# Supplementary material for: Comparing Causal Bayesian Networks Estimated from Data
Source: Entropy (Basel). 2024 Mar 2;26(3):228. doi: 10.3390/e26030228 (PMC10969691; doi:10.3390/e26030228)
Supplement: Supplementary file 1 [file entropy-26-00228-s001.zip]

Archive with 7 entries (5 files):
- entropy-2794394-Supplementary/
- entropy-2794394-Supplementary/Supplemental/
- entropy-2794394-Supplementary/Supplemental/Rcode.zip
- entropy-2794394-Supplementary/Supplemental/S1.csv
- entropy-2794394-Supplementary/Supplemental/S2.csv
- entropy-2794394-Supplementary/Supplemental/S3.csv
- entropy-2794394-Supplementary/Supplemental/S4.xlsx
