# Supplementary material for: Comparing Causal Bayesian Networks Estimated from Data
Source: Entropy (Basel). 2024 Mar 2;26(3):228. doi: 10.3390/e26030228 (PMC10969691; doi:10.3390/e26030228)
Supplement: Supplementary file 1 [file entropy-26-00228-s001.zip › entropy-2794394-Supplementary/Supplemental/S1.csv]

N_e	0%	5%	10%	15%	20%	25%	30%	35%	40%	45%	50%	55%	60%	65%	70%	75%	80%	85%	90%	95%	100%
150	0.00988688386126066	0.0143519255590038	0.0179435943635459	0.0217597018898852	0.025844389482083	0.0306858554872308	0.0363022251546674	0.0418949524846845	0.0483969163329836	0.0554101689482829	0.0620865456120652	0.0694688049091202	0.0770026712895978	0.0843797018750563	0.0930738167552727	0.102684131207038	0.112614679294112	0.123370538376725	0.134586046061628	0.150433386184181	0.301772522724793
200	0.0101058847088566	0.0149830892875121	0.0189362477105845	0.0227597393863632	0.0273958841604018	0.0318324573722283	0.0370945670056644	0.0428790742302809	0.0493743998190371	0.055812254248842	0.0629254461976225	0.0704652858784429	0.0792683264073848	0.0881233092512233	0.0973716189140172	0.107010930583037	0.117951459392939	0.129735668388929	0.140383851865275	0.159027055812095	0.322568233139052
250	0.00991276557253705	0.0154938629739452	0.0193656816362401	0.0233977243970157	0.0278513627376111	0.0329873371959117	0.0383173997841473	0.0442377979972503	0.051088915866755	0.0578369627348137	0.0650948903705613	0.0729991897301611	0.081815581128458	0.0909671719082745	0.101167434487459	0.111461643840041	0.122279815969153	0.134891256001799	0.149220258875134	0.172496044334966	0.587108119945261
