# Supplementary material for: Comparing Causal Bayesian Networks Estimated from Data
Source: Entropy (Basel). 2024 Mar 2;26(3):228. doi: 10.3390/e26030228 (PMC10969691; doi:10.3390/e26030228)
Supplement: Supplementary file 1 [file entropy-26-00228-s001.zip › entropy-2794394-Supplementary/Supplemental/S2.csv]

algorithm	result_type	ne	Nd	n1	n2	r2	est_type	graph_type	Sensitivity.mean	Sensitivity.sd	Specificity.mean	Specificity.sd	PPV.mean	PPV.sd	NPV.mean	NPV.sd	Accuracy.mean	Accuracy.sd	F1.mean	F1.sd	AUCROC.mean	AUCROC.sd	AUPR.mean	AUPR.sd	CrossEntropy.mean	CrossEntropy.sd
fges	sk	150	8	500	50	0.1	bs	diff12	0.49	0.219925776	0.9941933	0.006410161	0.0961661117	0.053532831	0.9995859	0.0001779195	0.9937859	0.006313366	0.151294216	0.075142565	0.9554863	0.05751647	0.054731108	0.040145417	0.2146335	0.2180611
fges	sk	150	8	1000	100	0.1	bs	diff12	0.585	0.199553072	0.9966033	0.002218574	0.1447314991	0.0734569413	0.9996635	0.0001615632	0.9962707	0.00217169	0.225015492	0.098690316	0.9801956	0.03437448	0.105217532	0.073404992	0.1288079	0.07500928
fges	sk	150	8	2000	200	0.1	bs	diff12	0.77	0.201017818	0.9972503	0.001858887	0.2073607641	0.0669682373	0.9998136	0.0001628146	0.9970667	0.001813935	0.32061566	0.09449304	0.9956975	0.003333053	0.178852904	0.074909173	0.1013159	0.06265257
fges	sk	150	8	5000	500	0.1	bs	diff12	0.925	0.126269068	0.9986737	0.0005617945	0.3840574981	0.0987340795	0.9999393	0.0001021944	0.9986141	0.0005430135	0.533692086	0.10133048	0.9987995	0.001786318	0.36980577	0.101460827	0.04786692	0.01875546
fges	sk	150	8	500	100	0.2	bs	diff12	0.44	0.205535637	0.9969147	0.005053155	0.2191134529	0.1737030494	0.9995464	0.0001661893	0.9964646	0.004966819	0.249793001	0.133259853	0.9557759	0.0678434	0.114023776	0.103235551	0.1221093	0.1715519
fges	sk	150	8	1000	200	0.2	bs	diff12	0.59	0.206773069	0.999078	0.0007354321	0.3823109668	0.1472934915	0.9996682	0.0001672616	0.9987475	0.0007635646	0.450180375	0.156920471	0.9775561	0.04876851	0.27696809	0.144222719	0.04326143	0.02637316
fges	sk	150	8	2000	400	0.2	bs	diff12	0.75	0.202030509	0.9991387	0.0007096262	0.4529108018	0.1382419913	0.9997977	0.0001634118	0.9989374	0.0006900022	0.548673098	0.141899909	0.9977901	0.002292126	0.388834866	0.158220912	0.0367025	0.02383238
fges	sk	150	8	5000	1000	0.2	bs	diff12	0.93	0.113389342	0.9997331	0.0002661035	0.7821746032	0.1826771084	0.9999434	9.170584e-05	0.9996768	0.0002768157	0.835535687	0.125226494	0.9995466	0.001352597	0.75342372	0.185574521	0.01116426	0.009561075
fges	sk	150	8	500	250	0.5	bs	diff12	0.49	0.225650986	0.9991872	0.002827766	0.6755213721	0.3092003254	0.9995876	0.0001824463	0.9987758	0.002775792	0.500723633	0.200992423	0.9579766	0.07456488	0.375271812	0.21848681	0.04228448	0.0958747
fges	sk	150	8	1000	500	0.5	bs	diff12	0.705	0.212432462	0.999818	0.0002493021	0.8190555556	0.199886597	0.9997615	0.00017173	0.9995798	0.0002733031	0.726593407	0.165836106	0.9849677	0.03755714	0.638092875	0.213488054	0.01451341	0.009439712
fges	sk	150	8	2000	1000	0.5	bs	diff12	0.855	0.182737126	0.9998787	0.00026155	0.9014285714	0.15768819	0.9998828	0.0001477371	0.9997616	0.0002728456	0.855307359	0.133162936	0.9993318	0.001105286	0.821440205	0.171719769	0.008233583	0.00942393
fges	sk	150	8	5000	2500	0.5	bs	diff12	0.98	0.068511879	0.9999757	9.700685e-05	0.9794285714	0.0759315328	0.9999838	5.539671e-05	0.9999596	0.0001079843	0.976450216	0.058085131	0.9998347	0.0009968844	0.976132744	0.070484942	0.001395526	0.003729714
fges	sk	150	8	500	500	1	bs	diff12	0.58	0.210926044	0.9998302	0.000322564	0.8351904762	0.2562894316	0.9996604	0.0001705133	0.9994909	0.0003790235	0.65250938	0.204256378	0.962683	0.07349926	0.564523754	0.249066801	0.01758351	0.01309124
fges	sk	150	8	1000	1000	1	bs	diff12	0.78	0.193253561	0.999907	0.0001593043	0.903	0.1509865516	0.9998221	0.000156241	0.9997293	0.0002105398	0.817380952	0.137196384	0.9862444	0.03774721	0.791120548	0.177112918	0.009349965	0.007271873
fges	sk	150	8	2000	2000	1	bs	diff12	0.95	0.101015254	0.9999555	8.460412e-05	0.952	0.0920070982	0.9999596	8.16846e-05	0.9999152	0.0001296455	0.947301587	0.080813794	0.9997806	0.0005439034	0.948650347	0.087901035	0.002930598	0.004477849
fges	sk	150	8	5000	5000	1	bs	diff12	0.985	0.059974484	0.9999879	8.577923e-05	0.9914285714	0.0606091527	0.9999879	4.849362e-05	0.9999758	9.692846e-05	0.985974026	0.050662601	0.999858	0.0008976656	0.982403332	0.071360141	0.0008373134	0.00334785
fges	sk	150	8	500	50	0.1	naive	diff12	0.895	0.124642345	0.5301496	0.4942745	0.0190632525	0.0173963297	0.9998399	8.722782e-05	0.5304444	0.493796	0.036578691	0.033307664	0.803335	0.1136947	0.019716112	0.011754773	16.21825	17.05551
fges	sk	150	8	1000	100	0.1	naive	diff12	0.9	0.123717915	0.8223211	0.3625353	0.0276747193	0.0126179842	0.9999017	0.0001043751	0.8223838	0.3622067	0.053367919	0.024302573	0.8994339	0.09126695	0.026619766	0.010196579	6.134787	12.51047
fges	sk	150	8	2000	200	0.1	naive	diff12	0.94	0.107854778	0.9810514	0.001232234	0.0387121888	0.0050181968	0.9999505	8.889763e-05	0.9810182	0.001236584	0.074350464	0.009547861	0.9605257	0.05394697	0.037006448	0.007799543	0.6556239	0.04271108
fges	sk	150	8	5000	500	0.1	naive	diff12	0.985	0.059974484	0.9887748	0.001613461	0.0675715508	0.0109265448	0.9999877	4.907901e-05	0.9887717	0.001618268	0.126312914	0.019223491	0.9868874	0.03008771	0.06688529	0.012373731	0.3878201	0.05589429
fges	sk	150	8	500	100	0.2	naive	diff12	0.895	0.124642345	0.53148	0.4955146	0.0218579049	0.0200466305	0.9998403	8.701188e-05	0.5317737	0.4950351	0.041684595	0.038148301	0.8070259	0.110866	0.022717405	0.013384481	16.17234	17.0983
fges	sk	150	8	1000	200	0.2	naive	diff12	0.9	0.123717915	0.8270724	0.3646303	0.0374918988	0.0174282351	0.9999022	0.0001037901	0.8271313	0.3643001	0.071374501	0.033103738	0.9022948	0.09124683	0.036048303	0.014146417	5.970811	12.58277
fges	sk	150	8	2000	400	0.2	naive	diff12	0.94	0.107854778	0.9887343	0.001208306	0.0638935671	0.0101481152	0.9999509	8.822492e-05	0.9886949	0.001220994	0.119580648	0.018436417	0.9643672	0.05400417	0.061045983	0.014345522	0.3904716	0.04217261
fges	sk	150	8	5000	1000	0.2	naive	diff12	0.985	0.059974484	0.9941286	0.001351643	0.1243930383	0.0265168063	0.9999878	4.879629e-05	0.9941212	0.001354424	0.219996106	0.041892062	0.9895643	0.03003678	0.123020019	0.0282705	0.2030508	0.04678124
fges	sk	150	8	500	250	0.5	naive	diff12	0.895	0.124642345	0.535556	0.4993147	0.0404458051	0.0380450895	0.9998415	8.634638e-05	0.5358465	0.4988321	0.074048309	0.069366532	0.8108512	0.1108057	0.041904861	0.025275223	16.03167	17.22945
fges	sk	150	8	1000	500	0.5	naive	diff12	0.9	0.123717915	0.8348888	0.3680757	0.0896621584	0.0431625823	0.9999032	0.0001027999	0.8349414	0.3677427	0.159683889	0.076088965	0.906945	0.09120112	0.085720571	0.034646444	5.701054	12.70168
fges	sk	150	8	2000	1000	0.5	naive	diff12	0.94	0.107854778	0.9959038	0.0009330804	0.1622275411	0.0374731333	0.9999513	8.754748e-05	0.9958586	0.0009246476	0.27519184	0.055043283	0.9679519	0.05386663	0.154161393	0.044452322	0.1430426	0.03193694
fges	sk	150	8	5000	2500	0.5	naive	diff12	0.985	0.059974484	0.9983017	0.0009023453	0.3609398737	0.1286457785	0.9999878	4.86017e-05	0.9982909	0.0009100844	0.516628321	0.137866983	0.9916508	0.03005763	0.357710264	0.132761374	0.05903127	0.03143392
fges	sk	150	8	500	500	1	naive	diff12	0.895	0.124642345	0.5383866	0.5019534	0.1000985553	0.0965750311	0.9998423	8.589111e-05	0.5386747	0.5014687	0.162019767	0.154252471	0.8135241	0.1107156	0.104005133	0.061194212	15.93398	17.32052
fges	sk	150	8	1000	1000	1	naive	diff12	0.9	0.123717915	0.8383138	0.369585	0.2297014022	0.1182892303	0.9999035	0.0001023886	0.8383636	0.3692507	0.347302799	0.169903999	0.9090073	0.0911816	0.22127129	0.089365866	5.582851	12.75376
fges	sk	150	8	2000	2000	1	naive	diff12	0.94	0.107854778	0.9988516	0.0005301338	0.4258008804	0.1156240376	0.9999514	8.73068e-05	0.998804	0.0005350248	0.577296192	0.11523727	0.9694258	0.05392249	0.403377553	0.126193731	0.0413079	0.01847952
fges	sk	150	8	5000	5000	1	naive	diff12	0.985	0.059974484	0.9990376	0.0007370185	0.5178079289	0.1800470815	0.9999879	4.853943e-05	0.9990263	0.0007376998	0.660941788	0.157855709	0.9920188	0.0299871	0.511363828	0.183597753	0.03363247	0.02547984
fges	sk	150	8	500	50	0.1	rs	diff12	0.375	0.190662112	0.9794662	0.1063651	0.1652937605	0.239844075	0.9994925	0.0001540757	0.9789778	0.1062019	0.160993731	0.116290631	0.7494966	0.1371873	0.047240775	0.062961804	0.7260982	3.668169
fges	sk	150	8	1000	100	0.1	rs	diff12	0.395	0.182737126	0.9968702	0.003733948	0.2422809526	0.2667819786	0.9995096	0.0001476987	0.9963838	0.003677418	0.220740454	0.126266727	0.8309584	0.1102307	0.083318961	0.088066603	0.1249003	0.1270165
fges	sk	150	8	2000	200	0.1	rs	diff12	0.44	0.199233224	0.9987101	0.00216332	0.5415851764	0.354920619	0.9995469	0.0001608905	0.9982586	0.002104959	0.386006434	0.169609302	0.9162586	0.09750859	0.244534442	0.180511127	0.06014734	0.07270442
fges	sk	150	8	5000	500	0.1	rs	diff12	0.605	0.23195047	0.9998989	0.0001926761	0.8853333333	0.1944712	0.9996807	0.0001874923	0.9995798	0.0002608282	0.685365079	0.186800194	0.9746078	0.06771768	0.624604585	0.217913255	0.01451334	0.009008796
fges	sk	150	8	500	100	0.2	rs	diff12	0.435	0.219054089	0.9795067	0.1147514	0.2196278818	0.2868490864	0.9995239	0.000194871	0.9790667	0.1146193	0.190086394	0.117015504	0.8188986	0.1240944	0.0705699	0.085037998	0.7230281	3.958901
fges	sk	150	8	1000	200	0.2	rs	diff12	0.435	0.20082737	0.9983381	0.002877424	0.5202355061	0.3620969128	0.9995428	0.0001621362	0.9978828	0.00278712	0.362842596	0.16281503	0.9118692	0.09623401	0.218346398	0.160202958	0.07312585	0.09626601
fges	sk	150	8	2000	400	0.2	rs	diff12	0.535	0.202093634	0.9998585	0.0002686309	0.853	0.2412514613	0.9996241	0.0001633388	0.9994828	0.0003031265	0.62215873	0.183607519	0.9452755	0.08048319	0.530714552	0.227358517	0.01786259	0.0104698
fges	sk	150	8	5000	1000	0.2	rs	diff12	0.8	0.202030509	0.9999515	0.0001388807	0.9573333333	0.1064346967	0.9998383	0.0001633267	0.9997899	0.0001823442	0.850444444	0.129850639	0.994814	0.02321852	0.831553943	0.152946135	0.007256671	0.006298003
fges	sk	150	8	500	250	0.5	rs	diff12	0.41	0.187355386	0.998985	0.00201377	0.5876092581	0.3639499357	0.9995226	0.0001515052	0.9985091	0.002008165	0.406224399	0.185132876	0.867686	0.1262942	0.272155327	0.199659267	0.05149499	0.06936115
fges	sk	150	8	1000	500	0.5	rs	diff12	0.58	0.222692247	0.9998746	0.0002447088	0.8700952381	0.2177195767	0.9996604	0.0001799976	0.9995354	0.0003006157	0.659386724	0.194463763	0.9471745	0.08220411	0.580256553	0.235669732	0.01604842	0.01038305
fges	sk	150	8	2000	1000	0.5	rs	diff12	0.795	0.206340812	0.9999555	9.394868e-05	0.9526666667	0.0984782168	0.9998343	0.0001668129	0.9997899	0.0001680833	0.846952381	0.131723916	0.9806136	0.04359467	0.814967857	0.178086019	0.007256667	0.005805415
fges	sk	150	8	5000	2500	0.5	rs	diff12	0.965	0.087627458	0.9999838	5.540791e-05	0.983	0.0585627171	0.9999717	7.085506e-05	0.9999556	9.387276e-05	0.971190476	0.060691018	0.9975682	0.01695848	0.975405659	0.060113733	0.00153507	0.00324228
fges	sk	150	8	500	500	1	rs	diff12	NA	NA	NA	NA	NA	NA	NA	NA	NA	NA	NA	NA	NA	NA	NA	NA	NA	NA
fges	sk	150	8	1000	1000	1	rs	diff12	NA	NA	NA	NA	NA	NA	NA	NA	NA	NA	NA	NA	NA	NA	NA	NA	NA	NA
fges	sk	150	8	2000	2000	1	rs	diff12	NA	NA	NA	NA	NA	NA	NA	NA	NA	NA	NA	NA	NA	NA	NA	NA	NA	NA
fges	sk	150	8	5000	5000	1	rs	diff12	NA	NA	NA	NA	NA	NA	NA	NA	NA	NA	NA	NA	NA	NA	NA	NA	NA	NA
fges	sk	150	8	500	50	0.1	bs	diff21	0.34	0.180419013	0.9378124	0.1811855	0.1496756673	0.2698950129	0.9994494	0.0001569974	0.9373293	0.180935	0.121577078	0.126862763	0.7204039	0.1352679	0.042928103	0.082984236	2.164619	6.249418
fges	sk	150	8	1000	100	0.1	bs	diff21	0.32	0.134011879	0.9948726	0.01101443	0.403907059	0.3942260913	0.9994476	0.0001081752	0.9943273	0.0109932	0.259871001	0.187461442	0.8080171	0.1312594	0.137083913	0.152611687	0.1959332	0.3797004
fges	sk	150	8	2000	200	0.1	bs	diff21	0.475	0.183850538	0.9994339	0.001636441	0.7418633725	0.3278991509	0.9995753	0.000148886	0.9990101	0.001683928	0.539162473	0.215375502	0.9239957	0.08846375	0.433807056	0.232875399	0.03419035	0.0581621
fges	sk	150	8	5000	500	0.1	bs	diff21	0.76	0.181827458	0.9999717	8.179656e-05	0.9676666667	0.0900623367	0.999806	0.0001469943	0.9997778	0.0001593847	0.836873016	0.123204836	0.9748539	0.04958043	0.786292468	0.170057649	0.007675306	0.005504979
fges	sk	150	8	500	100	0.2	bs	diff21	0.325	0.135995948	0.9945896	0.01111552	0.3941481019	0.4035687147	0.9994516	0.000109676	0.9940485	0.01109136	0.251589005	0.183183683	0.8094662	0.1290074	0.129138266	0.147899341	0.2055624	0.3830908
fges	sk	150	8	1000	200	0.2	bs	diff21	0.475	0.190662112	0.9993975	0.001704114	0.7298437381	0.3262029876	0.9995753	0.0001543795	0.9989737	0.001746373	0.528596932	0.206827294	0.9161737	0.09831283	0.419119703	0.224749985	0.03544634	0.06031894
fges	sk	150	8	2000	400	0.2	bs	diff21	0.7	0.202030509	0.9999434	0.0002084411	0.9481666667	0.1481871748	0.9997574	0.0001633494	0.999701	0.000292157	0.786968254	0.159634458	0.9544127	0.08053929	0.721677826	0.205398802	0.01032679	0.01009089
fges	sk	150	8	5000	1000	0.2	bs	diff21	0.92	0.137766439	0.999996	2.859308e-05	0.996	0.0282842712	0.9999353	0.0001113838	0.9999313	0.0001125911	0.95015873	0.085147921	0.9944915	0.02499335	0.933063487	0.114489806	0.002372364	0.003888763
fges	sk	150	8	500	250	0.5	bs	diff21	0.525	0.183850538	0.9973514	0.01608289	0.684733675	0.3001545583	0.9996149	0.0001489199	0.9969697	0.01607278	0.540867284	0.192079549	0.9362086	0.07877718	0.415769684	0.227841814	0.1046651	0.5551471
fges	sk	150	8	1000	500	0.5	bs	diff21	0.735	0.17792741	0.9999353	0.0001186681	0.925	0.1351177365	0.9997857	0.0001438444	0.9997212	0.0001773894	0.802904762	0.126623801	0.9770916	0.04670807	0.748366693	0.17424386	0.009629044	0.00612687
fges	sk	150	8	2000	1000	0.5	bs	diff21	0.92	0.137766439	0.9999596	8.16945e-05	0.96	0.0808122036	0.9999353	0.0001113838	0.9998949	0.0001171589	0.93015873	0.084114453	0.9944779	0.02478215	0.91701856	0.113623098	0.003628348	0.004046553
fges	sk	150	8	5000	2500	0.5	bs	diff21	0.99	0.049487166	0.999996	2.859308e-05	0.996	0.0282842712	0.9999919	4.001388e-05	0.9999879	4.846423e-05	0.992063492	0.031947852	0.9999783	0.00011576	0.991865253	0.035851908	0.0004186551	0.001673908
fges	sk	150	8	500	500	1	bs	diff21	0.62	0.190595201	0.9998099	0.0005124825	0.8617936508	0.2282335742	0.9996927	0.0001540628	0.999503	0.0005324812	0.686974026	0.17461124	0.9757865	0.04616872	0.610552208	0.211081121	0.01716488	0.01839164
fges	sk	150	8	1000	1000	1	bs	diff21	0.845	0.16667517	0.9999555	0.0001102876	0.9584285714	0.0947353226	0.9998747	0.0001347519	0.9998303	0.0001434898	0.883513709	0.10187687	0.9917428	0.02989659	0.862461448	0.128352174	0.005861161	0.004956002
fges	sk	150	8	2000	2000	1	bs	diff21	0.96	0.09258201	0.9999677	7.487425e-05	0.967	0.0766718425	0.9999677	7.486101e-05	0.9999354	0.0001035749	0.959444444	0.065393509	0.9973099	0.01759445	0.963885268	0.072327689	0.002232836	0.003577393
fges	sk	150	8	5000	5000	1	bs	diff21	1	0	1	0	1	0	1	0	1	0	1	0	1	0	1	0	9.992007e-16	0
fges	sk	150	8	500	50	0.1	naive	diff21	0.96	0.197948664	0.04	0.1979487	0.0008080808	0	0.9991919	0	0.04074343	0.1976287	0.001614857	0	0.5256857	0.05130831	0.013503606	0.025859104	33.13232	6.826013
fges	sk	150	8	1000	100	0.1	naive	diff21	0.835	0.369811038	0.179996	0.3880792	0.0186459836	0.1156028229	0.9992592	0.0002019657	0.1805253	0.3874781	0.019433551	0.115478335	0.5831432	0.09431745	0.08931542	0.123004973	28.30431	13.38333
fges	sk	150	8	2000	200	0.1	naive	diff21	0.915	0.245417179	0.1599798	0.3702813	0.084764668	0.2530178773	0.9995706	0.0003135816	0.1605899	0.3698231	0.082243469	0.237879159	0.6860949	0.1005056	0.286051386	0.178795683	28.99287	12.77353
fges	sk	150	8	5000	500	0.1	naive	diff21	0.875	0.126269068	0.6599272	0.4784654	0.5819414141	0.4356231641	0.9998468	8.797915e-05	0.660101	0.4780055	0.551358575	0.403503873	0.8449454	0.1027616	0.601066631	0.206318763	11.73997	16.51011
fges	sk	150	8	500	100	0.2	naive	diff21	0.955	0.200063765	0.05999191	0.2398656	0.0132912458	0.086485904	0.9993939	0.0003497913	0.06071515	0.2395264	0.015470103	0.09599196	0.5726639	0.09236452	0.058724365	0.09116597	32.4425	8.27314
fges	sk	150	8	1000	200	0.2	naive	diff21	0.935	0.207081272	0.1399596	0.3504086	0.0673905724	0.2063892519	0.9996247	0.0002956276	0.140602	0.3499939	0.072081563	0.211091329	0.6821674	0.1030001	0.248313861	0.176013794	29.68324	12.08864
fges	sk	150	8	2000	400	0.2	naive	diff21	0.905	0.122578588	0.4999272	0.5050028	0.4244040404	0.4430662375	0.9998463	8.812604e-05	0.5002545	0.5045171	0.410426476	0.419633445	0.8124191	0.1108123	0.513605068	0.239479809	17.261	17.42581
fges	sk	150	8	5000	1000	0.2	naive	diff21	0.91	0.121218305	0.9598585	0.1979196	0.8331275613	0.2385262633	0.9999242	9.89142e-05	0.9598182	0.1977447	0.840371954	0.209031171	0.9449292	0.07213796	0.778327504	0.198374728	1.387863	6.830018
fges	sk	150	8	500	250	0.5	naive	diff21	0.955	0.097021984	0.2197776	0.418029	0.0883943723	0.1710868326	0.9998344	8.185903e-05	0.2203717	0.417622	0.117667847	0.224991558	0.7269177	0.1229609	0.146729942	0.123643775	26.92803	14.42449
fges	sk	150	8	1000	500	0.5	naive	diff21	0.875	0.126269068	0.6595431	0.4781869	0.3366030303	0.2618313486	0.9998468	8.802971e-05	0.6597172	0.4777272	0.40808607	0.305692027	0.8446583	0.1027515	0.343198586	0.16044633	11.75322	16.5005
fges	sk	150	8	2000	1000	0.5	naive	diff21	0.91	0.121218305	0.9595916	0.1978647	0.6439132756	0.2168125495	0.9999242	9.894421e-05	0.9595515	0.1976898	0.727780323	0.196640697	0.9447897	0.07214747	0.599990429	0.194106961	1.397073	6.828122
fges	sk	150	8	5000	2500	0.5	naive	diff21	0.975	0.075761441	0.9995107	0.0003563089	0.6637835498	0.1791928651	0.9999798	6.12808e-05	0.9994909	0.0003540268	0.774928849	0.127186405	0.9872554	0.03786003	0.646751655	0.179329943	0.01758377	0.01222793
fges	sk	150	8	500	500	1	naive	diff21	0.875	0.126269068	0.658144	0.4771728	0.1302864915	0.1018093897	0.9998464	8.821897e-05	0.6583192	0.476714	0.208282613	0.159151201	0.8435625	0.102802	0.127322001	0.069405882	11.80151	16.4655
fges	sk	150	8	1000	1000	1	naive	diff21	0.91	0.121218305	0.9581035	0.1975584	0.2712499781	0.0869970608	0.9999241	9.908789e-05	0.9580646	0.1973838	0.409439036	0.115685291	0.9440275	0.07208043	0.254262751	0.079838651	1.448429	6.817552
fges	sk	150	8	2000	2000	1	naive	diff21	0.97	0.082065181	0.9987909	0.0005502869	0.4238982406	0.1253487247	0.9999757	6.64451e-05	0.9987677	0.0005599887	0.580508873	0.12156472	0.9843955	0.0410594	0.413920469	0.133599436	0.0425639	0.01934176
fges	sk	150	8	5000	5000	1	naive	diff21	0.995	0.035355339	0.9989203	0.0007011107	0.489615964	0.1849177762	0.999996	2.859308e-05	0.9989172	0.0006959517	0.636027849	0.156799031	0.9969602	0.01761773	0.485888565	0.181407095	0.03740043	0.02403788
fges	sk	150	8	500	50	0.1	rs	diff21	0.355	0.202597923	0.91444	0.2317228	0.1285244986	0.2713437138	0.9994617	0.0001712512	0.9139879	0.2314028	0.095901604	0.116604192	0.7062288	0.135218	0.032024423	0.072174675	2.970822	7.992555
fges	sk	150	8	1000	100	0.1	rs	diff21	0.335	0.148203528	0.9903841	0.01510825	0.2838425725	0.3803145393	0.9994578	0.0001187204	0.9898545	0.01505638	0.17637612	0.148359121	0.8037252	0.1283119	0.077123181	0.106974289	0.3504193	0.520041
fges	sk	150	8	2000	200	0.1	rs	diff21	0.415	0.164518469	0.9978528	0.006120806	0.5704162661	0.367978504	0.9995261	0.0001329587	0.9973818	0.006108784	0.394452312	0.185768746	0.9178301	0.09094748	0.265042832	0.186635506	0.09043051	0.2109948
fges	sk	150	8	5000	500	0.1	rs	diff21	0.675	0.183850538	0.9998706	0.000318399	0.8999444444	0.1944820906	0.9997372	0.000148612	0.9996081	0.000337576	0.741772894	0.155493979	0.9747351	0.04984032	0.674142225	0.187153447	0.01353651	0.01165969
fges	sk	150	8	500	100	0.2	rs	diff21	0.335	0.139331494	0.9899272	0.01580359	0.2615413032	0.3672690727	0.9994576	0.0001110271	0.989398	0.01574775	0.167887846	0.141958359	0.8052709	0.1235639	0.070966875	0.101421496	0.3661889	0.5439208
fges	sk	150	8	1000	200	0.2	rs	diff21	0.405	0.174159791	0.9977234	0.006284481	0.5462600282	0.375732769	0.999518	0.0001406821	0.9972444	0.006263991	0.379088939	0.19333272	0.9174924	0.09107867	0.246526467	0.192650441	0.09517534	0.2163556
fges	sk	150	8	2000	400	0.2	rs	diff21	0.59	0.212852349	0.999725	0.001125162	0.8681666667	0.2266642282	0.9996684	0.0001721969	0.9993939	0.001160876	0.663203352	0.176275279	0.9544329	0.07298566	0.58224322	0.202975968	0.02093281	0.04009614
fges	sk	150	8	5000	1000	0.2	rs	diff21	0.88	0.144984165	0.9999515	0.0001262966	0.9540952381	0.1097802381	0.999903	0.0001172242	0.9998545	0.0001634609	0.905275613	0.102702583	0.9939527	0.02606985	0.885419634	0.12809712	0.005023861	0.005645811
fges	sk	150	8	500	250	0.5	rs	diff21	0.455	0.193583289	0.9965265	0.01817926	0.5730027995	0.3559813146	0.9995579	0.0001563384	0.9960889	0.01815646	0.420849553	0.188628012	0.935605	0.07832319	0.285595616	0.205122107	0.1350878	0.6271163
fges	sk	150	8	1000	500	0.5	rs	diff21	0.635	0.183572818	0.9997938	0.0005395704	0.8729243697	0.2303945094	0.9997049	0.0001483787	0.999499	0.0005464233	0.696361472	0.167962364	0.9745522	0.04986978	0.627456969	0.197892872	0.01730444	0.01887321
fges	sk	150	8	2000	1000	0.5	rs	diff21	0.86	0.160991824	0.9999151	0.0001586746	0.9187619048	0.1297409644	0.9998868	0.0001301644	0.999802	0.0001801846	0.873593074	0.109842582	0.9939153	0.02603706	0.851730889	0.141005385	0.006838048	0.006223446
fges	sk	150	8	5000	2500	0.5	rs	diff21	0.97	0.082065181	0.9999919	4.002197e-05	0.992	0.0395897327	0.9999757	6.635551e-05	0.9999677	7.481375e-05	0.978412698	0.050272677	0.9999591	0.0001725381	0.98360987	0.045344241	0.001116411	0.00258399
fges	sk	150	8	500	500	1	rs	diff21	NA	NA	NA	NA	NA	NA	NA	NA	NA	NA	NA	NA	NA	NA	NA	NA	NA	NA
fges	sk	150	8	1000	1000	1	rs	diff21	NA	NA	NA	NA	NA	NA	NA	NA	NA	NA	NA	NA	NA	NA	NA	NA	NA	NA
fges	sk	150	8	2000	2000	1	rs	diff21	NA	NA	NA	NA	NA	NA	NA	NA	NA	NA	NA	NA	NA	NA	NA	NA	NA	NA
fges	sk	150	8	5000	5000	1	rs	diff21	NA	NA	NA	NA	NA	NA	NA	NA	NA	NA	NA	NA	NA	NA	NA	NA	NA	NA
fges	sk	150	15	500	50	0.1	bs	diff12	0.45	0.200445931	0.9938163	0.006731134	0.1643083452	0.1055226727	0.9991069	0.0003231127	0.9929374	0.006447612	0.213252694	0.095640974	0.9505494	0.04597235	0.094134803	0.068487609	0.2439394	0.222698
fges	sk	150	15	1000	100	0.1	bs	diff12	0.5275	0.175491293	0.996548	0.002888191	0.2261816558	0.0736380699	0.9992336	0.0002841217	0.9957899	0.002720005	0.305112748	0.083058545	0.9802367	0.0301055	0.154134564	0.059368535	0.1454145	0.09394795
fges	sk	150	15	2000	200	0.1	bs	diff12	0.715	0.149488925	0.9975678	0.0009145594	0.3368696517	0.0863493291	0.9995379	0.0002422565	0.9971111	0.0008660413	0.451218016	0.094079894	0.9941686	0.01702913	0.303612057	0.092040931	0.09978063	0.02991271
fges	sk	150	15	5000	500	0.1	bs	diff12	0.9125	0.084703866	0.9987293	0.0005040727	0.5558136716	0.1090913088	0.9998582	0.0001372244	0.9985899	0.0005072966	0.683929467	0.085197108	0.9991074	0.0006020045	0.541640447	0.107211488	0.04870418	0.01752179
fges	sk	150	15	500	100	0.2	bs	diff12	0.4	0.174963553	0.9976609	0.002403317	0.3110257565	0.1886409008	0.9990279	0.0002822837	0.9966949	0.002238005	0.305705554	0.119788757	0.9484887	0.04648608	0.164225179	0.107385071	0.1141543	0.07729988
fges	sk	150	15	1000	200	0.2	bs	diff12	0.545	0.137766439	0.9989235	0.0007889371	0.4962147095	0.1548700239	0.9992633	0.0002228488	0.9981899	0.0007721986	0.503508454	0.119974488	0.9852461	0.02397697	0.338736626	0.122224492	0.06251953	0.0266714
fges	sk	150	15	2000	400	0.2	bs	diff12	0.77	0.14586127	0.9992392	0.0004160162	0.6428817031	0.1304208144	0.9996276	0.000236058	0.9988687	0.0004060966	0.688804145	0.099800729	0.9972362	0.008625165	0.579336122	0.129900064	0.03907478	0.01402636
fges	sk	150	15	5000	1000	0.2	bs	diff12	0.9375	0.080851653	0.9996479	0.0003026524	0.8313791209	0.1234777161	0.9998988	0.0001308751	0.9995475	0.0003096508	0.874372743	0.078456068	0.9997324	0.0003644855	0.832145989	0.11955443	0.01562995	0.01069518
fges	sk	150	15	500	250	0.5	bs	diff12	0.455	0.157224005	0.9994496	0.0009726079	0.7267638258	0.2632755666	0.9991182	0.0002540189	0.9985697	0.000890312	0.520059032	0.144531361	0.9529811	0.04744518	0.425477349	0.170361087	0.04940136	0.03075104
fges	sk	150	15	1000	500	0.5	bs	diff12	0.6425	0.157730233	0.9997936	0.0002787366	0.8724965035	0.1435015054	0.9994216	0.000255043	0.9992162	0.0003016943	0.720006834	0.108049058	0.9886094	0.02453842	0.670095856	0.124935216	0.02707298	0.01042029
fges	sk	150	15	2000	1000	0.5	bs	diff12	0.8675	0.122187753	0.9998988	0.0001243326	0.9379126984	0.074644397	0.9997856	0.0001977031	0.9996848	0.0002278298	0.89572725	0.080187918	0.998401	0.008739653	0.916397494	0.091590859	0.01088503	0.007869011
fges	sk	150	15	5000	2500	0.5	bs	diff12	0.99	0.034255939	0.9999879	4.854268e-05	0.9933333333	0.0266553264	0.9999838	5.544154e-05	0.9999717	7.081007e-05	0.991137255	0.02223758	0.997498	0.0176336	0.992450497	0.024735721	0.000976864	0.002445717
fges	sk	150	15	500	500	1	bs	diff12	0.5675	0.164072066	0.9996722	0.0005185358	0.814922646	0.2031966019	0.9993002	0.000265254	0.9989737	0.0005350248	0.64241191	0.140052701	0.96347	0.03905043	0.591718902	0.16425434	0.03544612	0.01847946
fges	sk	150	15	1000	1000	1	bs	diff12	0.76	0.153280455	0.9998017	0.0002846691	0.888531746	0.1199429739	0.9996117	0.0002479474	0.9994141	0.0002921855	0.803881599	0.095986781	0.9891094	0.02796147	0.808559851	0.10933929	0.020235	0.01009187
fges	sk	150	15	2000	2000	1	bs	diff12	0.955	0.082838668	0.9999474	0.0001142457	0.9710555556	0.0611525576	0.9999272	0.0001340528	0.9998747	0.0001726303	0.960189076	0.056714648	0.9973928	0.01762825	0.971434417	0.04848042	0.004326111	0.005962496
fges	sk	150	15	5000	5000	1	bs	diff12	0.9975	0.01767767	0.9999879	4.854268e-05	0.9933333333	0.0266553264	0.999996	2.861043e-05	0.9999838	5.536313e-05	0.995137255	0.016686028	0.9975008	0.01764859	0.994432922	0.024686524	0.0005582121	0.001912208
fges	sk	150	15	500	50	0.1	naive	diff12	0.985	0.04103259	0.1375476	0.3443699	0.0120681311	0.0262080506	0.9998235	7.782401e-05	0.1389172	0.3437526	0.022449213	0.048196212	0.7936817	0.08873315	0.036055336	0.018362899	29.74144	11.87307
fges	sk	150	15	1000	100	0.1	naive	diff12	0.97	0.053927389	0.4506232	0.4931953	0.0327306473	0.034280219	0.9998922	0.0001054897	0.4514626	0.4923452	0.061055011	0.06369311	0.8910133	0.07273368	0.050441088	0.016490409	18.94625	17.00539
fges	sk	150	15	2000	200	0.1	naive	diff12	0.97	0.053927389	0.9617847	0.1387969	0.0765252477	0.0122166348	0.9999495	8.956133e-05	0.961798	0.1385656	0.141621826	0.0224102	0.9732204	0.03098278	0.075547486	0.009142755	1.319482	4.785998
fges	sk	150	15	5000	500	0.1	naive	diff12	0.995	0.024743583	0.9888507	0.001174376	0.1272420748	0.0114493831	0.9999918	4.039771e-05	0.9888606	0.00115585	0.225409521	0.017678913	0.9919253	0.01213096	0.126573353	0.011102463	0.3847499	0.0399226
fges	sk	150	15	500	100	0.2	naive	diff12	0.985	0.04103259	0.1378956	0.3452413	0.0136893407	0.0302710268	0.999824	7.761898e-05	0.1392646	0.3446226	0.02516528	0.054997419	0.7948756	0.0888297	0.041387946	0.021399811	29.72943	11.90312
fges	sk	150	15	1000	200	0.2	naive	diff12	0.97	0.053927389	0.4532456	0.4960656	0.0439982118	0.0466422505	0.9998929	0.0001048314	0.4540808	0.4952108	0.080094467	0.084546408	0.8938016	0.072701	0.067609397	0.022133303	18.85582	17.10437
fges	sk	150	15	2000	400	0.2	naive	diff12	0.97	0.053927389	0.9689923	0.1398362	0.1208283405	0.0205756223	0.9999499	8.889391e-05	0.9689939	0.1396032	0.214269095	0.035603422	0.9768869	0.03101656	0.119126535	0.016106782	1.070936	4.821837
fges	sk	150	15	5000	1000	0.2	naive	diff12	0.995	0.024743583	0.9940348	0.001078683	0.2167985579	0.0303472433	0.9999919	4.021307e-05	0.9940364	0.00106371	0.354880628	0.039877427	0.9945174	0.01219495	0.215542842	0.029013373	0.2059815	0.03674011
fges	sk	150	15	500	250	0.5	naive	diff12	0.985	0.04103259	0.1388749	0.3476932	0.0228740337	0.0534832972	0.9998252	7.70808e-05	0.1402424	0.3470706	0.039404358	0.090913371	0.7985239	0.08877775	0.074226676	0.038800063	29.69566	11.98767
fges	sk	150	15	1000	500	0.5	naive	diff12	0.97	0.053927389	0.4573128	0.5005167	0.0963911367	0.1048917213	0.9998939	0.0001039122	0.4581414	0.4996547	0.157744501	0.170415304	0.8982553	0.07269048	0.14999441	0.050549721	18.71557	17.25786
fges	sk	150	15	2000	1000	0.5	naive	diff12	0.97	0.053927389	0.9758762	0.1408287	0.2715556816	0.0568543196	0.9999503	8.82588e-05	0.9758667	0.1405941	0.420837032	0.078944946	0.9803834	0.03104828	0.266672547	0.049358823	0.8335551	4.85606
fges	sk	150	15	5000	2500	0.5	naive	diff12	0.995	0.024743583	0.998106	0.0008132614	0.4867621535	0.1228796283	0.9999919	4.007465e-05	0.998101	0.0008008333	0.644496218	0.101872091	0.996553	0.01225568	0.483273323	0.116451474	0.0655903	0.02766045
fges	sk	150	15	500	500	1	naive	diff12	0.985	0.04103259	0.1396601	0.3496588	0.0556145073	0.1383322702	0.9998262	7.664047e-05	0.1410263	0.349033	0.077685187	0.188250208	0.8011301	0.08879848	0.177641726	0.096606189	29.66859	12.05545
fges	sk	150	15	1000	1000	1	naive	diff12	0.97	0.053927389	0.4590975	0.5024698	0.205449787	0.2274016228	0.9998943	0.000103519	0.4599232	0.5016047	0.277471737	0.303018717	0.9002565	0.07263238	0.332475361	0.105191742	18.65402	17.32521
fges	sk	150	15	2000	2000	1	naive	diff12	0.97	0.053927389	0.9786928	0.1412338	0.5488183241	0.1318917482	0.9999504	8.802039e-05	0.9786788	0.1409986	0.689976635	0.132746386	0.9818242	0.03107729	0.538378595	0.116192148	0.7364256	4.870033
fges	sk	150	15	5000	5000	1	naive	diff12	0.995	0.024743583	0.9989802	0.0007278074	0.6562673745	0.1695660885	0.9999919	4.005842e-05	0.9989737	0.0007195819	0.777975792	0.120683919	0.9969901	0.0123031	0.652063584	0.165252737	0.03544667	0.02485406
fges	sk	150	15	500	50	0.1	rs	diff12	0.29	0.137023758	0.9967382	0.002603097	0.2102790337	0.1602737653	0.9988486	0.0002207457	0.995596	0.002496351	0.19895045	0.089831245	0.7533703	0.09652862	0.066840584	0.073767552	0.1521128	0.08622297
fges	sk	150	15	1000	100	0.1	rs	diff12	0.345	0.132576509	0.9972885	0.002335551	0.2947995671	0.2446380053	0.9989383	0.000213208	0.9962343	0.00221293	0.251389558	0.096523037	0.8229998	0.09573637	0.11854337	0.101287177	0.1300633	0.07643376
fges	sk	150	15	2000	200	0.1	rs	diff12	0.4125	0.177227083	0.9985998	0.002307418	0.5394565842	0.278718555	0.999049	0.0002859748	0.9976525	0.002125043	0.398015214	0.12923518	0.9266772	0.05953221	0.281456246	0.140907606	0.08108002	0.07339821
fges	sk	150	15	5000	500	0.1	rs	diff12	0.595	0.172319115	0.999741	0.0004268813	0.8577603785	0.1809771644	0.9993448	0.0002785934	0.9990869	0.0004147016	0.674011253	0.123319291	0.9853587	0.02949735	0.65543608	0.135844024	0.03153865	0.01432355
fges	sk	150	15	500	100	0.2	rs	diff12	0.38	0.180277564	0.9966208	0.003568374	0.2595509563	0.1983964036	0.9989947	0.0002903765	0.9956242	0.003370725	0.244713118	0.094279601	0.8208066	0.08976156	0.100974135	0.085227359	0.151136	0.1164236
fges	sk	150	15	1000	200	0.2	rs	diff12	0.37	0.161624407	0.9986605	0.001846365	0.5048697487	0.2840625868	0.9989802	0.000260767	0.9976444	0.0016846	0.360307193	0.114727896	0.8910552	0.07116798	0.245221978	0.139643827	0.08135908	0.05818549
fges	sk	150	15	2000	400	0.2	rs	diff12	0.5325	0.153218032	0.9996358	0.0005881653	0.8113607504	0.2281666394	0.9992436	0.0002476173	0.9988808	0.0005687842	0.610233708	0.136753096	0.9720017	0.04473156	0.560403856	0.15051071	0.03865581	0.01964554
fges	sk	150	15	5000	1000	0.2	rs	diff12	0.8225	0.136206813	0.9998907	0.0001969481	0.9381724387	0.0996271254	0.9997128	0.0002203462	0.999604	0.000270608	0.867108679	0.092857468	0.9960259	0.0140919	0.880282739	0.088153838	0.01367605	0.009346562
fges	sk	150	15	500	250	0.5	rs	diff12	0.3975	0.163058303	0.9989357	0.001833157	0.6482686541	0.318461895	0.999025	0.0002630938	0.9979636	0.001678771	0.421140063	0.139539484	0.8621793	0.08701733	0.31046533	0.162770495	0.07033436	0.05798414
fges	sk	150	15	1000	500	0.5	rs	diff12	0.5425	0.130271498	0.9997936	0.0003282921	0.8617301587	0.1825711083	0.9992599	0.0002106151	0.9990545	0.0003683245	0.648787343	0.115128993	0.9491969	0.06186219	0.595483274	0.139815003	0.03265501	0.01272169
fges	sk	150	15	2000	1000	0.5	rs	diff12	0.78	0.132576509	0.9998988	0.0002013122	0.9405140415	0.1056138515	0.999644	0.0002144607	0.9995434	0.0002792422	0.843642821	0.096569608	0.9900946	0.02158331	0.848288552	0.104680801	0.0157693	0.009644788
fges	sk	150	15	5000	2500	0.5	rs	diff12	0.9825	0.043813729	0.9999838	5.545276e-05	0.9911111111	0.030449724	0.9999717	7.091034e-05	0.9999556	8.453575e-05	0.985960784	0.026763119	0.9962963	0.01938325	0.988429387	0.02896452	0.00153507	0.002919786
fges	sk	150	15	500	500	1	rs	diff12	NA	NA	NA	NA	NA	NA	NA	NA	NA	NA	NA	NA	NA	NA	NA	NA	NA	NA
fges	sk	150	15	1000	1000	1	rs	diff12	NA	NA	NA	NA	NA	NA	NA	NA	NA	NA	NA	NA	NA	NA	NA	NA	NA	NA
fges	sk	150	15	2000	2000	1	rs	diff12	NA	NA	NA	NA	NA	NA	NA	NA	NA	NA	NA	NA	NA	NA	NA	NA	NA	NA
fges	sk	150	15	5000	5000	1	rs	diff12	NA	NA	NA	NA	NA	NA	NA	NA	NA	NA	NA	NA	NA	NA	NA	NA	NA	NA
fges	sk	150	15	500	50	0.1	bs	diff21	0.23	0.170084013	0.9672764	0.1372644	0.3204319951	0.3790364522	0.9987376	0.0002741805	0.9660848	0.136855	0.143393546	0.09318751	0.6994031	0.09641585	0.054629817	0.058105597	1.171414	4.726912
fges	sk	150	15	1000	100	0.1	bs	diff21	0.28	0.130149051	0.997499	0.004647205	0.4568522014	0.3609724622	0.998833	0.0002104127	0.9963394	0.00462745	0.278598961	0.151574634	0.7880079	0.09056645	0.163123887	0.130892203	0.1264349	0.1598302
fges	sk	150	15	2000	200	0.1	bs	diff21	0.4	0.133630621	0.9997815	0.0003416381	0.8319365079	0.219903538	0.9990295	0.0002158517	0.9988121	0.0003573053	0.514720978	0.13584546	0.8753683	0.09152237	0.398819538	0.146476013	0.04102805	0.01234111
fges	sk	150	15	5000	500	0.1	bs	diff21	0.7525	0.137140067	0.9998665	0.0002850211	0.92246337	0.1293933482	0.9995995	0.0002218591	0.9994667	0.0003973052	0.819370972	0.117311861	0.9682403	0.04930672	0.784405964	0.141966682	0.01842079	0.01372263
fges	sk	150	15	500	100	0.2	bs	diff21	0.27	0.134486931	0.9975233	0.00473869	0.4420761422	0.3513919716	0.9988169	0.0002173249	0.9963475	0.004714149	0.269641659	0.150419239	0.7839349	0.09570831	0.155600865	0.128694055	0.1261557	0.1628247
fges	sk	150	15	1000	200	0.2	bs	diff21	0.405	0.134960312	0.9996722	0.0006198324	0.791589372	0.2438323734	0.9990375	0.0002179668	0.9987111	0.000603844	0.505394169	0.136013105	0.8759485	0.09307014	0.391054789	0.147255581	0.04451691	0.02085649
fges	sk	150	15	2000	400	0.2	bs	diff21	0.675	0.138320834	0.9997815	0.0004834259	0.88970671	0.1863172789	0.9994741	0.0002238339	0.9992566	0.0005792748	0.753820762	0.135244562	0.9508972	0.05848078	0.707081286	0.150634204	0.02567749	0.0200078
fges	sk	150	15	5000	1000	0.2	bs	diff21	0.915	0.105463022	0.9999595	8.176063e-05	0.9772222222	0.0460864481	0.9998624	0.00017065	0.9998222	0.0001664901	0.940591898	0.058603185	0.9947294	0.01723647	0.947241651	0.06691636	0.006140259	0.005750377
fges	sk	150	15	500	250	0.5	bs	diff21	0.4525	0.149168614	0.9994779	0.0007221944	0.7211426025	0.2551232963	0.9991142	0.0002409773	0.9985939	0.0006767784	0.516259455	0.132827599	0.9102785	0.07565316	0.416912036	0.165546807	0.04856403	0.02337564
fges	sk	150	15	1000	500	0.5	bs	diff21	0.7075	0.160932392	0.9998179	0.0002810057	0.8869660895	0.148766835	0.9995267	0.0002602694	0.9993455	0.0003753136	0.772951711	0.13216057	0.9686294	0.0522145	0.742840273	0.153401227	0.02260734	0.01296303
fges	sk	150	15	2000	1000	0.5	bs	diff21	0.895	0.11111678	0.9999312	0.000105103	0.9578174603	0.0651801846	0.9998301	0.0001798083	0.9997616	0.0002147698	0.921282374	0.073171211	0.9935158	0.02223686	0.932069132	0.079723261	0.008233541	0.007417933
fges	sk	150	15	5000	2500	0.5	bs	diff21	0.9975	0.01767767	0.9999717	7.092469e-05	0.9844444444	0.038945537	0.999996	2.861043e-05	0.9999677	7.481375e-05	0.990431373	0.022171855	0.9999922	3.117647e-05	0.996613547	0.010434104	0.001116428	0.002584028
fges	sk	150	15	500	500	1	bs	diff21	0.58	0.168955374	0.9997936	0.0002601286	0.8552676768	0.1631821597	0.9993205	0.0002731493	0.9991152	0.0003508364	0.67003359	0.144961362	0.9695156	0.04638116	0.61524935	0.16555846	0.03056175	0.01211759
fges	sk	150	15	1000	1000	1	bs	diff21	0.77	0.124642345	0.9999029	0.0002053804	0.9443138528	0.1098576626	0.9996278	0.0002016007	0.9995313	0.0002811151	0.839157742	0.095808639	0.9942867	0.01709755	0.851508817	0.109989052	0.01618795	0.009709484
fges	sk	150	15	2000	2000	1	bs	diff21	0.9675	0.065902293	0.9999555	9.402472e-05	0.9755555556	0.0516300189	0.9999474	0.0001066509	0.999903	0.0001368343	0.969501401	0.043365412	0.9998591	0.0006320512	0.978684789	0.038008128	0.00334925	0.004726136
fges	sk	150	15	5000	5000	1	bs	diff21	1	0	0.9999919	4.005436e-05	0.9955555556	0.021994296	1	0	0.9999919	3.998963e-05	0.997647059	0.011644039	0.9999977	1.438319e-05	0.997627278	0.015727795	0.0002791077	0.001381225
fges	sk	150	15	500	50	0.1	naive	diff21	0.98	0.141421356	0.02	0.1414214	0.0016161616	0	0.9983838	NA	0.02155152	0.1409642	0.003227108	0	0.5264182	0.0338219	0.019972905	0.02963589	33.7952	4.868845
fges	sk	150	15	1000	100	0.1	naive	diff21	0.92	0.274047516	0.08	0.2740475	0.0016161616	0	0.9983838	0	0.08135758	0.2731617	0.003227108	0	0.5732222	0.06225181	0.097679969	0.104997986	31.72952	9.43489
fges	sk	150	15	2000	200	0.1	naive	diff21	0.98	0.141421356	0.02	0.1414214	0.0016161616	0	0.9983838	NA	0.02155152	0.1409642	0.003227108	0	0.652989	0.07553971	0.257868523	0.143282347	33.7952	4.868845
fges	sk	150	15	5000	500	0.1	naive	diff21	0.9875	0.03788072	0.1399919	0.3504896	0.136389899	0.3380994929	0.9998555	9.872335e-05	0.1413616	0.3498725	0.133775313	0.327334299	0.8274454	0.08238093	0.604707624	0.179713118	29.65701	12.08445
fges	sk	150	15	500	100	0.2	naive	diff21	1	0	0	0	0.0016161616	0	NA	NA	0.001616162	0	0.003227108	0	0.5672531	0.06295644	0.067847277	0.082304507	34.48375	0
fges	sk	150	15	1000	200	0.2	naive	diff21	0.98	0.141421356	0.02	0.1414214	0.0016161616	0	0.9983838	NA	0.02155152	0.1409642	0.003227108	0	0.6529332	0.07554172	0.231235606	0.13793212	33.7952	4.868845
fges	sk	150	15	2000	400	0.2	naive	diff21	0.995	0.024743583	0.04	0.1979487	0.0415515152	0.1976287467	0.9997977	0	0.04154343	0.1975888	0.040431357	0.184113284	0.7812014	0.093859	0.518729984	0.197341332	33.10468	6.824632
fges	sk	150	15	5000	1000	0.2	naive	diff21	0.9575	0.059814765	0.5399029	0.5033669	0.493420202	0.4676865715	0.9998726	9.95733e-05	0.5405778	0.5024894	0.493565997	0.460477049	0.9124332	0.06053916	0.767220535	0.141440866	15.86825	17.35577
fges	sk	150	15	500	250	0.5	naive	diff21	1	0	0	0	0.0016161616	0	NA	NA	0.001616162	0	0.003227108	0	0.6869375	0.07680851	0.152035228	0.099089626	34.48375	0
fges	sk	150	15	1000	500	0.5	naive	diff21	0.9875	0.03788072	0.1399272	0.3503275	0.1060464646	0.263491523	0.9998554	9.877133e-05	0.141297	0.3497107	0.117408268	0.286986721	0.8271661	0.08239694	0.427897796	0.170505436	29.65924	12.07886
fges	sk	150	15	2000	1000	0.5	naive	diff21	0.9575	0.059814765	0.5398017	0.5032726	0.4473289044	0.4282052598	0.9998726	9.959465e-05	0.5404768	0.5023952	0.468527065	0.438694198	0.912326	0.06057296	0.68127465	0.168387314	15.87174	17.35252
fges	sk	150	15	5000	2500	0.5	naive	diff21	0.99	0.034255939	0.9995629	0.0003355176	0.8046204906	0.1215713104	0.9999838	5.546679e-05	0.9995475	0.0003404016	0.882595828	0.078078566	0.9947815	0.0171315	0.796926341	0.124594021	0.01563002	0.01175732
fges	sk	150	15	500	500	1	naive	diff21	0.9875	0.03788072	0.1396317	0.3495879	0.0521279137	0.1269057296	0.9998551	9.89516e-05	0.141002	0.3489723	0.075134464	0.180252541	0.8260674	0.08239205	0.193311754	0.082796263	29.66943	12.05335
fges	sk	150	15	1000	1000	1	naive	diff21	0.9575	0.059814765	0.5389114	0.5024426	0.2346451041	0.2216732328	0.9998724	9.974906e-05	0.5395879	0.5015665	0.318136707	0.296548591	0.9115631	0.06050767	0.355447587	0.086914758	15.90244	17.3239
fges	sk	150	15	2000	2000	1	naive	diff21	0.97	0.053927389	0.998879	0.0004976832	0.6024413869	0.1109545392	0.9999514	8.7379e-05	0.9988323	0.0005069681	0.737480489	0.088121255	0.9844395	0.02697212	0.585554086	0.116335069	0.04033102	0.01751045
fges	sk	150	15	5000	5000	1	naive	diff21	1	0	0.999142	0.0006247603	0.6923373324	0.1632325575	1	0	0.9991434	0.0006237506	0.807407966	0.114852734	0.999571	0.0003123802	0.692337332	0.163232558	0.02958541	0.02154408
fges	sk	150	15	500	50	0.1	rs	diff21	0.22	0.16667517	0.9640955	0.1443168	0.2099974462	0.295074592	0.9987183	0.0002685188	0.9628929	0.1438921	0.115730516	0.077363009	0.6884854	0.100702	0.032889193	0.044311157	1.281661	4.969972
fges	sk	150	15	1000	100	0.1	rs	diff21	0.2275	0.114870157	0.9955403	0.006878708	0.309285378	0.3176932438	0.9987457	0.0001849402	0.994299	0.00683176	0.187304034	0.11595784	0.7853533	0.08487607	0.085253251	0.091836944	0.1969095	0.2359661
fges	sk	150	15	2000	200	0.1	rs	diff21	0.3475	0.131925497	0.9989599	0.001434317	0.579591728	0.3206929937	0.9989439	0.0002127971	0.9979071	0.001358422	0.376726643	0.13879516	0.87384	0.0871554	0.258062662	0.14125381	0.07228805	0.04691936
fges	sk	150	15	5000	500	0.1	rs	diff21	0.635	0.17098156	0.9998098	0.0004197156	0.8976904762	0.1719222743	0.9994095	0.0002765227	0.9992202	0.0004338806	0.72215701	0.133967579	0.9679022	0.04990487	0.681768722	0.143003145	0.02693342	0.01498597
fges	sk	150	15	500	100	0.2	rs	diff21	0.2375	0.121769479	0.9953339	0.006854546	0.2523550686	0.2590025664	0.9987617	0.0001962604	0.9941091	0.00680575	0.180202053	0.10934675	0.7852428	0.08629002	0.076113947	0.083518225	0.2034685	0.2350678
fges	sk	150	15	1000	200	0.2	rs	diff21	0.33	0.128173989	0.9989802	0.001437779	0.5998645649	0.3457018068	0.9989157	0.0002066501	0.997899	0.001357342	0.36536006	0.138464444	0.8759179	0.08434917	0.252479715	0.14497221	0.07256713	0.04688207
fges	sk	150	15	2000	400	0.2	rs	diff21	0.5475	0.161486241	0.9996479	0.0005646961	0.8173488309	0.2354978998	0.9992679	0.0002609698	0.9989172	0.0005517627	0.622492104	0.15065098	0.9518176	0.05553891	0.558050379	0.165038609	0.03739985	0.01905761
fges	sk	150	15	5000	1000	0.2	rs	diff21	0.8325	0.117396285	0.9998988	0.0001839614	0.9408253968	0.0984478173	0.9997289	0.000189968	0.9996283	0.0002748833	0.877251885	0.085189076	0.9941613	0.01808268	0.889612084	0.098169361	0.01283874	0.009494238
fges	sk	150	15	500	250	0.5	rs	diff21	0.36	0.125356634	0.999138	0.001218761	0.5920467274	0.3082318833	0.9989643	0.0002023653	0.9981051	0.001149984	0.40368309	0.125400576	0.9073118	0.07407334	0.286641818	0.15079302	0.06544993	0.03972001
fges	sk	150	15	1000	500	0.5	rs	diff21	0.605	0.162411671	0.9997289	0.0003075819	0.8274574315	0.1691132695	0.9993609	0.0002625643	0.9990909	0.0003347017	0.675720649	0.130629664	0.9677418	0.04986596	0.626664015	0.153182718	0.0313991	0.01156035
fges	sk	150	15	2000	1000	0.5	rs	diff21	0.7925	0.117396285	0.9998867	0.0001924417	0.9321984127	0.1128217617	0.9996642	0.0001899565	0.9995515	0.0002746711	0.849844179	0.088386866	0.9940816	0.01809802	0.864823861	0.106910333	0.01549021	0.009486914
fges	sk	150	15	5000	2500	0.5	rs	diff21	0.99	0.034255939	0.9999757	6.642265e-05	0.9866666667	0.0364734136	0.9999838	5.544154e-05	0.9999596	8.162849e-05	0.987607843	0.025096038	0.9999891	3.595322e-05	0.995258011	0.012055634	0.001395526	0.002819387
fges	sk	150	15	500	500	1	rs	diff21	NA	NA	NA	NA	NA	NA	NA	NA	NA	NA	NA	NA	NA	NA	NA	NA	NA	NA
fges	sk	150	15	1000	1000	1	rs	diff21	NA	NA	NA	NA	NA	NA	NA	NA	NA	NA	NA	NA	NA	NA	NA	NA	NA	NA
fges	sk	150	15	2000	2000	1	rs	diff21	NA	NA	NA	NA	NA	NA	NA	NA	NA	NA	NA	NA	NA	NA	NA	NA	NA	NA
fges	sk	150	15	5000	5000	1	rs	diff21	NA	NA	NA	NA	NA	NA	NA	NA	NA	NA	NA	NA	NA	NA	NA	NA	NA	NA
fges	sk	150	30	500	50	0.1	bs	diff12	0.406666667	0.133503293	0.9954772	0.003650044	0.2538214819	0.0856543164	0.9981928	0.0004029807	0.9936929	0.003372623	0.294648185	0.073391769	0.9494756	0.03816242	0.165125042	0.060623778	0.2178421	0.1164892
fges	sk	150	30	1000	100	0.1	bs	diff12	0.538666667	0.131855758	0.9970334	0.00162508	0.3854938979	0.1129489489	0.9985961	0.0003999129	0.9956444	0.00145688	0.43515095	0.090265007	0.985722	0.01416788	0.290446479	0.089997565	0.1504379	0.05032011
fges	sk	150	30	2000	200	0.1	bs	diff12	0.736	0.106870553	0.9975319	0.001058625	0.4968463719	0.1045846776	0.9991964	0.0003248223	0.9967394	0.001017094	0.583974574	0.08128938	0.9957616	0.004790592	0.448315277	0.088337987	0.1126193	0.03512998
fges	sk	150	30	5000	500	0.1	bs	diff12	0.92	0.073771111	0.9985248	0.000620914	0.6671809208	0.0822471182	0.9997567	0.000224347	0.9982869	0.0005509772	0.768309457	0.055835689	0.9990768	0.0005287902	0.678300247	0.074600508	0.05917064	0.01903054
fges	sk	150	30	500	100	0.2	bs	diff12	0.382666667	0.110089636	0.9981155	0.001425952	0.4517654067	0.1815337913	0.9981238	0.0003331351	0.9962505	0.001362951	0.389857511	0.103927303	0.9533979	0.03682482	0.27190291	0.114908009	0.1295045	0.04707578
fges	sk	150	30	1000	200	0.2	bs	diff12	0.585333333	0.119931953	0.9988166	0.0007728127	0.6327442092	0.1388849786	0.9987399	0.0003637825	0.9975636	0.0007213968	0.594367791	0.089795846	0.9892674	0.01194992	0.495282342	0.112648365	0.08414996	0.02491671
fges	sk	150	30	2000	400	0.2	bs	diff12	0.789333333	0.099303698	0.9991449	0.0006225987	0.7632668789	0.137480558	0.9993597	0.0003015978	0.9985091	0.0006174832	0.766070277	0.082605575	0.9969756	0.006590009	0.710287717	0.101947448	0.05149486	0.02132755
fges	sk	150	30	5000	1000	0.2	bs	diff12	0.952	0.060294064	0.9996474	0.0002583009	0.8976501718	0.0678944537	0.9998541	0.0001832256	0.999503	0.0002620071	0.921193503	0.040295433	0.9997458	0.0004279021	0.910029646	0.057196778	0.01716501	0.00904956
fges	sk	150	30	500	250	0.5	bs	diff12	0.490666667	0.116455591	0.9991287	0.000883025	0.689234527	0.1836814653	0.9984531	0.0003528831	0.9975879	0.0008709897	0.555386358	0.108198414	0.9561678	0.03494662	0.508307147	0.117004629	0.08331241	0.03008357
fges	sk	150	30	1000	500	0.5	bs	diff12	0.710666667	0.117115754	0.9996231	0.0003990382	0.8672082933	0.1091365115	0.9991212	0.0003554886	0.9987475	0.0004617605	0.772829065	0.08393472	0.9913984	0.01433049	0.773520569	0.092598197	0.04326099	0.01594885
fges	sk	150	30	2000	1000	0.5	bs	diff12	0.874666667	0.088975015	0.999846	0.0001763676	0.9488888171	0.0570910082	0.9996192	0.0002702332	0.9994667	0.0003047707	0.906996253	0.055706932	0.9975384	0.01008311	0.923438694	0.058673263	0.0184208	0.01052647
fges	sk	150	30	5000	2500	0.5	bs	diff12	0.996	0.015993196	0.9999676	7.504114e-05	0.9899166667	0.0233450226	0.9999878	4.860497e-05	0.9999556	9.387276e-05	0.992771227	0.01531565	0.9999408	0.0003092568	0.992237704	0.020196163	0.001535083	0.003242302
fges	sk	150	30	500	500	1	bs	diff12	0.585333333	0.102830684	0.9996109	0.0004211674	0.8451423087	0.1343827433	0.9987408	0.0003117807	0.9983556	0.0004742362	0.681878023	0.087642909	0.9616463	0.03333752	0.668450888	0.095208404	0.05679741	0.0163798
fges	sk	150	30	1000	1000	1	bs	diff12	0.8	0.098974332	0.9997649	0.0003482403	0.9253359353	0.0958541147	0.9993924	0.0003005215	0.9991596	0.0004068343	0.851721343	0.068207964	0.9902259	0.02059223	0.877641106	0.064702509	0.02902671	0.01405175
fges	sk	150	30	2000	2000	1	bs	diff12	0.949333333	0.061071313	0.999923	0.0001350964	0.9762191877	0.0409065104	0.999846	0.0001855497	0.9997697	0.0002081526	0.960957484	0.035806334	0.9978588	0.01009593	0.977058172	0.030797	0.007954446	0.00718939
fges	sk	150	30	5000	5000	1	bs	diff12	0.996	0.015993196	0.9999838	5.553141e-05	0.995	0.0171279697	0.9999878	4.860169e-05	0.9999717	7.081007e-05	0.995350389	0.011648394	0.9999572	0.0002627419	0.9965838	0.012918951	0.0009768672	0.002445725
fges	sk	150	30	500	50	0.1	naive	diff12	0.937333333	0.120022674	0.2162756	0.4113685	0.0275233665	0.0467844314	0.9991201	9.591145e-05	0.2184606	0.4097607	0.048066004	0.080201756	0.8081986	0.05642043	0.069559323	0.02044801	26.99404	14.15296
fges	sk	150	30	1000	100	0.1	naive	diff12	0.968	0.079954636	0.2549139	0.4344202	0.0333732043	0.052134103	0.9996189	0.0003656634	0.2570747	0.4329384	0.059235992	0.091421431	0.9015846	0.04537838	0.096178063	0.018276073	25.66032	14.95351
fges	sk	150	30	2000	200	0.1	naive	diff12	0.978666667	0.045555279	0.8254792	0.3639281	0.1237013007	0.0538881661	0.9999215	0.000150418	0.8259434	0.3627967	0.215066641	0.093168693	0.968614	0.03262934	0.137679784	0.018215221	6.01184	12.53084
fges	sk	150	30	5000	500	0.1	naive	diff12	0.997333333	0.013196578	0.989232	0.001337254	0.2217982119	0.0227418352	0.9999918	4.056325e-05	0.9892566	0.001337369	0.362361502	0.030328679	0.9932827	0.00669126	0.221297972	0.023357508	0.3710737	0.04619215
fges	sk	150	30	500	100	0.2	naive	diff12	0.914666667	0.15593475	0.2365309	0.4251834	0.0309891142	0.0505129354	0.9989047	0.0001817715	0.2385859	0.4234301	0.05296577	0.084760145	0.8093009	0.0564159	0.078438111	0.02295077	26.29892	14.6251
fges	sk	150	30	1000	200	0.2	naive	diff12	0.948	0.097394632	0.3549747	0.4781055	0.0586186914	0.0756937126	0.9995552	0.0003535464	0.3567717	0.4764444	0.099500239	0.127229224	0.9043181	0.04540948	0.127924154	0.025460112	22.21683	16.45619
fges	sk	150	30	2000	400	0.2	naive	diff12	0.984	0.028761274	0.8111895	0.3839194	0.17973419	0.0853165332	0.9999401	9.43289e-05	0.8117131	0.3827331	0.293853744	0.13813964	0.9719331	0.03262741	0.204645679	0.029256388	6.503349	13.21944
fges	sk	150	30	5000	1000	0.2	naive	diff12	0.996	0.015993196	0.9942898	0.001115664	0.3524811399	0.0491139265	0.9999878	4.889225e-05	0.9942949	0.001115924	0.518875575	0.052560117	0.9951449	0.008045726	0.351241666	0.050085071	0.19705	0.03854355
fges	sk	150	30	500	250	0.5	naive	diff12	0.950666667	0.115713306	0.1588369	0.3676361	0.0386115042	0.0826984481	0.9990569	0.0001513877	0.1612364	0.366176	0.059409069	0.123910412	0.8128247	0.05631732	0.133691676	0.037520556	28.97054	12.64756
fges	sk	150	30	1000	500	0.5	naive	diff12	0.956	0.088944427	0.3182006	0.4685627	0.10475335	0.1521611641	0.9995799	0.0003364705	0.3201333	0.4669465	0.153471025	0.219960085	0.9084417	0.04547874	0.254933273	0.053819878	23.48231	16.12814
fges	sk	150	30	2000	1000	0.5	naive	diff12	0.982666667	0.029539167	0.8167497	0.3865503	0.3564187018	0.1731144008	0.9999355	9.581848e-05	0.8172525	0.3853541	0.492869148	0.234478909	0.974695	0.032404	0.409957286	0.05878001	6.31202	13.30997
fges	sk	150	30	5000	2500	0.5	naive	diff12	0.996	0.015993196	0.9982573	0.0009424704	0.6585680336	0.1286188706	0.9999878	4.870035e-05	0.9982505	0.0009445742	0.786013128	0.093140445	0.9971287	0.008046527	0.656293375	0.130263327	0.0604268	0.03262519
fges	sk	150	30	500	500	1	naive	diff12	0.914666667	0.166075141	0.2193435	0.4172032	0.0871872757	0.1614002719	0.998819	0.0002368425	0.2214505	0.4154472	0.108577149	0.196488458	0.8152462	0.05646435	0.269565161	0.083100482	26.89077	14.34937
fges	sk	150	30	1000	1000	1	naive	diff12	0.984	0.039406021	0.2196636	0.4178122	0.1456242424	0.2725998064	0.9997787	0.0001686338	0.2219798	0.4164539	0.172863141	0.31834066	0.9097204	0.04495779	0.478734643	0.10649769	26.87249	14.38414
fges	sk	150	30	2000	2000	1	naive	diff12	0.974666667	0.040158416	0.8790071	0.3278906	0.6430866706	0.2485633463	0.9999124	0.0001267705	0.879297	0.3268684	0.732502206	0.275330092	0.9761054	0.03246641	0.695559197	0.090150149	4.169031	11.28989
fges	sk	150	30	5000	5000	1	naive	diff12	0.994666667	0.018269834	0.9989341	0.0007743834	0.7648427685	0.1407673861	0.9999838	5.557929e-05	0.9989212	0.0007739763	0.85769799	0.091198976	0.9968004	0.009142818	0.761011045	0.142026856	0.03726086	0.02673281
fges	sk	150	30	500	50	0.1	rs	diff12	0.322666667	0.11536003	0.996304	0.002181885	0.2588659748	0.1526210324	0.9979383	0.0003484133	0.9942626	0.002037036	0.260751876	0.081983256	0.7434734	0.0735638	0.11223372	0.072140636	0.1981648	0.07035844
fges	sk	150	30	1000	100	0.1	rs	diff12	0.476	0.148772757	0.9954124	0.00299627	0.3003269063	0.1309963961	0.9984036	0.0004500125	0.9938384	0.002708618	0.334684078	0.078161528	0.8458852	0.06941792	0.197408351	0.095196974	0.2128183	0.09355472
fges	sk	150	30	2000	200	0.1	rs	diff12	0.478666667	0.155147505	0.9977386	0.002531682	0.5130863679	0.2108725375	0.9984153	0.0004691908	0.9961657	0.002236788	0.449631844	0.112749428	0.9209499	0.04120116	0.388231307	0.121232226	0.1324353	0.07725792
fges	sk	150	30	5000	500	0.1	rs	diff12	0.64	0.115076628	0.9997001	0.0003779649	0.8895133543	0.1193669233	0.9989068	0.000348961	0.9986101	0.0004234466	0.733099468	0.085042425	0.9779811	0.02691555	0.74336018	0.087932907	0.04800565	0.01462551
fges	sk	150	30	500	100	0.2	rs	diff12	0.457333333	0.145068597	0.9953921	0.002602662	0.2935250917	0.1721769751	0.9983465	0.0004385576	0.9937616	0.002350858	0.316554606	0.075450345	0.8315706	0.05300771	0.170436887	0.085892186	0.2154698	0.08119781
fges	sk	150	30	1000	200	0.2	rs	diff12	0.418666667	0.131993266	0.9982614	0.0017561	0.5408188513	0.231828841	0.9982336	0.0003990121	0.9965051	0.001566571	0.431019871	0.106099406	0.8980039	0.04843439	0.360909646	0.11787364	0.1207127	0.0541088
fges	sk	150	30	2000	400	0.2	rs	diff12	0.570666667	0.107040162	0.9995826	0.0004163045	0.8287049029	0.1441258067	0.9986963	0.0003246156	0.9982828	0.0005262506	0.666801931	0.09859594	0.9549864	0.042368	0.656247161	0.102551968	0.05930934	0.01817631
fges	sk	150	30	5000	1000	0.2	rs	diff12	0.82	0.084381167	0.9998501	0.000270967	0.9518741112	0.0828927798	0.9994532	0.0002562288	0.9993051	0.0003608312	0.87683251	0.061139913	0.9975622	0.01022475	0.910386656	0.050618329	0.02400282	0.01246282
fges	sk	150	30	500	250	0.5	rs	diff12	0.428	0.119780601	0.998849	0.001186815	0.6217052936	0.2102876602	0.9982627	0.0003623806	0.9971192	0.001073508	0.478443761	0.106498546	0.876432	0.04873203	0.399380837	0.124580063	0.0995005	0.03707855
fges	sk	150	30	1000	500	0.5	rs	diff12	0.613333333	0.113489288	0.9996353	0.0004595313	0.8645455363	0.1317074387	0.9988258	0.0003440458	0.9984646	0.0004742187	0.705541174	0.090464819	0.9459038	0.03800421	0.692455968	0.095991359	0.05302952	0.0163792
fges	sk	150	30	2000	1000	0.5	rs	diff12	0.809333333	0.093323615	0.9998379	0.0002806588	0.9475592729	0.0814557623	0.9994208	0.0002833175	0.9992606	0.0003731993	0.867901193	0.065411249	0.9836896	0.02802552	0.887643275	0.063752771	0.02553789	0.01289
fges	sk	150	30	5000	2500	0.5	rs	diff12	0.990666667	0.026971052	0.9999352	0.0001116648	0.9802107843	0.0336592173	0.9999716	8.195635e-05	0.9999071	0.0001304141	0.9848827	0.021254051	0.9987017	0.006356276	0.991311803	0.021281977	0.003209716	0.004504414
fges	sk	150	30	500	500	1	rs	diff12	NA	NA	NA	NA	NA	NA	NA	NA	NA	NA	NA	NA	NA	NA	NA	NA	NA	NA
fges	sk	150	30	1000	1000	1	rs	diff12	NA	NA	NA	NA	NA	NA	NA	NA	NA	NA	NA	NA	NA	NA	NA	NA	NA	NA
fges	sk	150	30	2000	2000	1	rs	diff12	NA	NA	NA	NA	NA	NA	NA	NA	NA	NA	NA	NA	NA	NA	NA	NA	NA	NA
fges	sk	150	30	5000	5000	1	rs	diff12	NA	NA	NA	NA	NA	NA	NA	NA	NA	NA	NA	NA	NA	NA	NA	NA	NA	NA
fges	sk	150	30	500	50	0.1	bs	diff21	0.16	0.069985421	0.9953475	0.00612229	0.2673050783	0.262415479	0.9974417	0.0002093648	0.9928162	0.006053202	0.15347139	0.080591203	0.7173487	0.0676339	0.057475273	0.05244064	0.2481247	0.2090751
fges	sk	150	30	1000	100	0.1	bs	diff21	0.272	0.102432988	0.9977305	0.004662475	0.5143444862	0.3085508836	0.9977874	0.0003093451	0.9955313	0.004612847	0.309895013	0.114983447	0.8077944	0.06027163	0.204087022	0.116145461	0.1543448	0.1593258
fges	sk	150	30	2000	200	0.1	bs	diff21	0.464	0.103419977	0.9994975	0.0005262443	0.7824299328	0.1841423729	0.9983728	0.0003134531	0.9978747	0.0006070767	0.569213954	0.10479218	0.8962525	0.04176025	0.494550473	0.109707028	0.07340402	0.02096805
fges	sk	150	30	5000	500	0.1	bs	diff21	0.76	0.098974332	0.9998541	0.0002128792	0.9478582202	0.0736974505	0.999271	0.0003004119	0.9991273	0.00033765	0.838325425	0.065830602	0.9723874	0.0304316	0.832116806	0.080350358	0.03014305	0.0116621
fges	sk	150	30	500	100	0.2	bs	diff21	0.272	0.102432988	0.9976251	0.004685967	0.5004313774	0.3103242398	0.9977871	0.0003092833	0.9954263	0.004633407	0.305977119	0.115323153	0.8117201	0.05745736	0.198166966	0.115290721	0.1579732	0.1600359
fges	sk	150	30	1000	200	0.2	bs	diff21	0.457333333	0.103463819	0.9994853	0.0005132984	0.772958708	0.1761330022	0.9983525	0.0003135757	0.9978424	0.0005892537	0.561432938	0.101202697	0.8958328	0.04549591	0.482960209	0.111787542	0.07452044	0.02035245
fges	sk	150	30	2000	400	0.2	bs	diff21	0.682666667	0.099486208	0.999773	0.0002704408	0.9131700473	0.0926255764	0.9990363	0.0003018763	0.9988121	0.0003549666	0.774748209	0.069467319	0.9505367	0.03652929	0.751862007	0.079981015	0.04102806	0.01226023
fges	sk	150	30	5000	1000	0.2	bs	diff21	0.912	0.066584984	0.9999392	0.0001023457	0.979797619	0.0337621252	0.9997326	0.000202265	0.9996727	0.0002193742	0.9431117	0.039503093	0.9939834	0.01406142	0.951475877	0.041061473	0.01130365	0.007576949
fges	sk	150	30	500	250	0.5	bs	diff21	0.533333333	0.108588136	0.9991976	0.0007906075	0.7301992126	0.1864934036	0.9985827	0.0003290191	0.9977859	0.0006985796	0.596581015	0.086961479	0.9236386	0.04155877	0.529274649	0.104588855	0.07647437	0.02412866
fges	sk	150	30	1000	500	0.5	bs	diff21	0.738666667	0.100646437	0.9997244	0.0002858654	0.9016484946	0.0901713563	0.9992062	0.0003054616	0.9989333	0.0003628568	0.805701221	0.068818943	0.9676913	0.03601533	0.801075661	0.082207825	0.03684158	0.01253276
fges	sk	150	30	2000	1000	0.5	bs	diff21	0.902666667	0.071536427	0.9998987	0.000143284	0.9667276449	0.0458807252	0.9997043	0.0002172997	0.999604	0.0002514634	0.93155897	0.04454293	0.9927389	0.01628538	0.943719302	0.043448401	0.01367604	0.008685298
fges	sk	150	30	5000	2500	0.5	bs	diff21	0.985333333	0.027896797	0.9999797	7.380257e-05	0.9938970588	0.0219913183	0.9999554	8.477552e-05	0.9999354	0.0001035749	0.989228309	0.017086932	0.9993082	0.004714847	0.994129253	0.013056247	0.002232826	0.003577386
fges	sk	150	30	500	500	1	bs	diff21	0.626666667	0.12344268	0.9995339	0.0004865461	0.8355165102	0.1373269784	0.9988662	0.0003742391	0.998404	0.0005019488	0.701208064	0.093371653	0.9683061	0.03130596	0.703846435	0.099706499	0.05512286	0.01733698
fges	sk	150	30	1000	1000	1	bs	diff21	0.841333333	0.080688646	0.9997406	0.0002981478	0.9171960931	0.0834056536	0.9995179	0.0002450599	0.9992606	0.0003429611	0.873354481	0.056665568	0.9923242	0.01622749	0.897291894	0.05870568	0.02553797	0.01184563
fges	sk	150	30	2000	2000	1	bs	diff21	0.949333333	0.045793582	0.9999352	0.0001257812	0.9797941176	0.0385970665	0.999846	0.0001391365	0.9997818	0.0001771545	0.963298753	0.029722437	0.9991527	0.004682629	0.979869747	0.020285432	0.007535785	0.006118763
fges	sk	150	30	5000	5000	1	bs	diff21	0.996	0.015993196	0.9999959	2.865681e-05	0.99875	0.0088388348	0.9999878	4.860169e-05	0.9999838	5.536313e-05	0.997285873	0.009301569	0.999332	0.004694407	0.997802962	0.010212478	0.0005582057	0.001912186
fges	sk	150	30	500	50	0.1	naive	diff21	0.929333333	0.242215773	0.07991489	0.273756	0.0254545455	0.084485732	0.9973194	0.0001019084	0.08248889	0.2721929	0.018558912	0.044989793	0.5276494	0.03255408	0.02745787	0.039375283	31.69044	9.401428
fges	sk	150	30	1000	100	0.1	naive	diff21	0.908	0.279581806	0.09996353	0.3029352	0.0278409091	0.0971079291	0.9972105	0.0002198476	0.1024121	0.3011724	0.018164653	0.047446521	0.5699954	0.04309021	0.105244827	0.088597564	31.0023	10.40237
fges	sk	150	30	2000	200	0.1	naive	diff21	1	0	0	0	0.003030303	0	NA	NA	0.003030303	0	0.006042296	0	0.6705998	0.06010048	0.313034585	0.12623631	34.43491	0
fges	sk	150	30	5000	500	0.1	naive	diff21	0.961333333	0.127839185	0.09998379	0.3029966	0.0938383838	0.2755560218	0.9988261	0.0005429728	0.1025939	0.3017234	0.078081745	0.22162693	0.8339574	0.0573351	0.64726875	0.117429563	30.99602	10.4214
fges	sk	150	30	500	100	0.2	naive	diff21	0.861333333	0.320950968	0.1598865	0.3700654	0.062989899	0.1407981637	0.9973708	7.524492e-07	0.1620121	0.3679714	0.036408862	0.07042595	0.5671064	0.04442558	0.084311462	0.083182275	28.94375	12.70958
fges	sk	150	30	1000	200	0.2	naive	diff21	0.972	0.111952371	0.05998784	0.2398493	0.0561818182	0.2125156476	0.9985833	0	0.06275152	0.2387833	0.045679758	0.158482424	0.670539	0.06010923	0.288198939	0.126534999	32.37217	8.247473
fges	sk	150	30	2000	400	0.2	naive	diff21	0.916	0.181107703	0.1799635	0.3880093	0.1624848485	0.3437910288	0.9985833	0	0.1821939	0.3862847	0.124954683	0.256380347	0.7886079	0.05112289	0.549284317	0.111488746	28.24667	13.34211
fges	sk	150	30	5000	1000	0.2	naive	diff21	0.98	0.03086067	0.3799392	0.4902359	0.3632121212	0.4661067869	0.99984	8.487071e-05	0.3817576	0.4886722	0.364025187	0.462361682	0.9332503	0.0404062	0.820470973	0.094852378	21.35383	16.87853
fges	sk	150	30	500	250	0.5	naive	diff21	0.937333333	0.177362895	0.1198541	0.3278616	0.0674835165	0.182103106	0.9984133	0.0004326815	0.1223313	0.3263487	0.066123643	0.170555454	0.7081175	0.05706845	0.241170788	0.098643885	30.3143	11.27195
fges	sk	150	30	1000	500	0.5	naive	diff21	0.981333333	0.077418672	0.07991489	0.273756	0.0598401664	0.1967663668	0.999291	0.0005352259	0.08264646	0.2727326	0.063054944	0.195706925	0.8336839	0.05728816	0.524290839	0.115344872	31.685	9.42007
fges	sk	150	30	2000	1000	0.5	naive	diff21	0.969333333	0.057475224	0.4198055	0.4983385	0.3647611017	0.4337568598	0.999778	0.0002116915	0.4214707	0.4967181	0.378658416	0.445085115	0.932464	0.04070082	0.760563971	0.11358147	19.98216	17.15643
fges	sk	150	30	5000	2500	0.5	naive	diff21	0.982666667	0.029539167	0.9794367	0.1413417	0.8443937528	0.1785077815	0.9999462	9.046985e-05	0.9794465	0.1409061	0.894811842	0.15513293	0.9897062	0.01699626	0.843267841	0.143241139	0.7099104	4.866835
fges	sk	150	30	500	500	1	naive	diff21	0.978666667	0.083505944	0.07974468	0.2731729	0.0355690236	0.1114933749	0.9991879	0.0004966352	0.08246869	0.2721236	0.047320817	0.141977768	0.8326829	0.05729573	0.301908873	0.081053612	31.69114	9.399036
fges	sk	150	30	1000	1000	1	naive	diff21	0.964	0.054227203	0.4790881	0.5037135	0.2937956414	0.311752657	0.9997717	0.00017239	0.4805576	0.5020724	0.353395784	0.367635856	0.9323931	0.04035257	0.516773258	0.093702279	17.94132	17.34137
fges	sk	150	30	2000	2000	1	naive	diff21	0.968	0.036240567	0.9389058	0.2396193	0.6862800515	0.2034205036	0.9998964	0.0001108891	0.9389939	0.2388686	0.778428582	0.210292244	0.9794326	0.02133988	0.706158753	0.113378576	2.107123	8.25042
fges	sk	150	30	5000	5000	1	naive	diff21	0.997333333	0.013196578	0.9988571	0.0007534872	0.7500694733	0.1362045199	0.9999919	4.012338e-05	0.9988525	0.000745282	0.849330319	0.087097332	0.9980952	0.006543216	0.747831715	0.134762168	0.03963328	0.02574173
fges	sk	150	30	500	50	0.1	rs	diff21	0.168	0.08543871	0.9917568	0.01573898	0.1858453017	0.210654834	0.9974587	0.0002414785	0.9892606	0.01552902	0.125790904	0.065877576	0.7131144	0.05946577	0.035444608	0.028513829	0.3709321	0.5363659
fges	sk	150	30	1000	100	0.1	rs	diff21	0.248	0.109453394	0.9957771	0.006580679	0.3489549793	0.2890429967	0.9977105	0.0003286771	0.9935111	0.006473613	0.227928365	0.100870606	0.8068988	0.05604546	0.126677637	0.083834373	0.2241216	0.2235959
fges	sk	150	30	2000	200	0.1	rs	diff21	0.384	0.10481384	0.9985005	0.002204975	0.565711978	0.2158908431	0.9981288	0.000316363	0.9966384	0.002052417	0.427061372	0.098539063	0.8953066	0.04352829	0.341854227	0.116817875	0.1161073	0.07088971
fges	sk	150	30	5000	500	0.1	rs	diff21	0.676	0.106061207	0.999692	0.0003356941	0.8859764272	0.1131978629	0.999016	0.0003217452	0.9987111	0.0004355666	0.758594923	0.083802152	0.9711284	0.02946583	0.753747745	0.092906919	0.04451689	0.01504412
fges	sk	150	30	500	100	0.2	rs	diff21	0.230666667	0.094482719	0.9962026	0.006243166	0.3571778304	0.2864726998	0.9976586	0.0002834453	0.9938828	0.006155789	0.225640218	0.101584949	0.8064615	0.05588152	0.117478865	0.07857698	0.2112827	0.2126184
fges	sk	150	30	1000	200	0.2	rs	diff21	0.389333333	0.105503866	0.9984357	0.001711613	0.5547308493	0.2293919702	0.9981447	0.0003186517	0.9965899	0.001588424	0.422446667	0.097432516	0.8951734	0.04341913	0.331182641	0.113994831	0.117782	0.05486357
fges	sk	150	30	2000	400	0.2	rs	diff21	0.573333333	0.094280904	0.9995299	0.0004711285	0.8197511805	0.1473081569	0.9987043	0.0002858486	0.9982384	0.0004881356	0.663717464	0.079509089	0.9528908	0.0351577	0.637280659	0.097752932	0.06084444	0.01685992
fges	sk	150	30	5000	1000	0.2	rs	diff21	0.852	0.076534936	0.9998703	0.0001725247	0.9561040185	0.0578139863	0.9995504	0.0002324342	0.9994222	0.0002738207	0.898333881	0.049668885	0.993493	0.01463398	0.91759134	0.052875246	0.01995584	0.009457506
fges	sk	150	30	500	250	0.5	rs	diff21	0.46	0.126526955	0.9986059	0.001309155	0.5934833563	0.2048961829	0.9983595	0.0003827958	0.9969737	0.001115126	0.485060995	0.094629073	0.9213044	0.03996704	0.399164852	0.114495521	0.1045245	0.03851607
fges	sk	150	30	1000	500	0.5	rs	diff21	0.654666667	0.122476339	0.9995015	0.0004488488	0.8273957809	0.129612779	0.9989511	0.0003714545	0.9984566	0.0004372271	0.717155071	0.081145963	0.9709895	0.02947307	0.717516919	0.094783112	0.05330873	0.01510152
fges	sk	150	30	2000	1000	0.5	rs	diff21	0.844	0.079236722	0.9997933	0.0002539825	0.9322894312	0.0774303364	0.999526	0.0002406623	0.9993212	0.0003334801	0.882490168	0.056993405	0.9934418	0.01465157	0.908338531	0.054454961	0.02344467	0.01151814
fges	sk	150	30	5000	2500	0.5	rs	diff21	0.978666667	0.03417973	0.9999554	0.0001105334	0.9866666667	0.0319881639	0.9999352	0.0001038632	0.9998909	0.0001304141	0.981936784	0.021200706	0.9992721	0.004854304	0.991386188	0.014372234	0.003767902	0.004504401
fges	sk	150	30	500	500	1	rs	diff21	NA	NA	NA	NA	NA	NA	NA	NA	NA	NA	NA	NA	NA	NA	NA	NA	NA	NA
fges	sk	150	30	1000	1000	1	rs	diff21	NA	NA	NA	NA	NA	NA	NA	NA	NA	NA	NA	NA	NA	NA	NA	NA	NA	NA
fges	sk	150	30	2000	2000	1	rs	diff21	NA	NA	NA	NA	NA	NA	NA	NA	NA	NA	NA	NA	NA	NA	NA	NA	NA	NA
fges	sk	150	30	5000	5000	1	rs	diff21	NA	NA	NA	NA	NA	NA	NA	NA	NA	NA	NA	NA	NA	NA	NA	NA	NA	NA
fges	sk	150	75	500	50	0.1	bs	diff12	0.607894737	0.160315316	0.990509	0.005373864	0.3690331572	0.0986506769	0.9969545	0.001232033	0.9875717	0.004200347	0.434798194	0.042777304	0.9483595	0.02660774	0.336929678	0.061898605	0.4292652	0.1450791
fges	sk	150	75	1000	100	0.1	bs	diff12	0.604736842	0.082790457	0.9958591	0.001477025	0.5428428615	0.0803720941	0.9969397	0.0006374501	0.9928566	0.001290505	0.566034385	0.054679314	0.9846453	0.0133392	0.511040523	0.063549063	0.2467288	0.04457351
fges	sk	150	75	2000	200	0.1	bs	diff12	0.800526316	0.072526193	0.9968567	0.0009198417	0.6690069679	0.0565916198	0.9984549	0.0005603043	0.9953495	0.0008065229	0.725644061	0.04182025	0.9951219	0.005200315	0.690109556	0.052415162	0.1606252	0.0278569
fges	sk	150	75	5000	500	0.1	bs	diff12	0.953684211	0.03385964	0.9984772	0.0006480291	0.8335524397	0.0608819352	0.9996414	0.0002619384	0.9981333	0.0006330288	0.887943557	0.034855729	0.9987846	0.00252031	0.869544399	0.052246218	0.06447359	0.02186451
fges	sk	150	75	500	100	0.2	bs	diff12	0.530526316	0.123473207	0.9950896	0.003896215	0.5190091716	0.1512372829	0.9963674	0.0009447022	0.9915232	0.003091113	0.496667094	0.054528009	0.9548048	0.02371246	0.461330313	0.070268694	0.2927811	0.1067663
fges	sk	150	75	1000	200	0.2	bs	diff12	0.648947368	0.082297346	0.9981311	0.001064377	0.7460518716	0.0954461037	0.9972873	0.0006330357	0.9954505	0.0008897505	0.686414863	0.049787007	0.9878271	0.01135835	0.682394455	0.066305306	0.1571355	0.03073157
fges	sk	150	75	2000	400	0.2	bs	diff12	0.816842105	0.068284587	0.9990187	0.0005619778	0.8709568835	0.0603757534	0.998584	0.0005268907	0.9976202	0.0006220525	0.840045452	0.042432176	0.996589	0.00532011	0.860227222	0.052039985	0.08219609	0.0214852
fges	sk	150	75	5000	1000	0.2	bs	diff12	0.974210526	0.024066024	0.9995928	0.0002789572	0.9498093802	0.0324460875	0.9998005	0.0001861639	0.999398	0.0003352984	0.96145772	0.021173181	0.9992949	0.002520936	0.965588007	0.026895558	0.02079336	0.01158098
fges	sk	150	75	500	250	0.5	bs	diff12	0.576315789	0.072945894	0.998066	0.001530815	0.728416601	0.1276111428	0.9967274	0.0005595252	0.9948283	0.001325678	0.63364417	0.057795027	0.9596446	0.0246465	0.654079726	0.065055119	0.1786263	0.04578842
fges	sk	150	75	1000	500	0.5	bs	diff12	0.751052632	0.072938144	0.9992345	0.0005587627	0.8903060197	0.0677249853	0.9980768	0.0005623451	0.9973293	0.0006339886	0.811135033	0.04615436	0.9895515	0.0116555	0.861888018	0.043097069	0.09224356	0.02189744
fges	sk	150	75	2000	1000	0.5	bs	diff12	0.904210526	0.056705888	0.9996906	0.000270459	0.959407985	0.0337957295	0.9992595	0.0004379318	0.9989576	0.0004307015	0.929502009	0.031020029	0.9977706	0.00460924	0.963607915	0.024354363	0.0360043	0.01487597
fges	sk	150	75	5000	2500	0.5	bs	diff12	0.988947368	0.019235487	0.9999389	0.0001107459	0.9923198381	0.013885646	0.9999145	0.0001487272	0.9998545	0.0001684793	0.990465922	0.011191861	0.9991924	0.003990533	0.995283315	0.009199813	0.00502387	0.005819113
fges	sk	150	75	500	500	1	bs	diff12	0.687894737	0.070734659	0.9988029	0.0009221193	0.8317063617	0.0950993045	0.997589	0.0005443406	0.9964162	0.000816091	0.747063107	0.048941893	0.9634094	0.02418145	0.779050211	0.056037806	0.1237823	0.02818738
fges	sk	150	75	1000	1000	1	bs	diff12	0.841578947	0.061656428	0.9995521	0.0003966433	0.9397738968	0.0487169805	0.9987757	0.0004756181	0.9983394	0.0004494944	0.885451911	0.033145406	0.9915706	0.01062951	0.927408138	0.032608009	0.05735566	0.0155251
fges	sk	150	75	2000	2000	1	bs	diff12	0.953157895	0.036172369	0.9997923	0.0002035415	0.9735149891	0.0255093493	0.9996378	0.000279621	0.9994343	0.0002943157	0.962602342	0.019782162	0.9972255	0.007530435	0.983199292	0.019276564	0.01953725	0.01016537
fges	sk	150	75	5000	5000	1	bs	diff12	0.992105263	0.013291481	0.9999349	0.0001263702	0.9918582996	0.0157209341	0.9999389	0.0001028019	0.9998747	0.0001521118	0.991863946	0.009835125	0.9989296	0.004439114	0.995948698	0.009136865	0.004326121	0.00525383
fges	sk	150	75	500	50	0.1	naive	diff12	0.975263158	0.086777797	0.07885993	0.2701422	0.0288922097	0.073033807	0.9975794	0.0005905707	0.08574141	0.267418	0.045301011	0.103486531	0.8278583	0.03348856	0.187117047	0.030001249	31.5781	9.236503
fges	sk	150	75	1000	100	0.1	naive	diff12	0.986315789	0.048214194	0.07863599	0.269375	0.0289176813	0.0728060643	0.9986557	0.0003577873	0.08560404	0.2669472	0.046891761	0.108519936	0.9135313	0.02790746	0.248292159	0.028914643	31.58285	9.220244
fges	sk	150	75	2000	200	0.1	naive	diff12	0.993157895	0.012815083	0.3742997	0.4829599	0.1329236341	0.1620921499	0.9998585	0.0001205526	0.3790505	0.4791846	0.200145857	0.239054159	0.9676934	0.01667519	0.320305554	0.023727206	21.44733	16.55083
fges	sk	150	75	5000	500	0.1	naive	diff12	0.993684211	0.01253634	0.9908388	0.001161148	0.4583483017	0.0317631957	0.9999507	9.787335e-05	0.9908606	0.001159125	0.626711446	0.030151791	0.9922615	0.006312344	0.45570907	0.032864812	0.3156708	0.04003566
fges	sk	150	75	500	100	0.2	naive	diff12	0.968421053	0.097309617	0.09872964	0.299196	0.036279079	0.0867454165	0.9975321	0.0004793822	0.1054061	0.2961645	0.054788093	0.120033635	0.829119	0.03338235	0.208106995	0.032818959	30.8989	10.2294
fges	sk	150	75	1000	200	0.2	naive	diff12	0.977368421	0.0555094	0.158123	0.3659839	0.0645367749	0.1321974717	0.998894	0.0003798487	0.1644121	0.3627723	0.09437672	0.183759819	0.9157504	0.02787064	0.308411045	0.036034095	28.86085	12.53
fges	sk	150	75	2000	400	0.2	naive	diff12	0.987894737	0.023901025	0.436136	0.4970235	0.2079047355	0.22895606	0.9997854	0.0002325525	0.4403717	0.4931021	0.284259214	0.307164288	0.9705537	0.01672598	0.433509151	0.037961036	19.32932	17.03154
fges	sk	150	75	5000	1000	0.2	naive	diff12	0.994736842	0.010633185	0.9750936	0.1407174	0.5979148833	0.0983181693	0.9999583	8.326295e-05	0.9752444	0.1396312	0.740163354	0.111206819	0.9943279	0.006237307	0.605020321	0.050037852	0.8550464	4.822803
fges	sk	150	75	500	250	0.5	naive	diff12	0.972105263	0.085133569	0.09931189	0.3009607	0.0520460217	0.1354142453	0.9978316	0.0002757547	0.1060121	0.2980014	0.069146318	0.164005383	0.8319895	0.03337041	0.307834981	0.049083531	30.87796	10.29284
fges	sk	150	75	1000	500	0.5	naive	diff12	0.994736842	0.026582962	0.0398127	0.1970218	0.0309705924	0.1153080094	0.9989785	0.0002880833	0.04714343	0.1953094	0.042713658	0.135976523	0.9192194	0.02789573	0.496427387	0.055881936	32.91126	6.745902
fges	sk	150	75	2000	1000	0.5	naive	diff12	0.992105263	0.014315363	0.3986686	0.4932247	0.2840068359	0.34334608	0.9998469	0.0001303822	0.4032242	0.4893633	0.334984305	0.396133733	0.9733388	0.01663899	0.659747811	0.057189272	20.61238	16.9024
fges	sk	150	75	5000	2500	0.5	naive	diff12	0.993157895	0.011660197	0.9781759	0.1411625	0.7983924672	0.1411279286	0.9999459	9.094652e-05	0.9782909	0.1400712	0.874941299	0.134759804	0.995108	0.006668712	0.806006683	0.085437863	0.7498228	4.837999
fges	sk	150	75	500	500	1	naive	diff12	0.966842105	0.104157729	0.09968241	0.3020834	0.0689266478	0.1858067239	0.997434	0.000739708	0.1063394	0.2989929	0.077778072	0.1900888	0.8340742	0.03341382	0.472598776	0.069276855	30.86666	10.32709
fges	sk	150	75	1000	1000	1	naive	diff12	0.983157895	0.050370328	0.1198412	0.3278264	0.1072441131	0.2730489568	0.9989142	0.0004925928	0.1264687	0.3249561	0.114987557	0.273207249	0.9208155	0.0278876	0.691824914	0.071541902	30.1714	11.22385
fges	sk	150	75	2000	2000	1	naive	diff12	0.986842105	0.022081466	0.4794178	0.50406	0.4185479722	0.4333003651	0.9997878	0.0001944688	0.4833131	0.5000843	0.446706512	0.45414993	0.9739016	0.01750135	0.826597566	0.062725165	17.84615	17.2727
fges	sk	150	75	5000	5000	1	naive	diff12	0.992631579	0.01193572	0.9787296	0.1412419	0.8483780946	0.1493696744	0.9999418	9.302272e-05	0.9788364	0.1401495	0.904056823	0.138824833	0.9951339	0.006786512	0.857013989	0.089181058	0.730983	4.840704
fges	sk	150	75	500	50	0.1	rs	diff12	0.382105263	0.086750106	0.9929764	0.007720752	0.3567232584	0.0988656289	0.9952123	0.0006524498	0.9882869	0.007288456	0.354602294	0.074023399	0.7520251	0.04167945	0.204877251	0.058819256	0.4045628	0.2517405
fges	sk	150	75	1000	100	0.1	rs	diff12	0.602631579	0.089951023	0.9925448	0.004437446	0.4121881001	0.0803918568	0.9969146	0.0006909475	0.9895515	0.004032365	0.480139641	0.06489284	0.8562023	0.03800195	0.359504791	0.071810796	0.3608838	0.1392764
fges	sk	150	75	2000	200	0.1	rs	diff12	0.667368421	0.138309083	0.9948046	0.002858235	0.5439829757	0.1396665107	0.9974236	0.001062038	0.9922909	0.002002961	0.572676777	0.049513299	0.9236749	0.03314374	0.561686696	0.081094379	0.2662667	0.069182
fges	sk	150	75	5000	500	0.1	rs	diff12	0.717368421	0.095965596	0.9991327	0.0008819578	0.8821646775	0.0914523491	0.9978173	0.000739089	0.9969697	0.0007069234	0.782865956	0.051839055	0.9787917	0.0158528	0.841566899	0.049912893	0.1046636	0.02441668
fges	sk	150	75	500	100	0.2	rs	diff12	0.558947368	0.101512113	0.9927484	0.004527455	0.4056875022	0.0895513452	0.9965774	0.0007768983	0.9894182	0.004071186	0.457477031	0.06818247	0.8329065	0.03897234	0.325081353	0.072554318	0.3654888	0.1406173
fges	sk	150	75	1000	200	0.2	rs	diff12	0.650526316	0.135551211	0.9947191	0.002961762	0.5320501564	0.137380942	0.997293	0.001041492	0.9920768	0.002154006	0.560522654	0.052276734	0.9063194	0.03080944	0.534171878	0.075579389	0.2736629	0.07439901
fges	sk	150	75	2000	400	0.2	rs	diff12	0.675263158	0.085992491	0.998351	0.00146993	0.791627671	0.126168518	0.997491	0.0006614276	0.9958707	0.001128246	0.717366924	0.05354835	0.9676786	0.01766554	0.775684001	0.052787665	0.142622	0.0389693
fges	sk	150	75	5000	1000	0.2	rs	diff12	0.866315789	0.059877199	0.9994788	0.000461976	0.9319745231	0.054013781	0.9989666	0.0004623331	0.9984566	0.0005456912	0.895724608	0.03696207	0.9963488	0.00650884	0.95038323	0.025144464	0.05330875	0.01884772
fges	sk	150	75	500	250	0.5	rs	diff12	0.585789474	0.11425232	0.9960546	0.002777688	0.5876226012	0.147657197	0.9967958	0.0008761048	0.9929051	0.002171088	0.563799907	0.06037677	0.8897472	0.03395183	0.548679743	0.073993367	0.245054	0.07498884
fges	sk	150	75	1000	500	0.5	rs	diff12	0.697894737	0.088043797	0.9987785	0.0009698309	0.8342482006	0.1016541183	0.9976663	0.000677841	0.9964687	0.0008103863	0.751718935	0.051456763	0.9501863	0.02400933	0.789017797	0.054542987	0.1219682	0.02799031
fges	sk	150	75	2000	1000	0.5	rs	diff12	0.841052632	0.059905517	0.999658	0.0003034713	0.9522398051	0.0416097379	0.9987717	0.0004622577	0.9984404	0.0005016003	0.891466631	0.036994232	0.9882496	0.01187615	0.934850699	0.031554841	0.05386681	0.01732476
fges	sk	150	75	5000	2500	0.5	rs	diff12	0.976315789	0.023924666	0.999886	0.0001979374	0.9859004645	0.0236775887	0.9998168	0.0001849559	0.9997051	0.0002243299	0.980706422	0.014623942	0.998174	0.006832802	0.991522419	0.012881206	0.01018729	0.007748178
fges	sk	150	75	500	500	1	rs	diff12	NA	NA	NA	NA	NA	NA	NA	NA	NA	NA	NA	NA	NA	NA	NA	NA	NA	NA
fges	sk	150	75	1000	1000	1	rs	diff12	NA	NA	NA	NA	NA	NA	NA	NA	NA	NA	NA	NA	NA	NA	NA	NA	NA	NA
fges	sk	150	75	2000	2000	1	rs	diff12	NA	NA	NA	NA	NA	NA	NA	NA	NA	NA	NA	NA	NA	NA	NA	NA	NA	NA
fges	sk	150	75	5000	5000	1	rs	diff12	NA	NA	NA	NA	NA	NA	NA	NA	NA	NA	NA	NA	NA	NA	NA	NA	NA	NA
fges	sk	150	75	500	50	0.1	bs	diff21	0.175263158	0.062819088	0.9935586	0.004629593	0.2342288349	0.1402609657	0.9936205	0.0004690443	0.9872768	0.004363592	0.178601425	0.054773449	0.7011666	0.05009334	0.080979407	0.038227232	0.43945	0.1507168
fges	sk	150	75	1000	100	0.1	bs	diff21	0.305789474	0.086529888	0.996987	0.002484197	0.4978266312	0.1512417567	0.9946432	0.0006582089	0.9916808	0.002249857	0.360779796	0.077188076	0.7948927	0.04362353	0.271936	0.078431179	0.2873371	0.07770922
fges	sk	150	75	2000	200	0.1	bs	diff21	0.493157895	0.086842919	0.9987296	0.001153518	0.7814308793	0.1376547577	0.99609	0.0006658679	0.9948485	0.001153138	0.594148045	0.079431563	0.8845767	0.03245278	0.555177751	0.078635523	0.177928	0.03982873
fges	sk	150	75	5000	500	0.1	bs	diff21	0.759473684	0.055763425	0.9996498	0.0002698328	0.9451956148	0.0403521794	0.9981422	0.0004299256	0.9978061	0.0005048608	0.84085859	0.039481368	0.9642559	0.0205373	0.844140046	0.044708411	0.07577626	0.01743739
fges	sk	150	75	500	100	0.2	bs	diff21	0.304210526	0.083921362	0.9967427	0.002456118	0.4646325289	0.1313852227	0.9946297	0.0006388289	0.9914263	0.002247809	0.352933288	0.075676906	0.7913972	0.04203445	0.261513675	0.077299698	0.296129	0.07763846
fges	sk	150	75	1000	200	0.2	bs	diff21	0.488947368	0.087859001	0.9987052	0.001068398	0.7724051139	0.132953623	0.9960576	0.0006738524	0.9947919	0.001076204	0.588971757	0.077641156	0.8840861	0.03147287	0.549219399	0.075978293	0.1798818	0.03717146
fges	sk	150	75	2000	400	0.2	bs	diff21	0.708421053	0.057713808	0.9994829	0.0005731844	0.9208001255	0.0755814372	0.9977484	0.0004445842	0.9972485	0.0006913046	0.798063381	0.047947656	0.9474597	0.02137925	0.798008251	0.049835157	0.09503438	0.02387717
fges	sk	150	75	5000	1000	0.2	bs	diff21	0.91	0.042562634	0.9997761	0.0002576786	0.9705498068	0.0311938104	0.9993042	0.0003288206	0.9990869	0.0003587013	0.938396752	0.024651713	0.9891699	0.01255955	0.950800433	0.028170858	0.03153862	0.0123892
fges	sk	150	75	500	250	0.5	bs	diff21	0.541578947	0.077972861	0.9986523	0.0008636221	0.7772046957	0.1148156759	0.9964619	0.0005982438	0.9951434	0.0008354069	0.630014698	0.061085296	0.910521	0.02653417	0.60189777	0.066894933	0.1677409	0.02885444
fges	sk	150	75	1000	500	0.5	bs	diff21	0.745789474	0.06964736	0.999373	0.0004521307	0.9069072727	0.0597119538	0.9980364	0.0005366808	0.9974263	0.0005883625	0.815432659	0.045681276	0.9617922	0.02088078	0.824128244	0.047219697	0.08889424	0.0203215
fges	sk	150	75	2000	1000	0.5	bs	diff21	0.902631579	0.043273926	0.9996946	0.0003347739	0.9602478332	0.0395129979	0.9992472	0.0003342778	0.9989495	0.0004019737	0.929424688	0.027025969	0.9894308	0.0127796	0.946148197	0.028567562	0.0362834	0.01388384
fges	sk	150	75	5000	2500	0.5	bs	diff21	0.976315789	0.028258076	0.9998941	0.0001707762	0.9867342311	0.0210221394	0.9998168	0.0002184671	0.9997131	0.0002518937	0.981130326	0.016667644	0.9983615	0.005128274	0.992587599	0.010154852	0.009908177	0.008700171
fges	sk	150	75	500	500	1	bs	diff21	0.7	0.072897441	0.9984731	0.001039092	0.7966066368	0.101888446	0.9976815	0.0005611554	0.9961818	0.000956526	0.738852978	0.054953771	0.9605909	0.02175824	0.765391492	0.051926521	0.1318765	0.03303793
fges	sk	150	75	1000	1000	1	bs	diff21	0.844736842	0.064733742	0.9994218	0.0004820463	0.9236590201	0.0577204507	0.9987999	0.0004996646	0.9982343	0.0005518382	0.879711633	0.038213365	0.9893085	0.01173642	0.918561355	0.036198378	0.06098408	0.01906002
fges	sk	150	75	2000	2000	1	bs	diff21	0.953684211	0.034684399	0.9997638	0.0002266259	0.9699255644	0.0282442243	0.9996418	0.0002680832	0.9994101	0.0003235414	0.961154533	0.021552457	0.9982708	0.004998519	0.984024552	0.013063149	0.02037458	0.01117483
fges	sk	150	75	5000	5000	1	bs	diff21	0.988947368	0.016888028	0.9999186	0.0001695833	0.9898903591	0.0207114373	0.9999145	0.0001306181	0.9998343	0.0002186135	0.98925013	0.01402057	0.9986279	0.004831985	0.99062918	0.01936284	0.00572164	0.007550752
fges	sk	150	75	500	50	0.1	naive	diff21	1	0	0	0	0.0076767677	0	NA	NA	0.007676768	0	0.015236568	0	0.5214634	0.01558243	0.027041079	0.019564005	34.27442	0
fges	sk	150	75	1000	100	0.1	naive	diff21	1	0	0	0	0.0076767677	0	NA	NA	0.007676768	0	0.015236568	0	0.5651349	0.02682759	0.118582546	0.050569822	34.27442	0
fges	sk	150	75	2000	200	0.1	naive	diff21	0.975789474	0.120281953	0.03997557	0.1978278	0.040619697	0.1630692249	0.9953367	0.0005708105	0.0471596	0.1953893	0.035980873	0.103201322	0.6680826	0.04243832	0.332212973	0.079257483	32.9107	6.748666
fges	sk	150	75	5000	500	0.1	naive	diff21	0.995789474	0.029772917	0.01999186	0.1413638	0.0262732323	0.1314968626	0.9983733	NA	0.02748283	0.14005	0.032074694	0.119063529	0.8204815	0.0404528	0.640255054	0.076961346	33.59033	4.837268
fges	sk	150	75	500	100	0.2	naive	diff21	1	0	0	0	0.0076767677	0	NA	NA	0.007676768	0	0.015236568	0	0.5650636	0.02682531	0.109378589	0.050382279	34.27442	0
fges	sk	150	75	1000	200	0.2	naive	diff21	0.949473684	0.17357188	0.07995114	0.2738801	0.0728126263	0.2231772303	0.9951349	0.000403624	0.08662626	0.2704489	0.054630669	0.135568743	0.6680296	0.04243727	0.320856564	0.080391699	31.54754	9.341192
fges	sk	150	75	2000	400	0.2	naive	diff21	1	0	0	0	0.0076767677	0	NA	NA	0.007676768	0	0.015236568	0	0.7893984	0.04471102	0.572331781	0.089128559	34.27442	0
fges	sk	150	75	5000	1000	0.2	naive	diff21	1	0	0	0	0.0076767677	0	NA	NA	0.007676768	0	0.015236568	0	0.9141535	0.02854305	0.820070667	0.059685681	34.27442	0
fges	sk	150	75	500	250	0.5	naive	diff21	0.96	0.160049741	0.05994707	0.2396863	0.0525494949	0.1800873832	0.9948646	0.000230564	0.06685657	0.2366185	0.041927107	0.106746894	0.7077182	0.04196821	0.343489049	0.082660307	32.23038	8.172705
fges	sk	150	75	1000	500	0.5	naive	diff21	0.990526316	0.066989063	0.01999186	0.1413638	0.0257050505	0.1274792104	0.9963474	NA	0.02744242	0.1397643	0.02826517	0.092126128	0.8207371	0.04020938	0.582224681	0.081711862	33.59173	4.8274
fges	sk	150	75	2000	1000	0.5	naive	diff21	0.997894737	0.014886459	0.01998779	0.141335	0.0259016107	0.1288691009	0.9991858	NA	0.02749495	0.1401357	0.03306517	0.126067254	0.9143067	0.02864567	0.794779821	0.060170032	33.58991	4.840228
fges	sk	150	75	5000	2500	0.5	naive	diff21	0.984736842	0.016888028	0.739373	0.4427124	0.670691834	0.4007166054	0.9998403	0.0001282835	0.7412566	0.4392436	0.698740851	0.410489176	0.9840706	0.01211135	0.879640686	0.062657114	8.936888	15.17129
fges	sk	150	75	500	500	1	naive	diff21	0.988421053	0.058279165	0.03988599	0.1973845	0.0336785819	0.1287198156	0.9977594	0.0005748808	0.04716768	0.1954293	0.041935106	0.132295177	0.8199329	0.0401911	0.45579559	0.075954325	32.91042	6.750047
fges	sk	150	75	1000	1000	1	naive	diff21	0.996842105	0.022329688	0.01996336	0.1411622	0.0231329884	0.109291985	0.9987778	NA	0.02746263	0.1399071	0.031134368	0.112414424	0.914204	0.02858629	0.674111452	0.076908381	33.59103	4.832334
fges	sk	150	75	2000	2000	1	naive	diff21	0.981578947	0.026181181	0.5792752	0.4979466	0.5023507745	0.4270634059	0.9997541	0.0002134296	0.5823636	0.4940024	0.534267397	0.446807803	0.9730918	0.01876984	0.820324151	0.057649353	14.42498	17.06263
fges	sk	150	75	5000	5000	1	naive	diff21	0.992105263	0.013291481	0.9983958	0.0009712601	0.8353361065	0.0803906994	0.9999389	0.0001029407	0.9983475	0.0009595168	0.904822611	0.049107922	0.9952505	0.006617358	0.828977421	0.080395722	0.05707747	0.0331413
fges	sk	150	75	500	50	0.1	rs	diff21	0.177894737	0.067157632	0.9913599	0.005815664	0.1725654763	0.0863512523	0.9936274	0.0004966909	0.9851152	0.005475568	0.158622561	0.04839124	0.6969152	0.0456472	0.062435377	0.029410037	0.5141113	0.189124
fges	sk	150	75	1000	100	0.1	rs	diff21	0.296315789	0.089408898	0.9941083	0.003475766	0.3112402011	0.0999619497	0.9945555	0.0006778161	0.9887515	0.00311513	0.288843375	0.064290756	0.7910432	0.04153742	0.181146514	0.059496686	0.3885136	0.1075955
fges	sk	150	75	2000	200	0.1	rs	diff21	0.435789474	0.082904753	0.9973656	0.001924958	0.6032821407	0.1403224796	0.9956436	0.0006334904	0.9930545	0.001717543	0.49220072	0.072672089	0.8851359	0.03284902	0.441718142	0.079120304	0.2398896	0.05932327
fges	sk	150	75	5000	500	0.1	rs	diff21	0.706315789	0.071598531	0.9990187	0.000730784	0.8593993088	0.0920387054	0.9977314	0.0005514112	0.9967717	0.0007564301	0.770432077	0.051594398	0.9632728	0.02022889	0.791943065	0.049829906	0.1115017	0.02612659
fges	sk	150	75	500	100	0.2	rs	diff21	0.293684211	0.088223399	0.994202	0.003574818	0.3176870245	0.1061852664	0.9945357	0.0006683598	0.9888242	0.003217457	0.288780862	0.06396172	0.7901462	0.04264898	0.175559407	0.058413405	0.3860016	0.1111298
fges	sk	150	75	1000	200	0.2	rs	diff21	0.444736842	0.087239108	0.9970358	0.002264452	0.5849251295	0.1395731302	0.9957113	0.0006660406	0.992796	0.002008878	0.489167142	0.072650605	0.8851464	0.03306883	0.434291238	0.079961392	0.2488211	0.0693859
fges	sk	150	75	2000	400	0.2	rs	diff21	0.654736842	0.07605515	0.9984894	0.000989764	0.7864460433	0.1059862681	0.9973326	0.0005853316	0.9958505	0.0009965782	0.708327566	0.060719211	0.9479672	0.02124253	0.724581684	0.06148841	0.1433197	0.03442124
fges	sk	150	75	5000	1000	0.2	rs	diff21	0.865263158	0.065036507	0.9995847	0.0003813351	0.9453454198	0.0465076549	0.9989586	0.0005019674	0.9985535	0.0004748505	0.901033048	0.034330509	0.9894494	0.01126533	0.93073957	0.031565245	0.04995945	0.01640086
fges	sk	150	75	500	250	0.5	rs	diff21	0.508421053	0.072982697	0.9972516	0.001879533	0.6261251785	0.1336564169	0.9962019	0.0005583134	0.993499	0.001666246	0.549189422	0.063234435	0.9115795	0.0245418	0.510787963	0.073939147	0.2245391	0.05755153
fges	sk	150	75	1000	500	0.5	rs	diff21	0.702631579	0.070181033	0.9986401	0.0009319733	0.8145100072	0.0986505311	0.9977021	0.0005406049	0.9963677	0.0009194445	0.748889751	0.053394387	0.9631268	0.02014438	0.775152812	0.053115498	0.1254571	0.0317571
fges	sk	150	75	2000	1000	0.5	rs	diff21	0.856842105	0.062717765	0.9994463	0.0004215372	0.9266492932	0.0503985426	0.9988934	0.0004840147	0.9983515	0.00053115	0.888062467	0.037334806	0.9898867	0.01108752	0.924131356	0.033715415	0.05693709	0.01834544
fges	sk	150	75	5000	2500	0.5	rs	diff21	0.972631579	0.028610974	0.9998656	0.0001998511	0.9831669428	0.0242443538	0.9997883	0.0002212001	0.9996566	0.0002745497	0.977463424	0.017983962	0.9980729	0.005983951	0.991514833	0.010030635	0.01186191	0.009482709
fges	sk	150	75	500	500	1	rs	diff21	NA	NA	NA	NA	NA	NA	NA	NA	NA	NA	NA	NA	NA	NA	NA	NA	NA	NA
fges	sk	150	75	1000	1000	1	rs	diff21	NA	NA	NA	NA	NA	NA	NA	NA	NA	NA	NA	NA	NA	NA	NA	NA	NA	NA
fges	sk	150	75	2000	2000	1	rs	diff21	NA	NA	NA	NA	NA	NA	NA	NA	NA	NA	NA	NA	NA	NA	NA	NA	NA	NA
fges	sk	150	75	5000	5000	1	rs	diff21	NA	NA	NA	NA	NA	NA	NA	NA	NA	NA	NA	NA	NA	NA	NA	NA	NA	NA
fges	sk	150	150	500	50	0.1	bs	diff12	0.7856	0.051381989	0.9884513	0.001755431	0.5137999561	0.0342451424	0.9966754	0.0007902029	0.9853778	0.001494543	0.619809451	0.027808663	0.9551183	0.01656562	0.570819996	0.045239646	0.5050428	0.05162091
fges	sk	150	150	1000	100	0.1	bs	diff12	0.7528	0.08394837	0.9940964	0.002830924	0.6800711575	0.0882011361	0.9961933	0.001281386	0.9904404	0.001994243	0.70616362	0.039510808	0.9856472	0.009139759	0.729905871	0.047611845	0.3301814	0.06888073
fges	sk	150	150	2000	200	0.1	bs	diff12	0.849866667	0.05359189	0.9969518	0.001453438	0.8181554017	0.0634999579	0.99769	0.0008214756	0.9947232	0.001112246	0.830569409	0.029719343	0.9971864	0.002419805	0.857521433	0.036677024	0.1822555	0.03841657
fges	sk	150	150	5000	500	0.1	bs	diff12	0.969066667	0.022608168	0.9985354	0.0005192853	0.9115605617	0.028119328	0.9995238	0.0003478398	0.9980889	0.0005214169	0.939009047	0.016224938	0.9992372	0.00124362	0.946425164	0.020646412	0.06600859	0.01800942
fges	sk	150	150	500	100	0.2	bs	diff12	0.750666667	0.071078507	0.9908513	0.002709949	0.5675413063	0.0612148364	0.996147	0.001084722	0.9872121	0.001975279	0.641148615	0.031549122	0.9578835	0.0160841	0.648054491	0.053799737	0.4416849	0.06822571
fges	sk	150	150	1000	200	0.2	bs	diff12	0.752533333	0.071277809	0.9968944	0.001773807	0.8017311181	0.0839870794	0.9961979	0.001087513	0.9931919	0.001313845	0.770411051	0.036961115	0.9882491	0.007965428	0.834710997	0.038010438	0.2351452	0.04537969
fges	sk	150	150	2000	400	0.2	bs	diff12	0.8848	0.045853755	0.9984738	0.00084542	0.9021587838	0.042621053	0.9982289	0.0007034846	0.9967515	0.0008222222	0.891923619	0.026487371	0.9982964	0.002491197	0.93868429	0.021551828	0.1121999	0.02839898
fges	sk	150	150	5000	1000	0.2	bs	diff12	0.9824	0.01557718	0.9994831	0.0002937427	0.9672727891	0.0178203904	0.9997292	0.0002395831	0.9992242	0.000356652	0.974627274	0.011608704	0.9994841	0.001987092	0.98693507	0.012209178	0.02679412	0.0123185
fges	sk	150	150	500	250	0.5	bs	diff12	0.7216	0.066837333	0.9958031	0.001736228	0.7359553808	0.0715036401	0.9957194	0.001018369	0.9916485	0.001301974	0.723729814	0.034356129	0.9622357	0.01354249	0.771834224	0.040557599	0.2884544	0.04496971
fges	sk	150	150	1000	500	0.5	bs	diff12	0.8424	0.045769015	0.9982154	0.001011944	0.883693041	0.0566750514	0.9975777	0.0007006118	0.9958545	0.0009424821	0.860515391	0.029828513	0.9914196	0.006290195	0.921974489	0.023615631	0.1431803	0.03255277
fges	sk	150	150	2000	1000	0.5	bs	diff12	0.9432	0.026640804	0.9993436	0.0004938403	0.9579256008	0.0299352686	0.9991266	0.0004091848	0.9984929	0.0005182123	0.949958405	0.016823372	0.9990832	0.002325139	0.984950831	0.00802802	0.0520529	0.01789868
fges	sk	150	150	5000	2500	0.5	bs	diff12	0.9928	0.009412685	0.9998769	0.0001657686	0.9921110885	0.0105797015	0.9998892	0.0001447721	0.9997697	0.0002235861	0.992409144	0.007363057	0.9995771	0.002020738	0.996975632	0.00516306	0.007954482	0.00772249
fges	sk	150	150	500	500	1	bs	diff12	0.7688	0.052896853	0.9976738	0.001398395	0.8438119901	0.0737898642	0.9964485	0.0008075768	0.9942061	0.001303145	0.801395686	0.039309272	0.9656764	0.01321843	0.841944806	0.034555599	0.2001174	0.04500992
fges	sk	150	150	1000	1000	1	bs	diff12	0.892	0.038873013	0.9990769	0.0005994805	0.9390778693	0.035710185	0.9983402	0.0005962731	0.9974545	0.0005655388	0.913828839	0.019533316	0.9925764	0.005929635	0.955150244	0.017087708	0.08791761	0.01953324
fges	sk	150	150	2000	2000	1	bs	diff12	0.968	0.019424836	0.9997046	0.0002492049	0.9809386453	0.0156986043	0.9995079	0.000298526	0.9992242	0.0002838278	0.974199553	0.009531043	0.9993479	0.001786416	0.993547646	0.004921597	0.02679395	0.009803141
fges	sk	150	150	5000	5000	1	bs	diff12	0.993066667	0.009031063	0.9999056	0.0001506239	0.9939397092	0.0096593081	0.9998934	0.0001389146	0.999802	0.0002178502	0.993467159	0.007181306	0.9995791	0.002044208	0.997435268	0.004663301	0.006838054	0.007524373
fges	sk	150	150	500	50	0.1	naive	diff12	1	0	0	0	0.0151515152	0	NA	NA	0.01515152	0	0.029850746	0	0.8281662	0.02909567	0.360883535	0.044072092	34.01625	0
fges	sk	150	150	1000	100	0.1	naive	diff12	0.985066667	0.048460377	0.09885128	0.2995647	0.06688054	0.1568588923	0.9976822	0.0009389949	0.1122788	0.2943402	0.092319887	0.18949597	0.9190851	0.02034856	0.471320047	0.034728234	30.66151	10.16639
fges	sk	150	150	2000	200	0.1	naive	diff12	0.992266667	0.016841801	0.2770995	0.4488592	0.1764842511	0.2615632889	0.9995709	0.0003395541	0.2879354	0.4418685	0.227367433	0.320110716	0.9756287	0.01019262	0.574767157	0.026806697	24.59441	15.26195
fges	sk	150	150	5000	500	0.1	naive	diff12	0.996533333	0.005907833	0.9536779	0.1966481	0.6737835352	0.1400758816	0.9999441	9.270839e-05	0.9543273	0.1936577	0.790939765	0.158737598	0.9944574	0.00369248	0.699158215	0.034494684	1.577517	6.688856
fges	sk	150	150	500	100	0.2	naive	diff12	0.953866667	0.116804311	0.1388554	0.3476443	0.091197461	0.1908173364	0.994915	0.0007646607	0.151204	0.3406271	0.110914659	0.203404885	0.8283774	0.0289931	0.383619781	0.049365152	29.31705	11.76512
fges	sk	150	150	1000	200	0.2	naive	diff12	0.994666667	0.026393155	0.03965949	0.1962636	0.0389849956	0.1180148828	0.9979354	2.109914e-06	0.05412929	0.19289	0.057317512	0.135953901	0.9209764	0.02028265	0.53869871	0.042637536	32.66997	6.66234
fges	sk	150	150	2000	400	0.2	naive	diff12	0.993066667	0.019655076	0.2384697	0.4286686	0.1800593486	0.2968902226	0.9995531	0.0004956678	0.249903	0.4219849	0.218180872	0.338800991	0.9775323	0.01020368	0.678352459	0.031196412	25.90803	14.57518
fges	sk	150	150	5000	1000	0.2	naive	diff12	0.996266667	0.006047432	0.95648	0.1972259	0.7778562528	0.1637530774	0.99994	9.453672e-05	0.9570828	0.194226	0.857997599	0.17304434	0.9957682	0.003749703	0.805916728	0.045673039	1.482341	6.708482
fges	sk	150	150	500	250	0.5	naive	diff12	0.9848	0.075521347	0.03981538	0.1970351	0.0415085736	0.1304348791	0.9941614	0.0007175796	0.05413333	0.19291	0.054471388	0.121887819	0.8306974	0.02911711	0.481115547	0.056723325	32.66983	6.66303
fges	sk	150	150	1000	500	0.5	naive	diff12	0.964533333	0.069601261	0.2191672	0.4168679	0.1819030345	0.3173417447	0.9975168	0.0005833184	0.2304606	0.4095298	0.200260675	0.324375525	0.9232677	0.02023617	0.686953133	0.046605452	26.57956	14.14499
fges	sk	150	150	2000	1000	0.5	naive	diff12	0.996	0.011507663	0.19952	0.4030914	0.1848877464	0.343280019	0.9996917	0.0002945996	0.2115879	0.3968616	0.207467504	0.359001318	0.9793313	0.01020505	0.82995869	0.0321211	27.23142	13.70743
fges	sk	150	150	5000	2500	0.5	naive	diff12	0.996533333	0.005907833	0.9384533	0.2395051	0.8525069632	0.2193141177	0.9999432	9.286919e-05	0.9393333	0.2358628	0.893123244	0.22199796	0.9966523	0.003988996	0.902275135	0.049079775	2.095401	8.146601
fges	sk	150	150	500	500	1	naive	diff12	0.985333333	0.072693561	0.03992615	0.1975833	0.0482257053	0.1639727105	0.9943802	0.0004359337	0.05425051	0.1934899	0.057568226	0.137309398	0.8320759	0.02914153	0.588569061	0.064148386	32.66579	6.68306
fges	sk	150	150	1000	1000	1	naive	diff12	0.9912	0.037092518	0.05993846	0.2396519	0.0698781291	0.2189522507	0.9977467	0.0008922256	0.07404848	0.2354878	0.081368309	0.2061962	0.9242359	0.02016018	0.791778202	0.047550226	31.98197	8.133651
fges	sk	150	150	2000	2000	1	naive	diff12	0.997066667	0.008640988	0.1798318	0.3877253	0.1820503863	0.359991827	0.9997491	0.0002242095	0.1922141	0.3817549	0.197716364	0.361990749	0.9800369	0.01022996	0.903731558	0.031243607	27.90058	13.18565
fges	sk	150	150	5000	5000	1	naive	diff12	0.996	0.006172134	0.938761	0.2395835	0.8690692115	0.2232967306	0.9999345	9.67424e-05	0.9396283	0.2359379	0.901905214	0.224109853	0.9964185	0.004447693	0.919432679	0.04821196	2.085213	8.149195
fges	sk	150	150	500	50	0.1	rs	diff12	0.4496	0.089869242	0.9863138	0.01170395	0.4491511799	0.1929811708	0.9915004	0.001313405	0.9781818	0.01055685	0.410741044	0.089026949	0.7519453	0.03732243	0.340348832	0.059501438	0.7535841	0.36463
fges	sk	150	150	1000	100	0.1	rs	diff12	0.6488	0.092242803	0.9901128	0.006160541	0.5491362427	0.1365649049	0.9945808	0.001392923	0.9849414	0.005106058	0.576076425	0.066885629	0.8505807	0.03174268	0.529897654	0.062200899	0.5201129	0.1763618
fges	sk	150	150	2000	200	0.1	rs	diff12	0.789333333	0.057585587	0.9932021	0.002552988	0.6505422705	0.0641588075	0.9967495	0.0008826822	0.9901131	0.002109512	0.709516143	0.039298754	0.9217391	0.02260475	0.705705787	0.046678423	0.3414857	0.07286187
fges	sk	150	150	5000	500	0.1	rs	diff12	0.875733333	0.058114907	0.9969354	0.001508181	0.8228324733	0.0691573702	0.9980876	0.0008906015	0.995099	0.001191895	0.844768797	0.032630508	0.9833578	0.009578328	0.912466674	0.029089253	0.1692773	0.04116754
fges	sk	150	150	500	100	0.2	rs	diff12	0.591733333	0.079904251	0.9927344	0.00516983	0.5975043793	0.1220351556	0.9937183	0.00120671	0.9866586	0.004361773	0.580990289	0.061647127	0.831668	0.03192463	0.486802649	0.055871611	0.4608018	0.1506543
fges	sk	150	150	1000	200	0.2	rs	diff12	0.758133333	0.056053748	0.9940431	0.002340642	0.6712500728	0.0685336097	0.9962722	0.0008572183	0.9904687	0.002067349	0.708532937	0.043514212	0.9110335	0.02555461	0.68142957	0.050646128	0.3292046	0.07140543
fges	sk	150	150	2000	400	0.2	rs	diff12	0.836533333	0.074981358	0.9962585	0.001471377	0.7824022826	0.060474689	0.9974845	0.001147853	0.9938384	0.001030307	0.804062805	0.031923034	0.9652542	0.01566835	0.85850839	0.038082422	0.2128176	0.03558627
fges	sk	150	150	5000	1000	0.2	rs	diff12	0.935466667	0.036575397	0.9989949	0.0007060386	0.9373665198	0.0406743115	0.9990077	0.0005614761	0.9980323	0.0005855244	0.93518194	0.018621516	0.9972509	0.004372831	0.979928358	0.009732245	0.06796194	0.02022365
fges	sk	150	150	500	250	0.5	rs	diff12	0.7176	0.076839616	0.9770749	0.1220361	0.6523140817	0.1087984524	0.9956247	0.001091116	0.9731434	0.1195967	0.671452653	0.100775952	0.8877556	0.02291444	0.66377427	0.050844068	0.927611	4.130821
fges	sk	150	150	1000	500	0.5	rs	diff12	0.7984	0.051579321	0.9973908	0.001331345	0.8328333625	0.0721313094	0.9969012	0.0007881433	0.9943758	0.001084738	0.811875577	0.031788273	0.9555878	0.01380894	0.859061397	0.035074828	0.1942565	0.03746636
fges	sk	150	150	2000	1000	0.5	rs	diff12	0.901333333	0.040852592	0.9991303	0.0006572992	0.9434329768	0.0391231681	0.9984836	0.0006264066	0.9976485	0.0006293339	0.920646836	0.021634186	0.9900161	0.008590884	0.963538936	0.017862267	0.08121914	0.0217367
fges	sk	150	150	5000	2500	0.5	rs	diff12	0.986133333	0.013986712	0.99984	0.0001620489	0.989681475	0.0103523232	0.9997867	0.0002150565	0.9996323	0.0002538698	0.987823177	0.008471795	0.9989565	0.002676533	0.9963564	0.005000402	0.01269923	0.008768425
fges	sk	150	150	500	500	1	rs	diff12	NA	NA	NA	NA	NA	NA	NA	NA	NA	NA	NA	NA	NA	NA	NA	NA	NA	NA
fges	sk	150	150	1000	1000	1	rs	diff12	NA	NA	NA	NA	NA	NA	NA	NA	NA	NA	NA	NA	NA	NA	NA	NA	NA	NA
fges	sk	150	150	2000	2000	1	rs	diff12	NA	NA	NA	NA	NA	NA	NA	NA	NA	NA	NA	NA	NA	NA	NA	NA	NA	NA
fges	sk	150	150	5000	5000	1	rs	diff12	NA	NA	NA	NA	NA	NA	NA	NA	NA	NA	NA	NA	NA	NA	NA	NA	NA	NA
fges	sk	150	150	500	50	0.1	bs	diff21	0.221866667	0.068240471	0.9851405	0.009488368	0.221017312	0.0867499049	0.9880015	0.0009603738	0.9735758	0.008576917	0.20583297	0.041789051	0.7072545	0.03977846	0.119307374	0.040593453	0.9126727	0.2962437
fges	sk	150	150	1000	100	0.1	bs	diff21	0.351466667	0.075653345	0.9938913	0.00442079	0.5215148425	0.1434490669	0.9900651	0.001123422	0.9841576	0.003784097	0.403292841	0.057558376	0.8085766	0.03598652	0.343547329	0.063495076	0.5471828	0.1307014
fges	sk	150	150	2000	200	0.1	bs	diff21	0.548266667	0.07226256	0.9973949	0.002517504	0.7912064597	0.1102879549	0.9930827	0.001092284	0.9905899	0.002211925	0.639264072	0.054800315	0.8908863	0.02642241	0.627841415	0.059552322	0.3250154	0.07639896
fges	sk	150	150	5000	500	0.1	bs	diff21	0.7944	0.043609481	0.9992369	0.0006513673	0.9440417249	0.0421918961	0.9968451	0.0006663823	0.9961333	0.0007057561	0.861346387	0.026168852	0.9633105	0.01679925	0.877753103	0.03159199	0.1335505	0.02437622
fges	sk	150	150	500	100	0.2	bs	diff21	0.348266667	0.071859778	0.9940759	0.003500732	0.5168032755	0.1370553995	0.9900175	0.001071115	0.9842909	0.002958557	0.401966091	0.056046016	0.806759	0.03657366	0.339032396	0.062832206	0.5425774	0.1021876
fges	sk	150	150	1000	200	0.2	bs	diff21	0.552533333	0.071430349	0.9971323	0.00262021	0.7743499008	0.108026191	0.9931458	0.001079282	0.990396	0.002318957	0.636571847	0.055258407	0.8913073	0.02817812	0.624651575	0.059634419	0.3317141	0.0800958
fges	sk	150	150	2000	400	0.2	bs	diff21	0.746133333	0.048484329	0.9988308	0.0008725026	0.9121408717	0.0554188529	0.9961058	0.0007397461	0.995002	0.0009069674	0.818781252	0.032595752	0.9521066	0.01531818	0.830629041	0.032764686	0.172625	0.031326
fges	sk	150	150	5000	1000	0.2	bs	diff21	0.9152	0.040294607	0.9996472	0.000366101	0.9765321488	0.0227930042	0.9986971	0.0006183703	0.9983677	0.0005442851	0.944089598	0.019580902	0.9909319	0.009164331	0.964270241	0.019204592	0.05637872	0.01879898
fges	sk	150	150	500	250	0.5	bs	diff21	0.603733333	0.062133789	0.9976492	0.001378978	0.8097350736	0.0799674971	0.9939279	0.0009424539	0.9916808	0.001199474	0.686890101	0.040646679	0.9126691	0.01766401	0.681831899	0.04724499	0.2873366	0.04142915
fges	sk	150	150	1000	500	0.5	bs	diff21	0.7944	0.046116485	0.9987446	0.0008679535	0.9114235743	0.053501441	0.9968437	0.0007043569	0.9956485	0.0008000112	0.846835184	0.027299951	0.9630677	0.01740594	0.869519447	0.031542054	0.150297	0.02763185
fges	sk	150	150	2000	1000	0.5	bs	diff21	0.912	0.040763685	0.99952	0.0004258875	0.9681721265	0.0268238207	0.9986478	0.0006255891	0.9981939	0.0005557485	0.938368443	0.019901319	0.9908065	0.00993362	0.96219222	0.020145086	0.0623795	0.01919495
fges	sk	150	150	5000	2500	0.5	bs	diff21	0.9824	0.017340658	0.9998482	0.0001890507	0.9902529268	0.0120125866	0.9997293	0.000266564	0.9995838	0.0002810262	0.986173227	0.009421134	0.9986316	0.003519526	0.994791515	0.007652252	0.01437383	0.009706363
fges	sk	150	150	500	500	1	bs	diff21	0.772	0.041228306	0.9976862	0.001143263	0.8429450849	0.0640875571	0.9964972	0.0006295701	0.9942667	0.001020266	0.80363782	0.030160069	0.9620683	0.01652361	0.838123381	0.034076086	0.1980241	0.0352395
fges	sk	150	150	1000	1000	1	bs	diff21	0.8872	0.037732559	0.9990687	0.000607958	0.9382416094	0.0358888143	0.9982665	0.0005786801	0.9973737	0.0005743073	0.910931906	0.019445563	0.9904116	0.008776183	0.951359658	0.018745085	0.09070863	0.01983612
fges	sk	150	150	2000	2000	1	bs	diff21	0.967466667	0.023353344	0.9995651	0.0003835135	0.9723385389	0.0236217848	0.9994997	0.0003589123	0.9990788	0.0004379884	0.969539255	0.014394217	0.9987717	0.003095491	0.990575654	0.008740968	0.03181788	0.01512777
fges	sk	150	150	5000	5000	1	bs	diff21	0.9912	0.011620609	0.9999262	0.0001226576	0.9952592846	0.0078492193	0.9998647	0.0001786805	0.9997939	0.0001935559	0.99316792	0.006454055	0.9990437	0.002966962	0.996137538	0.007007727	0.007117139	0.006685229
fges	sk	150	150	500	50	0.1	naive	diff21	0.9816	0.130107648	0.01997128	0.1412183	0.0240792541	0.0631286474	0.9860239	NA	0.03454141	0.1371073	0.031981004	0.015063197	0.5206933	0.01106452	0.040348162	0.018687686	33.34653	4.735629
fges	sk	150	150	1000	100	0.1	naive	diff21	1	0	0	0	0.0151515152	0	NA	NA	0.01515152	0	0.029850746	0	0.5619938	0.02124654	0.131317051	0.045922323	34.01625	0
fges	sk	150	150	2000	200	0.1	naive	diff21	0.986133333	0.09805214	0.01999179	0.1413633	0.0332484848	0.1279648999	0.9894416	NA	0.0346303	0.1377358	0.038453731	0.060832291	0.6672677	0.02556523	0.350817912	0.051796418	33.34346	4.757338
fges	sk	150	150	5000	500	0.1	naive	diff21	0.9848	0.07523255	0.03998769	0.1978878	0.0533035961	0.1888141532	0.9941861	0.0001425713	0.05430303	0.1937498	0.058899974	0.143756953	0.8306277	0.02241736	0.673760238	0.044018479	32.66397	6.692035
fges	sk	150	150	500	100	0.2	naive	diff21	0.965333333	0.171555509	0.03997538	0.1978268	0.0453146853	0.1492689807	0.9868341	0	0.05399596	0.1922301	0.037747626	0.039079417	0.5619467	0.02124364	0.127170686	0.045896175	32.67458	6.63955
fges	sk	150	150	1000	200	0.2	naive	diff21	0.971466667	0.14126118	0.03998769	0.1978878	0.0519930736	0.1823477714	0.9891416	0.0004243166	0.05410101	0.19275	0.04619005	0.08097698	0.6674892	0.02548157	0.346074211	0.051627234	32.67095	6.657506
fges	sk	150	150	2000	400	0.2	naive	diff21	0.992266667	0.054682924	0.0199959	0.1413923	0.0344229529	0.1362696434	0.9940853	NA	0.03472727	0.1384215	0.044335699	0.10242408	0.7900718	0.0260582	0.592614026	0.051987484	33.34011	4.781021
fges	sk	150	150	5000	1000	0.2	naive	diff21	0.997866667	0.015084945	0.01998769	0.1413343	0.033991342	0.1332176931	0.9983607	NA	0.03480404	0.1389643	0.04773649	0.126471307	0.9228636	0.0160425	0.846022174	0.030077664	33.33746	4.79977
fges	sk	150	150	500	250	0.5	naive	diff21	0.912266667	0.203713195	0.1598851	0.3700622	0.1578386284	0.3303329537	0.9916291	0.0006510589	0.1712848	0.3613785	0.121374643	0.212287379	0.7062154	0.02962481	0.39947051	0.057945494	28.62347	12.48186
fges	sk	150	150	1000	500	0.5	naive	diff21	0.9632	0.111572882	0.09993846	0.3028593	0.1078710575	0.2811884619	0.994367	0.0001791055	0.1130182	0.2965808	0.102472665	0.220081337	0.8309436	0.02228873	0.648355495	0.043888897	30.63598	10.24378
fges	sk	150	150	2000	1000	0.5	naive	diff21	0.994666667	0.026937401	0.03997538	0.1978268	0.0527792208	0.186209036	0.9979518	0.0005781717	0.0544404	0.1944296	0.065011815	0.174029478	0.9230585	0.01638391	0.837624493	0.032819624	32.65923	6.715516
fges	sk	150	150	5000	2500	0.5	naive	diff21	0.9968	0.005752255	0.3997251	0.4945317	0.3922199039	0.4668548113	0.9998769	0.0001031448	0.4087717	0.4869788	0.407657426	0.467511152	0.9855508	0.009470454	0.935125491	0.03388967	20.42077	16.82004
fges	sk	150	150	500	500	1	naive	diff21	0.9848	0.075521347	0.03992615	0.1975832	0.0480454545	0.1629589906	0.9941772	0.0007215071	0.05424242	0.1934499	0.05715701	0.135322059	0.8304123	0.0223117	0.591730549	0.049099536	32.66607	6.681679
fges	sk	150	150	1000	1000	1	naive	diff21	0.997866667	0.015084945	0.01998769	0.1413343	0.033991342	0.1332176931	0.9983607	NA	0.03480404	0.1389643	0.04773649	0.126471307	0.9228369	0.01608102	0.78179665	0.039770882	33.33746	4.79977
fges	sk	150	150	2000	2000	1	naive	diff21	0.996533333	0.011044334	0.1398646	0.3501709	0.1447128136	0.3246142222	0.9996189	0.0003002851	0.1528444	0.3447338	0.159687297	0.325156467	0.9742605	0.01225085	0.903295606	0.039576734	29.26039	11.90696
fges	sk	150	150	5000	5000	1	naive	diff21	0.997066667	0.005579359	0.9186297	0.2736405	0.8416537689	0.2496319235	0.9999509	8.856725e-05	0.9198182	0.2694811	0.878976102	0.253951338	0.9963467	0.005327288	0.91098931	0.041859372	2.769446	9.307764
fges	sk	150	150	500	50	0.1	rs	diff21	0.221066667	0.075477137	0.9828472	0.01189981	0.1941986337	0.0684402623	0.9879643	0.00105438	0.9713051	0.01085459	0.192582017	0.040807443	0.7049643	0.0373483	0.102686251	0.035046669	0.991102	0.3749136
fges	sk	150	150	1000	100	0.1	rs	diff21	0.343733333	0.074275457	0.9915733	0.005300521	0.4235922282	0.1071765078	0.9899252	0.001096337	0.9817576	0.004564677	0.36527695	0.051976238	0.8067207	0.03812946	0.275014695	0.056498739	0.6300776	0.1576625
fges	sk	150	150	2000	200	0.1	rs	diff21	0.533866667	0.070138703	0.9952779	0.002764378	0.6567888093	0.0960504665	0.9928487	0.001058717	0.9882869	0.002397464	0.581047932	0.050936428	0.8923611	0.0257882	0.560105126	0.062279637	0.4045609	0.08280749
fges	sk	150	150	5000	500	0.1	rs	diff21	0.769866667	0.048248036	0.9983015	0.0009963715	0.8801452597	0.0568999523	0.9964669	0.0007365903	0.9948404	0.0008236088	0.818872998	0.026895326	0.964786	0.01659641	0.852949435	0.031652361	0.1782075	0.02844698
fges	sk	150	150	500	100	0.2	rs	diff21	0.343466667	0.075643753	0.9913272	0.007022463	0.4214969367	0.1040965029	0.9899198	0.001110652	0.9815111	0.006246745	0.364105835	0.053155743	0.8074905	0.03733142	0.2726221	0.057263696	0.6385904	0.2157604
fges	sk	150	150	1000	200	0.2	rs	diff21	0.5408	0.070971746	0.9949169	0.002739352	0.6406434086	0.0938098545	0.9929519	0.001072795	0.9880364	0.002370844	0.578966961	0.050588797	0.8921034	0.02535422	0.555590253	0.061857022	0.4132134	0.08188803
fges	sk	150	150	2000	400	0.2	rs	diff21	0.702133333	0.052690686	0.99808	0.0009761013	0.8547477214	0.0590397816	0.9954306	0.0008025709	0.993596	0.0009460192	0.768310501	0.033495397	0.9536041	0.01324485	0.795877387	0.034403069	0.2211892	0.03267485
fges	sk	150	150	5000	1000	0.2	rs	diff21	0.893333333	0.042591771	0.9993272	0.0005025278	0.9551087573	0.0304527775	0.9983612	0.0006530144	0.9977212	0.0005322152	0.922059614	0.019568207	0.9914291	0.008433157	0.9561014	0.018879831	0.07870707	0.01838215
fges	sk	150	150	500	250	0.5	rs	diff21	0.593066667	0.067464075	0.9959877	0.001647377	0.7060724742	0.0742887449	0.9937556	0.001022458	0.9898828	0.001235829	0.639116649	0.037740026	0.9152607	0.01651386	0.630020749	0.048850378	0.3494379	0.04268504
fges	sk	150	150	1000	500	0.5	rs	diff21	0.762933333	0.053011957	0.9981292	0.0009856266	0.8679695021	0.055150568	0.9963604	0.0008091797	0.9945657	0.0008144973	0.809434445	0.028437482	0.9650174	0.01604321	0.844986559	0.032064774	0.187697	0.02813221
fges	sk	150	150	2000	1000	0.5	rs	diff21	0.898933333	0.040593332	0.999081	0.0006383168	0.9400816504	0.0377930427	0.9984467	0.0006226251	0.9975636	0.0005906232	0.91780307	0.02005719	0.9914076	0.008440876	0.954572826	0.01927136	0.08414974	0.02039965
fges	sk	150	150	5000	2500	0.5	rs	diff21	0.979733333	0.017087742	0.9998113	0.000241078	0.9879305618	0.0151810605	0.9996883	0.0002627028	0.9995071	0.0003058618	0.983652603	0.010114299	0.9988428	0.003185712	0.99402152	0.007877589	0.01702532	0.0105642
fges	sk	150	150	500	500	1	rs	diff21	NA	NA	NA	NA	NA	NA	NA	NA	NA	NA	NA	NA	NA	NA	NA	NA	NA	NA
fges	sk	150	150	1000	1000	1	rs	diff21	NA	NA	NA	NA	NA	NA	NA	NA	NA	NA	NA	NA	NA	NA	NA	NA	NA	NA
fges	sk	150	150	2000	2000	1	rs	diff21	NA	NA	NA	NA	NA	NA	NA	NA	NA	NA	NA	NA	NA	NA	NA	NA	NA	NA
fges	sk	150	150	5000	5000	1	rs	diff21	NA	NA	NA	NA	NA	NA	NA	NA	NA	NA	NA	NA	NA	NA	NA	NA	NA	NA
fges	sk	200	10	500	50	0.1	bs	diff12	0.476	0.18467843	0.9944267	0.005293771	0.1146668283	0.0636362067	0.999468	0.0001867903	0.993903	0.005202126	0.172996878	0.079844619	0.9650087	0.0510074	0.067954126	0.044261945	0.2105863	0.1796793
fges	sk	200	10	1000	100	0.1	bs	diff12	0.588	0.17336996	0.9963033	0.003211524	0.1734351049	0.0855177692	0.9995822	0.0001754269	0.9958909	0.003164252	0.258548552	0.10871	0.9863749	0.02744151	0.132759667	0.083106516	0.1419259	0.1092919
fges	sk	200	10	2000	200	0.1	bs	diff12	0.7	0.198976975	0.9978766	0.001087286	0.2746158863	0.098413156	0.9996962	0.0002015131	0.9975758	0.001056451	0.384995204	0.11488003	0.9972777	0.002210781	0.242697887	0.096802873	0.08373206	0.03648936
fges	sk	200	10	5000	500	0.1	bs	diff12	0.836	0.132110035	0.9991668	0.0005210319	0.5496998557	0.155227252	0.9998341	0.0001335887	0.999002	0.0004904677	0.644529255	0.116751861	0.9992049	0.0006803202	0.515616671	0.144703107	0.03446967	0.01694056
fges	sk	200	10	500	100	0.2	bs	diff12	0.44	0.176126114	0.9979211	0.002787484	0.2988311263	0.1987096455	0.999433	0.0001779181	0.9973576	0.002758161	0.312727134	0.147676546	0.9650123	0.0583005	0.166108159	0.131435275	0.09126776	0.09526574
fges	sk	200	10	1000	200	0.2	bs	diff12	0.624	0.212430061	0.9989929	0.0008776711	0.4708525364	0.2121799766	0.9996197	0.0002148061	0.9986141	0.0008324605	0.50180893	0.16398998	0.9907175	0.02836895	0.347964466	0.186074491	0.04786666	0.02875285
fges	sk	200	10	2000	400	0.2	bs	diff12	0.804	0.164080617	0.9994297	0.0003048873	0.6188008658	0.1585900189	0.9998018	0.0001659003	0.9992323	0.0002943157	0.681743368	0.110726716	0.9990293	0.0009084083	0.577243967	0.164455966	0.02651507	0.01016551
fges	sk	200	10	5000	1000	0.2	bs	diff12	0.92	0.114285714	0.9998746	0.0001576515	0.9011904762	0.1131073852	0.9999191	0.0001155285	0.9997939	0.000160634	0.900870241	0.074916511	0.9998706	0.0002045225	0.90509788	0.103638714	0.007117181	0.005548195
fges	sk	200	10	500	250	0.5	bs	diff12	0.536	0.203800623	0.9995511	0.0008345832	0.6903333333	0.2577933589	0.9995309	0.0002059305	0.9990828	0.0008504752	0.558865024	0.177724952	0.9693096	0.05665189	0.455492874	0.223914952	0.03167835	0.02937502
fges	sk	200	10	1000	500	0.5	bs	diff12	0.788	0.182544375	0.9997452	0.000376248	0.8169004329	0.1839496735	0.9997857	0.0001844986	0.9995313	0.0003881432	0.77838581	0.143662983	0.994222	0.0234101	0.742190151	0.18935013	0.01618807	0.01340626
fges	sk	200	10	2000	1000	0.5	bs	diff12	0.936	0.102539191	0.9999312	0.0001198815	0.9445	0.0903446726	0.9999353	0.0001036555	0.9998667	0.0001390682	0.933899767	0.067704957	0.9998843	0.0002227296	0.938259927	0.089701179	0.004605225	0.004803312
fges	sk	200	10	5000	2500	0.5	bs	diff12	0.984	0.054809503	0.9999757	7.794735e-05	0.98	0.0642416074	0.9999838	5.541351e-05	0.9999596	0.0001079843	0.980606061	0.050642567	0.9999321	0.0002719198	0.978013212	0.06455157	0.001395526	0.003729701
fges	sk	200	10	500	500	1	bs	diff12	0.632	0.177786848	0.9998099	0.0002957725	0.829	0.2113335626	0.999628	0.0001796765	0.9994384	0.0003724845	0.695816739	0.168666252	0.9765266	0.04783697	0.638440305	0.215388989	0.01939769	0.01286537
fges	sk	200	10	1000	1000	1	bs	diff12	0.856	0.166794509	0.9999353	0.000175441	0.9528333333	0.1069788427	0.9998544	0.000168576	0.9997899	0.0002158144	0.88726196	0.114168109	0.9962993	0.01485301	0.882105792	0.135431066	0.007256683	0.007454055
fges	sk	200	10	2000	2000	1	bs	diff12	0.98	0.060609153	0.999996	2.859886e-05	0.996	0.0282842712	0.9999798	6.127336e-05	0.9999758	7.786862e-05	0.987111111	0.040677061	0.9999385	0.0002956302	0.987005809	0.043544483	0.0008373069	0.002689503
fges	sk	200	10	5000	5000	1	bs	diff12	0.98	0.060609153	0.9999838	6.885093e-05	0.9876190476	0.051413452	0.9999798	6.127088e-05	0.9999636	8.838899e-05	0.981919192	0.042783107	0.9998459	0.0008926709	0.978088371	0.06224962	0.001255968	0.003052887
fges	sk	200	10	500	50	0.1	naive	diff12	0.92	0.106904497	0.7588392	0.4071024	0.0255193021	0.0136330838	0.9998935	0.0001154975	0.759002	0.4066478	0.049267394	0.026275389	0.8884671	0.1038755	0.025404745	0.010313996	8.323968	14.04544
fges	sk	200	10	1000	100	0.1	naive	diff12	0.944	0.090711474	0.9336906	0.1925302	0.0323874822	0.0075269445	0.9999393	9.551987e-05	0.933701	0.1923242	0.062533401	0.014485192	0.9503134	0.05631974	0.031510204	0.00688372	2.289939	6.642795
fges	sk	200	10	2000	200	0.1	naive	diff12	0.984	0.068093573	0.9777958	0.001453101	0.0430668631	0.0041102394	0.9999834	7.047749e-05	0.977802	0.00146172	0.082508925	0.007721316	0.9808979	0.0341441	0.042630614	0.005502304	0.7667088	0.05048717
fges	sk	200	10	5000	500	0.1	naive	diff12	0.996	0.028284271	0.9863418	0.002278848	0.0703335507	0.0112091122	0.9999959	2.908109e-05	0.9863515	0.002282374	0.131203777	0.019603011	0.9911709	0.01441106	0.070163702	0.011641707	0.4714129	0.07883223
fges	sk	200	10	500	100	0.2	naive	diff12	0.908	0.115775998	0.78273	0.3953412	0.0321799869	0.0166017389	0.9998812	0.0001227417	0.7828566	0.3948949	0.061582095	0.031700341	0.889183	0.1030408	0.031312717	0.013147555	7.500042	13.6395
fges	sk	200	10	1000	200	0.2	naive	diff12	0.936	0.110213152	0.9615288	0.1387653	0.0472039087	0.009933321	0.9999327	0.0001144224	0.961503	0.1386161	0.089754867	0.018686586	0.9545703	0.05997788	0.045354388	0.011112613	1.329669	4.787741
fges	sk	200	10	2000	400	0.2	naive	diff12	0.984	0.054809503	0.9866168	0.001326823	0.0698054058	0.0078848919	0.9999836	5.615455e-05	0.9866141	0.001325558	0.130283219	0.013875998	0.9853084	0.02739983	0.068938468	0.009548489	0.4623419	0.04578423
fges	sk	200	10	5000	1000	0.2	naive	diff12	0.996	0.028284271	0.9922588	0.002227671	0.1225304478	0.0311271375	0.9999959	2.889098e-05	0.9922626	0.002230359	0.216934077	0.049110412	0.9941294	0.01436977	0.122255023	0.031633615	0.2672456	0.07703566
fges	sk	200	10	500	250	0.5	naive	diff12	0.912	0.115422914	0.7911749	0.3996054	0.0612373006	0.0326177016	0.9998876	0.0001220254	0.791297	0.3991569	0.112716452	0.059661447	0.8944793	0.1088558	0.059660743	0.026192238	7.208514	13.78671
fges	sk	200	10	1000	500	0.5	naive	diff12	0.944	0.090711474	0.9521294	0.1963288	0.1014105772	0.0264039036	0.9999405	9.365971e-05	0.9521212	0.1961189	0.182143858	0.046305539	0.9598706	0.05642822	0.098104202	0.025196828	1.653713	6.773864
fges	sk	200	10	2000	1000	0.5	naive	diff12	0.984	0.054809503	0.9945683	0.001308021	0.1612434353	0.034981202	0.9999837	5.572062e-05	0.9945576	0.001310137	0.275686152	0.051410082	0.9892841	0.02743934	0.159242762	0.037232213	0.187979	0.04525158
fges	sk	200	10	5000	2500	0.5	naive	diff12	0.992	0.039589733	0.9956239	0.001711432	0.2051899825	0.0643775136	0.9999919	4.024165e-05	0.9956202	0.001715383	0.335684267	0.087789076	0.9938119	0.01992469	0.204192302	0.0657564	0.1512764	0.05924861
fges	sk	200	10	500	500	1	naive	diff12	0.916	0.107589545	0.7760445	0.4163309	0.122382086	0.0739703319	0.9998906	0.0001127495	0.7761859	0.4158649	0.207306954	0.12197338	0.8974904	0.1030431	0.122029459	0.059241662	7.730445	14.3638
fges	sk	200	10	1000	1000	1	naive	diff12	0.944	0.090711474	0.956639	0.1972572	0.2120308563	0.0628652865	0.9999408	9.320218e-05	0.9566263	0.1970463	0.341606401	0.092815666	0.9622366	0.05633227	0.204705297	0.058408772	1.49811	6.805895
fges	sk	200	10	2000	2000	1	naive	diff12	0.988	0.047979587	0.9972012	0.001057014	0.2872408665	0.0970811813	0.9999878	4.862801e-05	0.9971919	0.00105428	0.437156756	0.107605704	0.9926006	0.02396533	0.284202329	0.098134608	0.09698991	0.03641439
fges	sk	200	10	5000	5000	1	naive	diff12	0.988	0.047979587	0.9964247	0.001735489	0.2495237109	0.0991143971	0.9999878	4.869066e-05	0.9964162	0.001736314	0.389576252	0.117416495	0.9922123	0.0240395	0.247266249	0.100495007	0.1237842	0.05997154
fges	sk	200	10	500	50	0.1	rs	diff12	0.348	0.18432447	0.975814	0.1344746	0.1983184525	0.2370867103	0.9993379	0.0001865872	0.9751798	0.1342428	0.177150908	0.096102031	0.7351632	0.141813	0.053498204	0.059944286	0.8572787	4.636691
fges	sk	200	10	1000	100	0.1	rs	diff12	0.412	0.21154437	0.9972538	0.003179937	0.3357277364	0.3192286018	0.9994045	0.0002134952	0.9966626	0.003093881	0.261168782	0.12384027	0.8267879	0.1349508	0.125878948	0.115308183	0.115271	0.1068614
fges	sk	200	10	2000	200	0.1	rs	diff12	0.436	0.192470512	0.9990374	0.002022888	0.6266838092	0.3240426771	0.9994296	0.0001945915	0.9984687	0.001978161	0.438373051	0.165775855	0.9115442	0.1210924	0.335699221	0.201688982	0.05289045	0.06832486
fges	sk	200	10	5000	500	0.1	rs	diff12	0.7	0.186262926	0.9998706	0.0002733353	0.8880952381	0.1859147706	0.9996967	0.0001882608	0.9995677	0.0003696112	0.765604618	0.168764584	0.9851624	0.05423453	0.734401692	0.19268477	0.01493202	0.01276611
fges	sk	200	10	500	100	0.2	rs	diff12	0.4	0.202030509	0.984906	0.08423553	0.3018601755	0.3019378257	0.9993861	0.0001961178	0.9843152	0.0840891	0.238484294	0.121676658	0.8096603	0.126816	0.10261754	0.102613126	0.5417475	2.904402
fges	sk	200	10	1000	200	0.2	rs	diff12	0.48	0.217593517	0.9987583	0.002173809	0.5932717819	0.339776433	0.9994741	0.0002195883	0.9982343	0.002066189	0.424332848	0.161709441	0.907433	0.1068807	0.309606853	0.205710144	0.06098461	0.07136536
fges	sk	200	10	2000	400	0.2	rs	diff12	0.644	0.207177337	0.9997169	0.0007869327	0.8339261084	0.2348781344	0.9996401	0.0002093699	0.9993576	0.0008220702	0.693598669	0.195199539	0.9598301	0.06310814	0.636025113	0.22525957	0.02218877	0.02839391
fges	sk	200	10	5000	1000	0.2	rs	diff12	0.88	0.156492159	0.9999596	0.0001080935	0.9667619048	0.0841916921	0.9998787	0.0001581632	0.9998384	0.0001870344	0.910766234	0.108263878	0.9983446	0.01035818	0.919970065	0.107377997	0.005582057	0.006459984
fges	sk	200	10	500	250	0.5	rs	diff12	0.436	0.179295674	0.999272	0.001304181	0.6211694417	0.32897054	0.9994296	0.0001813249	0.998703	0.001338241	0.4553112	0.189094093	0.8454706	0.1277153	0.3420368	0.21768507	0.04479633	0.04622222
fges	sk	200	10	1000	500	0.5	rs	diff12	0.652	0.205277314	0.9997695	0.0009071488	0.9057338936	0.2021007173	0.9996482	0.0002073825	0.9994182	0.0009049725	0.722095045	0.193897983	0.9422504	0.08428534	0.659014662	0.220017603	0.02009547	0.03125735
fges	sk	200	10	2000	1000	0.5	rs	diff12	0.864	0.153543187	0.9999312	0.0001762479	0.9463333333	0.1223026431	0.9998625	0.0001551881	0.9997939	0.0002465464	0.892341214	0.122599377	0.9905933	0.03710076	0.887328366	0.140205106	0.007117136	0.008515521
fges	sk	200	10	5000	2500	0.5	rs	diff12	0.992	0.039589733	0.9999838	5.541911e-05	0.9866666667	0.0456745859	0.9999919	4.002197e-05	0.9999758	6.63153e-05	0.988282828	0.032225166	0.9999826	7.621607e-05	0.992236795	0.026946976	0.0008373166	0.002290485
fges	sk	200	10	500	500	1	rs	diff12	NA	NA	NA	NA	NA	NA	NA	NA	NA	NA	NA	NA	NA	NA	NA	NA	NA	NA
fges	sk	200	10	1000	1000	1	rs	diff12	NA	NA	NA	NA	NA	NA	NA	NA	NA	NA	NA	NA	NA	NA	NA	NA	NA	NA
fges	sk	200	10	2000	2000	1	rs	diff12	NA	NA	NA	NA	NA	NA	NA	NA	NA	NA	NA	NA	NA	NA	NA	NA	NA	NA
fges	sk	200	10	5000	5000	1	rs	diff12	NA	NA	NA	NA	NA	NA	NA	NA	NA	NA	NA	NA	NA	NA	NA	NA	NA	NA
fges	sk	200	10	500	50	0.1	bs	diff21	0.288	0.181422947	0.9404085	0.1710577	0.1852440457	0.2994816785	0.9992591	0.0001829324	0.9397495	0.1707294	0.121461492	0.110719954	0.6872603	0.133684	0.035601075	0.060730046	2.081026	5.896922
fges	sk	200	10	1000	100	0.1	bs	diff21	0.296	0.135465938	0.992728	0.0201498	0.4865304688	0.3860906533	0.9992832	0.0001391055	0.9920242	0.02012694	0.277535707	0.163488884	0.8190653	0.1153569	0.146572812	0.139706099	0.2754787	0.6951759
fges	sk	200	10	2000	200	0.1	bs	diff21	0.46	0.157790872	0.9987017	0.006304879	0.7466800447	0.2978642138	0.9994537	0.000159138	0.9981576	0.00628243	0.523374518	0.191857375	0.9012623	0.1005941	0.407947224	0.206620669	0.06363612	0.2169925
fges	sk	200	10	5000	500	0.1	bs	diff21	0.712	0.167380783	0.9998868	0.0002387864	0.9045108225	0.151674114	0.9997089	0.0001691477	0.999596	0.0002798084	0.778522367	0.130092958	0.9684036	0.06983641	0.733719224	0.166480774	0.01395515	0.009664391
fges	sk	200	10	500	100	0.2	bs	diff21	0.304	0.135465938	0.9902326	0.02820212	0.4088498837	0.3708801051	0.9992904	0.0001342909	0.9895394	0.02813458	0.249674996	0.150841709	0.8029472	0.1284294	0.126332325	0.125563815	0.3613043	0.9717567
fges	sk	200	10	1000	200	0.2	bs	diff21	0.44	0.166598626	0.9988028	0.006220356	0.7478277703	0.2977955916	0.9994335	0.0001680465	0.9982384	0.006196248	0.509814523	0.190778573	0.9025116	0.10013	0.402126293	0.20627472	0.06084502	0.2140158
fges	sk	200	10	2000	400	0.2	bs	diff21	0.652	0.205277314	0.999907	0.0002091627	0.9212380952	0.1538090875	0.9996483	0.000207434	0.9995556	0.0002798084	0.737045621	0.155381123	0.9608404	0.06259444	0.669088546	0.199919286	0.01535064	0.009664351
fges	sk	200	10	5000	1000	0.2	bs	diff21	0.868	0.149065114	0.9999798	6.128327e-05	0.982	0.0547970901	0.9998666	0.0001506694	0.9998465	0.0001557372	0.913212121	0.091848564	0.9829856	0.04924448	0.898079592	0.124823408	0.005302939	0.005378987
fges	sk	200	10	500	250	0.5	bs	diff21	0.496	0.202997939	0.9995106	0.001004987	0.7180330447	0.2981579836	0.9994905	0.0002051712	0.999002	0.001000915	0.537815769	0.189746939	0.923968	0.08494072	0.42947153	0.21722634	0.03446939	0.03457116
fges	sk	200	10	1000	500	0.5	bs	diff21	0.7	0.162882204	0.9998584	0.0002655608	0.8834285714	0.1730613849	0.9996967	0.0001646037	0.9995556	0.0003026865	0.761629149	0.133792133	0.9751434	0.06055325	0.708222408	0.169816864	0.01535068	0.0104546
fges	sk	200	10	2000	1000	0.5	bs	diff21	0.864	0.153543187	0.9999676	8.530881e-05	0.971952381	0.0722679704	0.9998625	0.000155197	0.9998303	0.0001650834	0.905393939	0.095790651	0.9897403	0.03680498	0.896182025	0.121551359	0.005861152	0.005701804
fges	sk	200	10	5000	2500	0.5	bs	diff21	0.972	0.080913156	0.9999838	5.541911e-05	0.986	0.0481352968	0.9999717	8.179066e-05	0.9999556	0.0001023616	0.976656566	0.055223167	0.9992595	0.003490311	0.977281611	0.057155556	0.00153507	0.003535471
fges	sk	200	10	500	500	1	bs	diff21	0.6	0.206031501	0.9998301	0.0003012246	0.8633095238	0.2098942207	0.9995957	0.0002081677	0.9994263	0.0003423534	0.672213453	0.170124039	0.974076	0.05613377	0.612526608	0.191713188	0.01981632	0.01182466
fges	sk	200	10	1000	1000	1	bs	diff21	0.84	0.145686272	0.999907	0.0001836681	0.924952381	0.1261251275	0.9998383	0.0001472599	0.9997455	0.0002190702	0.86869697	0.104780661	0.9910059	0.03203172	0.849253975	0.137833237	0.008791763	0.007566528
fges	sk	200	10	2000	2000	1	bs	diff21	0.96	0.098974332	0.9999676	8.530881e-05	0.9742857143	0.0662767998	0.9999596	0.0001000428	0.9999273	0.0001207991	0.962424242	0.06481398	0.999742	0.001188183	0.968618401	0.064858699	0.002511937	0.004172293
fges	sk	200	10	5000	5000	1	bs	diff21	0.984	0.054809503	0.9999838	6.885093e-05	0.986952381	0.0536234819	0.9999838	5.541071e-05	0.9999677	9.449181e-05	0.984181818	0.045303632	0.9978839	0.01440177	0.980612301	0.056838804	0.001116418	0.003263676
fges	sk	200	10	500	50	0.1	naive	diff21	1	0	0	0	0.001010101	0	NA	NA	0.001010101	0	0.002018163	0	0.5597027	0.0568113	0.007574275	0.00735608	34.50469	0
fges	sk	200	10	1000	100	0.1	naive	diff21	1	0	0	0	0.001010101	0	NA	NA	0.001010101	0	0.002018163	0	0.6304793	0.09349152	0.031465779	0.031464706	34.50469	0
fges	sk	200	10	2000	200	0.1	naive	diff21	0.944	0.121487381	0.2195268	0.417552	0.0595705128	0.1156894455	0.9997421	0.0001310259	0.2202586	0.4170226	0.087670074	0.167741436	0.7310819	0.115023	0.115026322	0.081799808	26.93194	14.40378
fges	sk	200	10	5000	500	0.1	naive	diff21	0.912	0.10811936	0.6192679	0.4897355	0.2746959707	0.2316508687	0.9998563	0.0001070494	0.6195636	0.4891706	0.359042331	0.293588713	0.8734095	0.08527331	0.315688714	0.133930702	13.14011	16.89574
fges	sk	200	10	500	100	0.2	naive	diff21	1	0	0	0	0.001010101	0	NA	NA	0.001010101	0	0.002018163	0	0.6302952	0.09353376	0.029152087	0.030408554	34.50469	0
fges	sk	200	10	1000	200	0.2	naive	diff21	0.928	0.138564065	0.2594095	0.4420813	0.0659002387	0.1154378358	0.9997194	0.0001318042	0.2600848	0.4415108	0.097802577	0.168841604	0.7329747	0.1153387	0.106919566	0.07848927	25.55636	15.2496
fges	sk	200	10	2000	400	0.2	naive	diff21	0.924	0.106061207	0.4994095	0.5044799	0.2194589855	0.2320718185	0.9998462	0.0001058507	0.4998384	0.5038928	0.286775944	0.295385043	0.8393691	0.1010559	0.265338143	0.141575878	17.27537	17.40424
fges	sk	200	10	5000	1000	0.2	naive	diff21	0.944	0.090711474	0.8788473	0.3278312	0.3928765772	0.1857081666	0.9999356	9.539907e-05	0.8789131	0.327479	0.525104106	0.224108024	0.9473448	0.07071305	0.394939263	0.146737893	4.182289	11.31099
fges	sk	200	10	500	250	0.5	naive	diff21	0.936	0.110213152	0.3190657	0.4698365	0.0720268617	0.1074004311	0.9997973	0.0001046082	0.3196889	0.4692667	0.112237386	0.165377081	0.7684125	0.1165245	0.095652545	0.07115258	23.49766	16.20827
fges	sk	200	10	1000	500	0.5	naive	diff21	0.868	0.137677529	0.7385399	0.4422135	0.2275516978	0.1504440987	0.9998193	0.0001332186	0.7386707	0.441687	0.3287426	0.210443148	0.8749949	0.08470388	0.225277612	0.09979108	9.026203	15.25568
fges	sk	200	10	2000	1000	0.5	naive	diff21	0.936	0.102539191	0.8985035	0.3025425	0.3422568294	0.1425953039	0.999928	0.0001071283	0.8985414	0.3022152	0.480886161	0.186812246	0.9471648	0.07069782	0.336807655	0.113613328	3.504336	10.43838
fges	sk	200	10	5000	2500	0.5	naive	diff21	0.984	0.054809503	0.9776259	0.1410834	0.3176536994	0.115659458	0.9999835	5.601739e-05	0.9776323	0.1409385	0.467772129	0.132672509	0.9867806	0.03849378	0.31350492	0.107433026	0.7725701	4.867956
fges	sk	200	10	500	500	1	naive	diff21	0.876	0.133340136	0.7165945	0.4514128	0.1112566502	0.0756929228	0.9998251	0.0001298928	0.7167556	0.4508779	0.18715825	0.125696048	0.8735612	0.08482353	0.111132218	0.052464862	9.783143	15.57313
fges	sk	200	10	1000	1000	1	naive	diff21	0.928	0.105055865	0.9368736	0.2391013	0.2138267484	0.0749744303	0.9999223	0.0001083203	0.9368646	0.2388413	0.341111409	0.111129404	0.9503397	0.06470173	0.206281338	0.067268572	2.180668	8.249477
fges	sk	200	10	2000	2000	1	naive	diff21	0.976	0.065652145	0.9972295	0.0009469758	0.2782782153	0.0681182103	0.9999757	6.652138e-05	0.9972081	0.0009357862	0.428560183	0.082185654	0.9866148	0.03274011	0.271968153	0.070537596	0.09643169	0.03232166
fges	sk	200	10	5000	5000	1	naive	diff21	0.984	0.054809503	0.996186	0.002101185	0.2459255097	0.1139951328	0.9999838	5.560186e-05	0.9961737	0.002097237	0.382039114	0.132523753	0.990093	0.02737638	0.24292594	0.115798701	0.1321575	0.07243767
fges	sk	200	10	500	50	0.1	rs	diff21	0.284	0.181107703	0.9324449	0.201192	0.0970077162	0.2057013098	0.999256	0.000175383	0.9317899	0.200825	0.081614282	0.085114798	0.7062908	0.1276204	0.018117238	0.039809692	2.355947	6.936409
fges	sk	200	10	1000	100	0.1	rs	diff21	0.316	0.176542762	0.9860708	0.03459306	0.2878669245	0.3640164422	0.9993009	0.0001756207	0.9853939	0.03448671	0.174149944	0.127361084	0.821488	0.1046835	0.068600316	0.083773994	0.5044866	1.191157
fges	sk	200	10	2000	200	0.1	rs	diff21	0.38	0.172614942	0.9973185	0.0102993	0.6549263122	0.3730018726	0.9993722	0.000173493	0.9966949	0.01025362	0.393823664	0.188642143	0.9094847	0.08034758	0.272194786	0.192387317	0.1141545	0.3541557
fges	sk	200	10	5000	500	0.1	rs	diff21	0.584	0.209333247	0.9999191	0.0002122915	0.922	0.1474053753	0.9995796	0.0002114925	0.999499	0.0002805219	0.686705628	0.170065822	0.9771353	0.04180155	0.629822045	0.193152352	0.01730434	0.009688994
fges	sk	200	10	500	100	0.2	rs	diff21	0.312	0.172188791	0.98582	0.03467386	0.2485835858	0.3312613004	0.9992966	0.0001711112	0.9851394	0.03456685	0.163673068	0.119027093	0.8211098	0.1023523	0.062221021	0.082320268	0.5132785	1.193924
fges	sk	200	10	1000	200	0.2	rs	diff21	0.36	0.176126114	0.9973347	0.01035513	0.601554243	0.3492964632	0.999352	0.0001769803	0.9966909	0.01030638	0.376023134	0.185564206	0.9094103	0.08035094	0.242329994	0.182457231	0.1142941	0.3559779
fges	sk	200	10	2000	400	0.2	rs	diff21	0.544	0.166794509	0.9996967	0.001021592	0.8461287001	0.2438098223	0.999539	0.0001685706	0.9992364	0.001043193	0.627194805	0.166023462	0.9690993	0.04352549	0.529982162	0.192781938	0.02637531	0.03603142
fges	sk	200	10	5000	1000	0.2	rs	diff21	0.824	0.159795788	0.9999393	0.0001542262	0.9501428571	0.1217291864	0.9998221	0.0001615119	0.9997616	0.0002297592	0.871044733	0.120019786	0.9928979	0.02485923	0.842357657	0.149286044	0.008233535	0.007935689
fges	sk	200	10	500	250	0.5	rs	diff21	0.372	0.176172457	0.9984874	0.004852225	0.6248674669	0.3534756029	0.9993647	0.0001776205	0.9978545	0.004797521	0.394436709	0.183495805	0.9312299	0.06800022	0.276807502	0.186172027	0.07410258	0.1657044
fges	sk	200	10	1000	500	0.5	rs	diff21	0.56	0.209956264	0.9998018	0.000354973	0.8258772894	0.21411743	0.9995553	0.000212132	0.9993576	0.0003756019	0.631607393	0.170097024	0.9769254	0.04162432	0.548725304	0.193478853	0.02218871	0.01297307
fges	sk	200	10	2000	1000	0.5	rs	diff21	0.8	0.166598626	0.9998746	0.0002481447	0.9071031746	0.1623958854	0.9997978	0.0001683875	0.9996727	0.0002996166	0.832692863	0.132974139	0.9907672	0.02991992	0.80054749	0.167962529	0.0113037	0.01034855
fges	sk	200	10	5000	2500	0.5	rs	diff21	0.976	0.077089929	0.9999676	8.530881e-05	0.9742857143	0.0662767998	0.9999757	7.792345e-05	0.9999434	0.0001082924	0.971868687	0.055269051	0.9959846	0.02816547	0.976189364	0.054601636	0.001953734	0.003740336
fges	sk	200	10	500	500	1	rs	diff21	NA	NA	NA	NA	NA	NA	NA	NA	NA	NA	NA	NA	NA	NA	NA	NA	NA	NA
fges	sk	200	10	1000	1000	1	rs	diff21	NA	NA	NA	NA	NA	NA	NA	NA	NA	NA	NA	NA	NA	NA	NA	NA	NA	NA
fges	sk	200	10	2000	2000	1	rs	diff21	NA	NA	NA	NA	NA	NA	NA	NA	NA	NA	NA	NA	NA	NA	NA	NA	NA	NA
fges	sk	200	10	5000	5000	1	rs	diff21	NA	NA	NA	NA	NA	NA	NA	NA	NA	NA	NA	NA	NA	NA	NA	NA	NA	NA
fges	sk	200	20	500	50	0.1	bs	diff12	0.448	0.140320333	0.9941903	0.003929772	0.1646555986	0.0693551991	0.9988782	0.0002823726	0.9930869	0.003715507	0.225726273	0.065352793	0.9583211	0.03618276	0.103722325	0.041622134	0.2387757	0.1283322
fges	sk	200	20	1000	100	0.1	bs	diff12	0.556	0.160560244	0.9968057	0.001810715	0.2885483503	0.0907464421	0.9990996	0.000324637	0.9959152	0.001623509	0.364276299	0.082053658	0.9832188	0.02539102	0.218456538	0.073156901	0.1410882	0.05607545
fges	sk	200	20	2000	200	0.1	bs	diff12	0.724	0.130243101	0.9973927	0.001565148	0.402839079	0.1255138412	0.9994404	0.0002634766	0.9968404	0.001428942	0.497578334	0.089504007	0.9966538	0.002027959	0.368140091	0.101188913	0.1091307	0.04935513
fges	sk	200	20	5000	500	0.1	bs	diff12	0.884	0.095532877	0.9989798	0.0006321973	0.6663499621	0.1342498234	0.9997651	0.0001933991	0.9987475	0.0005998444	0.748909587	0.08982833	0.9993059	0.0005042025	0.690374124	0.127652925	0.0432615	0.02071837
fges	sk	200	20	500	100	0.2	bs	diff12	0.436	0.122491149	0.997749	0.001681075	0.3403189502	0.1440845101	0.9988573	0.0002471384	0.9966141	0.001582077	0.357697516	0.094356411	0.9581443	0.04636467	0.211044967	0.091064477	0.1169452	0.05464434
fges	sk	200	20	1000	200	0.2	bs	diff12	0.624	0.139327832	0.9987935	0.0006818379	0.5460057361	0.1388511293	0.9992387	0.0002817539	0.9980364	0.0005786994	0.564473178	0.086735228	0.9914966	0.01591742	0.462332034	0.122037477	0.06782256	0.01998806
fges	sk	200	20	2000	400	0.2	bs	diff12	0.758	0.12950455	0.9993725	0.0004466005	0.7354121418	0.1412629885	0.9995101	0.0002620432	0.9988848	0.0004781367	0.735311559	0.099483045	0.9987012	0.001480087	0.698264701	0.126836319	0.03851647	0.01651456
fges	sk	200	20	5000	1000	0.2	bs	diff12	0.95	0.073540215	0.9998381	0.000187413	0.9293651904	0.0784313581	0.9998988	0.0001488185	0.9997374	0.0002317804	0.936312664	0.055882176	0.9998925	0.0001491038	0.953046005	0.058229387	0.009070919	0.008005525
fges	sk	200	20	500	250	0.5	bs	diff12	0.578	0.12663623	0.9993036	0.0009026634	0.7219498606	0.2150955184	0.9991461	0.0002557748	0.9984525	0.0008066468	0.612137867	0.101863968	0.9704676	0.03797631	0.544533444	0.134316063	0.05344844	0.02786129
fges	sk	200	20	1000	500	0.5	bs	diff12	0.776	0.11349728	0.9997895	0.0002162512	0.8935785326	0.0996110466	0.9995467	0.000229591	0.9993374	0.0002858163	0.823630436	0.077793882	0.9938755	0.01600741	0.812446503	0.093591125	0.02288647	0.009871851
fges	sk	200	20	2000	1000	0.5	bs	diff12	0.944	0.076023627	0.99983	0.0002177926	0.9286177156	0.0832919416	0.9998867	0.0001538362	0.9997172	0.0002235488	0.93166544	0.051561489	0.9996569	0.00111732	0.952510566	0.049667817	0.009768679	0.007721234
fges	sk	200	20	5000	2500	0.5	bs	diff12	0.988	0.038544964	0.9999595	0.0001082029	0.9827272727	0.0455070816	0.9999757	7.80023e-05	0.9999354	0.0001254001	0.984303182	0.030294537	0.9999684	0.0001363412	0.991007062	0.028765798	0.002232842	0.004331233
fges	sk	200	20	500	500	1	bs	diff12	0.684	0.116689016	0.999749	0.0002506414	0.8644733045	0.1278420084	0.9993606	0.0002359508	0.9991111	0.000326514	0.754621536	0.091511177	0.9708551	0.03844123	0.72369929	0.108570708	0.03070133	0.01127753
fges	sk	200	20	1000	1000	1	bs	diff12	0.872	0.099056776	0.9998745	0.0001956649	0.9436491841	0.0824482978	0.999741	0.0002003867	0.9996162	0.0002457343	0.900653349	0.064368812	0.9962142	0.01027315	0.913787325	0.073122501	0.01325741	0.008487457
fges	sk	200	20	2000	2000	1	bs	diff12	0.982	0.038808793	0.9999555	9.406279e-05	0.9799393939	0.0417738375	0.9999636	7.854794e-05	0.9999192	0.0001224427	0.98014673	0.029904762	0.9997917	0.001018404	0.988004868	0.025307321	0.002791048	0.00422908
fges	sk	200	20	5000	5000	1	bs	diff12	0.998	0.014142136	0.9999717	9.153957e-05	0.9878787879	0.0385986028	0.999996	2.862201e-05	0.9999677	9.449181e-05	0.992453862	0.021784904	0.999986	5.409721e-05	0.993314396	0.029205039	0.001116428	0.003263701
fges	sk	200	20	500	50	0.1	naive	diff12	0.97	0.058028846	0.2918866	0.4503915	0.020398232	0.0285415719	0.999792	0.0001361312	0.2932566	0.4493881	0.038292066	0.053193021	0.8786093	0.05659072	0.046064339	0.0116926	24.41062	15.52167
fges	sk	200	20	1000	100	0.1	naive	diff12	0.954	0.054248107	0.8372105	0.3412246	0.058408726	0.0234167634	0.9998888	0.0001142286	0.8374465	0.3404973	0.109048266	0.043567546	0.9457024	0.04488464	0.061184125	0.010902361	5.61453	11.76063
fges	sk	200	20	2000	200	0.1	naive	diff12	0.988	0.032826072	0.9788259	0.001463171	0.0866447601	0.0062207203	0.9999752	6.789764e-05	0.9788444	0.001467634	0.159272096	0.010726476	0.983413	0.01649458	0.085788927	0.007583219	0.7307039	0.05069145
fges	sk	200	20	5000	500	0.1	naive	diff12	1	0	0.9869838	0.002055957	0.1370639048	0.0188380299	1	0	0.9870101	0.002051804	0.240614091	0.02894548	0.9934919	0.001027979	0.137063905	0.01883803	0.4486656	0.07086844
fges	sk	200	20	500	100	0.2	naive	diff12	0.966	0.062629458	0.3131741	0.4611616	0.0265299442	0.036409175	0.9997802	0.0001406909	0.3144929	0.4601289	0.048970798	0.066717702	0.8824211	0.05623351	0.057465939	0.014564419	23.67712	15.89266
fges	sk	200	20	1000	200	0.2	naive	diff12	0.954	0.054248107	0.8445466	0.3442138	0.0834672457	0.0339471271	0.9998898	0.0001132346	0.8447677	0.3434805	0.151444808	0.061297088	0.9499798	0.04485285	0.087422218	0.015869606	5.361659	11.86367
fges	sk	200	20	2000	400	0.2	naive	diff12	0.988	0.032826072	0.9874008	0.00152066	0.1384490924	0.0149741376	0.9999754	6.731768e-05	0.987402	0.001526998	0.242595672	0.023370975	0.9877004	0.01652191	0.137044007	0.016401991	0.4351289	0.05274186
fges	sk	200	20	5000	1000	0.2	naive	diff12	0.998	0.014142136	0.9924089	0.002041262	0.2211820498	0.0581310125	0.9999959	2.877342e-05	0.9924202	0.002032631	0.358761746	0.070960567	0.9952045	0.006976119	0.220686291	0.057923398	0.261803	0.07020623
fges	sk	200	20	500	250	0.5	naive	diff12	0.95	0.093131463	0.3562753	0.4798571	0.0535822822	0.0706226537	0.9997161	0.0002229951	0.3574747	0.4787517	0.091934499	0.120174833	0.8886903	0.05596924	0.107333528	0.029732209	22.19255	16.53588
fges	sk	200	20	1000	500	0.5	naive	diff12	0.952	0.061411958	0.8532591	0.3477637	0.1705976849	0.0721226293	0.9998861	0.0001283506	0.8534586	0.3470217	0.281724401	0.117570338	0.9560688	0.0429526	0.180219497	0.035046511	5.061478	11.98598
fges	sk	200	20	2000	1000	0.5	naive	diff12	0.988	0.032826072	0.9947895	0.00127688	0.2850444384	0.0455551427	0.9999756	6.674695e-05	0.9947758	0.001265248	0.440368775	0.05517354	0.9913947	0.01632175	0.281663426	0.04526925	0.1804431	0.04370114
fges	sk	200	20	5000	2500	0.5	naive	diff12	1	0	0.9957206	0.001770891	0.3480963835	0.1095701009	1	0	0.9957293	0.001767313	0.507810517	0.109461213	0.9978603	0.0008854454	0.348096383	0.109570101	0.1475084	0.06104225
fges	sk	200	20	500	500	1	naive	diff12	0.962	0.077958649	0.3184696	0.4689587	0.0888153368	0.1294222276	0.9997585	0.0001994336	0.3197697	0.4678983	0.136068668	0.196540965	0.8916356	0.0559292	0.205357348	0.052410328	23.49487	16.16101
fges	sk	200	20	1000	1000	1	naive	diff12	0.956	0.050142654	0.8372186	0.3691024	0.3135060761	0.1444561567	0.9998936	0.0001026323	0.8374586	0.3683175	0.448436098	0.201356962	0.9572915	0.04258543	0.334011894	0.070942909	5.614111	12.72153
fges	sk	200	20	2000	2000	1	naive	diff12	0.986	0.035050983	0.9972632	0.001186178	0.4432706795	0.094929467	0.9999716	7.113043e-05	0.9972404	0.001184745	0.605725121	0.092065705	0.9916316	0.01752586	0.437511372	0.096498064	0.09531525	0.0409206
fges	sk	200	20	5000	5000	1	naive	diff12	0.998	0.014142136	0.9964575	0.001638046	0.3969702359	0.1329296882	0.9999959	2.8715e-05	0.9964606	0.001634222	0.55685743	0.121725781	0.9972287	0.007096545	0.396269959	0.133220332	0.1222492	0.05644533
fges	sk	200	20	500	50	0.1	rs	diff12	0.3	0.144278642	0.9962713	0.00370384	0.2545041947	0.2385587557	0.9985804	0.0002896483	0.9948646	0.003529687	0.205473701	0.070182077	0.7357385	0.08982577	0.074927791	0.049487421	0.1773718	0.121914
fges	sk	200	20	1000	100	0.1	rs	diff12	0.384	0.141939913	0.9972794	0.002245666	0.3315886394	0.2358200152	0.9987517	0.0002858172	0.9960404	0.002072705	0.30124385	0.098564079	0.802603	0.08682893	0.16124658	0.097950165	0.1367618	0.07159047
fges	sk	200	20	2000	200	0.1	rs	diff12	0.482	0.138047611	0.9985466	0.001955234	0.5857680366	0.2777659622	0.9989514	0.0002782337	0.997503	0.001765309	0.470107677	0.105255039	0.9016188	0.080206	0.3806485	0.133112811	0.08624344	0.06097317
fges	sk	200	20	5000	500	0.1	rs	diff12	0.706	0.137633053	0.9998016	0.0003505937	0.9117337662	0.1266872309	0.9994052	0.0002782239	0.9992081	0.0003669652	0.77981896	0.095729859	0.9622101	0.04988603	0.774077006	0.112682954	0.02735208	0.01267473
fges	sk	200	20	500	100	0.2	rs	diff12	0.37	0.144631834	0.9972591	0.002023965	0.3008014183	0.1979776582	0.9987233	0.0002912067	0.9959919	0.001810313	0.28064888	0.077470543	0.7980812	0.07620837	0.131071896	0.078680942	0.1384364	0.0625276
fges	sk	200	20	1000	200	0.2	rs	diff12	0.46	0.162882204	0.9985425	0.002008532	0.6038233785	0.2958356919	0.998907	0.0003284096	0.9974545	0.0018207	0.450930349	0.118780975	0.9034239	0.06989131	0.363812335	0.141628006	0.08791805	0.06288632
fges	sk	200	20	2000	400	0.2	rs	diff12	0.588	0.12394864	0.9997692	0.0003322729	0.874514874	0.1572137866	0.9991666	0.0002505233	0.9989374	0.000380274	0.688921932	0.103074251	0.9497103	0.05664842	0.670693653	0.111885133	0.036702	0.0131344
fges	sk	200	20	5000	1000	0.2	rs	diff12	0.862	0.11045361	0.9999393	0.0001101182	0.9707272727	0.051815403	0.9997208	0.0002234462	0.9996606	0.0002251822	0.90804186	0.064804068	0.9924449	0.022985	0.929282581	0.061442055	0.0117223	0.007777541
fges	sk	200	20	500	250	0.5	rs	diff12	0.41	0.14321384	0.9994332	0.00139829	0.7824217292	0.2415393764	0.9988067	0.0002888551	0.9982424	0.001280455	0.496364005	0.117397855	0.8679899	0.07357949	0.412100168	0.129556227	0.06070497	0.04422646
fges	sk	200	20	1000	500	0.5	rs	diff12	0.662	0.129188993	0.9997814	0.0002379059	0.8791946387	0.1210017043	0.9993162	0.0002611865	0.999099	0.0003032638	0.743891227	0.09250568	0.9389421	0.05023029	0.719527189	0.10568642	0.03111996	0.01047447
fges	sk	200	20	2000	1000	0.5	rs	diff12	0.85	0.112938488	0.9999109	0.0001303578	0.9565757576	0.0626134805	0.9996965	0.0002284543	0.9996081	0.0002323546	0.894362113	0.06891987	0.9910711	0.01892528	0.905562978	0.071352281	0.01353648	0.008025276
fges	sk	200	20	5000	2500	0.5	rs	diff12	0.982	0.043752551	0.9999717	7.095341e-05	0.9870909091	0.0323420954	0.9999636	8.854461e-05	0.9999354	0.0001113264	0.983747703	0.02834365	0.9991838	0.005609581	0.991272943	0.020438673	0.002232832	0.003845113
fges	sk	200	20	500	500	1	rs	diff12	NA	NA	NA	NA	NA	NA	NA	NA	NA	NA	NA	NA	NA	NA	NA	NA	NA	NA
fges	sk	200	20	1000	1000	1	rs	diff12	NA	NA	NA	NA	NA	NA	NA	NA	NA	NA	NA	NA	NA	NA	NA	NA	NA	NA
fges	sk	200	20	2000	2000	1	rs	diff12	NA	NA	NA	NA	NA	NA	NA	NA	NA	NA	NA	NA	NA	NA	NA	NA	NA	NA
fges	sk	200	20	5000	5000	1	rs	diff12	NA	NA	NA	NA	NA	NA	NA	NA	NA	NA	NA	NA	NA	NA	NA	NA	NA	NA
fges	sk	200	20	500	50	0.1	bs	diff21	0.162	0.066670068	0.9955789	0.008595482	0.3098664317	0.3523049599	0.9982993	0.0001312296	0.9938949	0.0085345	0.148694214	0.076649301	0.7404261	0.08945232	0.053254596	0.052198303	0.2108645	0.2947781
fges	sk	200	20	1000	100	0.1	bs	diff21	0.272	0.12295677	0.9982065	0.006167433	0.6009659729	0.3175560297	0.9985266	0.0002458441	0.9967394	0.00603582	0.314906556	0.106731396	0.8161868	0.09301888	0.205387704	0.107661812	0.1126188	0.2084747
fges	sk	200	20	2000	200	0.1	bs	diff21	0.472	0.162932313	0.9995749	0.0004945816	0.7576618382	0.2142244927	0.998932	0.0003292961	0.9985091	0.0005697791	0.556822871	0.141941424	0.9084957	0.0635926	0.479959811	0.167785295	0.05149451	0.0196798
fges	sk	200	20	5000	500	0.1	bs	diff21	0.768	0.126877733	0.9999028	0.000159655	0.9481383616	0.0763546249	0.9995306	0.0002566088	0.9994343	0.0002827694	0.841494737	0.08543828	0.9698739	0.04126096	0.824677866	0.10003834	0.01953716	0.009766564
fges	sk	200	20	500	100	0.2	bs	diff21	0.27	0.114731274	0.9982996	0.006222912	0.5730338503	0.2974944233	0.9985226	0.0002292872	0.9968283	0.006107869	0.316965726	0.106497266	0.8360174	0.09189015	0.204284264	0.106438068	0.1095486	0.2109633
fges	sk	200	20	1000	200	0.2	bs	diff21	0.466	0.173334642	0.999587	0.0004553347	0.7560627706	0.2075108018	0.9989199	0.000350327	0.9985091	0.0005382067	0.550498973	0.14538409	0.8997077	0.06710011	0.46842836	0.165419566	0.05149451	0.01858928
fges	sk	200	20	2000	400	0.2	bs	diff21	0.73	0.116496475	0.9997976	0.0002618677	0.899513542	0.1118657156	0.9994537	0.0002355778	0.9992525	0.0002921855	0.795928974	0.078388908	0.9644435	0.0404057	0.76246599	0.103896561	0.02581702	0.01009186
fges	sk	200	20	5000	1000	0.2	bs	diff21	0.904	0.096806139	0.9999555	0.0001025688	0.9792323232	0.0473705352	0.9998057	0.0001958556	0.9997616	0.000210856	0.93652263	0.058558284	0.9915229	0.02626638	0.942713981	0.059990925	0.008233522	0.007282741
fges	sk	200	20	500	250	0.5	bs	diff21	0.526	0.136740481	0.9995142	0.0006440445	0.7700634921	0.2220649572	0.999041	0.000276258	0.9985576	0.0006504848	0.599597034	0.13376539	0.9381903	0.05251711	0.531630276	0.154666572	0.04981996	0.02246742
fges	sk	200	20	1000	500	0.5	bs	diff21	0.75	0.121638474	0.9998866	0.0001790143	0.9388001443	0.0853521597	0.9994942	0.0002460116	0.9993818	0.0002868925	0.826980343	0.084522682	0.9749229	0.03783248	0.810276663	0.099025467	0.02135133	0.009908991
fges	sk	200	20	2000	1000	0.5	bs	diff21	0.908	0.085332483	0.9999474	9.857756e-05	0.975010101	0.0465353132	0.9998138	0.0001726619	0.9997616	0.0001856487	0.937434075	0.050207905	0.9954464	0.01800937	0.942447943	0.059387215	0.008233528	0.006412111
fges	sk	200	20	5000	2500	0.5	bs	diff21	0.98	0.045175395	0.9999798	6.13453e-05	0.9909090909	0.0275496149	0.9999595	9.1423e-05	0.9999394	0.0001020356	0.98459482	0.026333123	0.9960496	0.0192723	0.985011986	0.031650837	0.002093275	0.003524208
fges	sk	200	20	500	500	1	bs	diff21	0.692	0.113999642	0.9997126	0.0003472382	0.8589927572	0.1397696684	0.9993768	0.0002305104	0.9990909	0.0003563951	0.754895043	0.087197044	0.97933	0.02985415	0.739513436	0.112600035	0.03139912	0.01230967
fges	sk	200	20	1000	1000	1	bs	diff21	0.884	0.103726485	0.9998785	0.0001530221	0.9437121212	0.0681520784	0.9997653	0.0002098611	0.9996444	0.0002181177	0.907465589	0.058975537	0.9949231	0.01674843	0.918789142	0.064886757	0.01228055	0.007533567
fges	sk	200	20	2000	2000	1	bs	diff21	0.962	0.063535303	0.9999757	6.644954e-05	0.9886868687	0.0310590767	0.9999231	0.0001285752	0.999899	0.0001428499	0.973834586	0.037673442	0.9947099	0.02042299	0.976898256	0.03854614	0.003488785	0.004933883
fges	sk	200	20	5000	5000	1	bs	diff21	0.984	0.037032804	0.9999595	9.144817e-05	0.9817575758	0.0405888425	0.9999676	7.495381e-05	0.9999273	0.0001207991	0.982151743	0.029472363	0.9978781	0.01406576	0.984469335	0.032092426	0.002511943	0.004172312
fges	sk	200	20	500	50	0.1	naive	diff21	0.984	0.113137085	0.01993927	0.1409919	0.0043327392	0.0163521069	0.9983783	NA	0.02188687	0.1404785	0.006914576	0.020381065	0.5657409	0.04488197	0.013611797	0.011731343	33.78361	4.85207
fges	sk	200	20	1000	100	0.1	naive	diff21	0.94	0.206031501	0.07978543	0.2733125	0.0148501825	0.0457948772	0.99848	0.0001174534	0.08152323	0.2723451	0.019435603	0.054558812	0.6445182	0.06291526	0.059139124	0.040678296	31.7238	9.406686
fges	sk	200	20	2000	200	0.1	naive	diff21	0.946	0.160623784	0.1397206	0.3498105	0.0545223877	0.1389319801	0.9992184	0.0005020511	0.1413495	0.3488307	0.068615688	0.17191972	0.7480506	0.08174624	0.190028941	0.1045901	29.65742	12.04847
fges	sk	200	20	5000	500	0.1	naive	diff21	0.948	0.086283822	0.4793765	0.5040167	0.2871226268	0.3083637315	0.9997805	0.0001973421	0.4803232	0.502888	0.342511484	0.361313212	0.9043725	0.06161442	0.475270429	0.123593491	17.94942	17.36954
fges	sk	200	20	500	100	0.2	naive	diff21	0.984	0.113137085	0.01993927	0.1409919	0.0043327392	0.0163521069	0.9983783	NA	0.02188687	0.1404785	0.006914576	0.020381065	0.6433401	0.06240647	0.053347293	0.036221493	33.78361	4.85207
fges	sk	200	20	1000	200	0.2	naive	diff21	0.89	0.236686308	0.2195263	0.417551	0.0704148009	0.1413873865	0.9989868	0.0004962333	0.2208808	0.4162849	0.087362573	0.17457048	0.7479474	0.08177286	0.17968342	0.102881271	26.91045	14.3783
fges	sk	200	20	2000	400	0.2	naive	diff21	0.936	0.120813569	0.3594211	0.4840936	0.1879582411	0.2574422946	0.9996397	0.0002912355	0.3605859	0.4829415	0.22967939	0.309668327	0.8733381	0.06321786	0.41474155	0.107802146	22.08509	16.68059
fges	sk	200	20	5000	1000	0.2	naive	diff21	0.966	0.047851812	0.778919	0.4178723	0.4663465381	0.2641576406	0.9999117	0.0001018128	0.779297	0.4169913	0.570913942	0.311673641	0.9592955	0.04168185	0.542429048	0.122658106	7.622989	14.4027
fges	sk	200	20	500	250	0.5	naive	diff21	0.968	0.097812816	0.1394211	0.3490605	0.0402960867	0.0970668168	0.9995358	0.0003256325	0.1410949	0.3481934	0.060024395	0.141878201	0.791334	0.07209563	0.165116802	0.066332552	29.66622	12.02645
fges	sk	200	20	1000	500	0.5	naive	diff21	0.954	0.086212836	0.4391012	0.5004024	0.2106849691	0.2421427694	0.999788	0.0002118827	0.4401414	0.4992856	0.274574272	0.312004567	0.9039271	0.05911306	0.362038981	0.096330921	19.33728	17.24511
fges	sk	200	20	2000	1000	0.5	naive	diff21	0.964	0.048487322	0.8186275	0.3874388	0.4517563645	0.2291328125	0.999911	0.0001018549	0.8189212	0.3866217	0.570036087	0.276735649	0.9621397	0.04020916	0.500786335	0.116163118	6.254384	13.35375
fges	sk	200	20	5000	2500	0.5	naive	diff21	0.982	0.038808793	0.9975385	0.001081535	0.4736700699	0.1214519025	0.9999635	7.878907e-05	0.9975071	0.001103956	0.631115236	0.110130082	0.9897692	0.01956329	0.466883502	0.126293754	0.08610469	0.03813013
fges	sk	200	20	500	500	1	naive	diff21	0.946	0.093043769	0.4776923	0.5022462	0.1337969261	0.1419903288	0.9997713	0.0002186674	0.4786384	0.5011168	0.203668059	0.213722597	0.9036012	0.05943467	0.215533236	0.059935258	18.00761	17.30836
fges	sk	200	20	1000	1000	1	naive	diff21	0.962	0.049031435	0.817336	0.3868278	0.312357292	0.1558121732	0.9999059	0.000102513	0.8176283	0.38601	0.44486046	0.215869557	0.9603644	0.03988469	0.346256135	0.072787117	6.299042	13.33262
fges	sk	200	20	2000	2000	1	naive	diff21	0.978	0.041845196	0.9373603	0.2392264	0.4057573505	0.13505504	0.9999525	8.687164e-05	0.9374424	0.2387318	0.557921967	0.165625086	0.9815688	0.02974585	0.414456015	0.100019892	2.160712	8.245695
fges	sk	200	20	5000	5000	1	naive	diff21	0.982	0.038808793	0.9965789	0.001880922	0.4081558282	0.140217983	0.9999634	7.886617e-05	0.9965495	0.001891528	0.56443436	0.130277396	0.9892895	0.01958021	0.401886429	0.141154909	0.119179	0.06533255
fges	sk	200	20	500	50	0.1	rs	diff21	0.17	0.081441102	0.9928947	0.009432669	0.172216624	0.2475177857	0.9983115	0.0001572159	0.9912323	0.00931674	0.110185125	0.061491363	0.7242344	0.08443295	0.026858294	0.028141335	0.3028305	0.3217963
fges	sk	200	20	1000	100	0.1	rs	diff21	0.224	0.11349728	0.9968785	0.009477939	0.4448582884	0.3689263763	0.9984278	0.000224741	0.9953172	0.009338143	0.225988609	0.106342624	0.8269016	0.08136692	0.11928876	0.09968462	0.1617416	0.3225356
fges	sk	200	20	2000	200	0.1	rs	diff21	0.378	0.152917211	0.9993441	0.0006801187	0.6360390329	0.2285847848	0.9987418	0.0003088857	0.9980889	0.0006532957	0.44040185	0.125381528	0.9131579	0.05482679	0.337814443	0.156938261	0.06600796	0.02256452
fges	sk	200	20	5000	500	0.1	rs	diff21	0.674	0.125860305	0.9997976	0.0002712791	0.8918572539	0.1243244615	0.9993405	0.0002544535	0.9991394	0.0003434465	0.756955448	0.096701707	0.980863	0.02839457	0.731442428	0.115126056	0.02972444	0.01186237
fges	sk	200	20	500	100	0.2	rs	diff21	0.222	0.113010745	0.9967814	0.009414477	0.4094029978	0.3430147714	0.9984236	0.0002238148	0.9952162	0.009275475	0.216954411	0.10283244	0.8276206	0.08199356	0.109287392	0.090993221	0.1652305	0.3203711
fges	sk	200	20	1000	200	0.2	rs	diff21	0.366	0.137929293	0.9992065	0.000874122	0.604603648	0.2534885408	0.9987174	0.0002785765	0.9979273	0.0008491031	0.420693064	0.127294314	0.9129674	0.0547337	0.318694901	0.146693666	0.0715901	0.02932764
fges	sk	200	20	2000	400	0.2	rs	diff21	0.576	0.137855292	0.9996316	0.0004603214	0.8098872337	0.1930042342	0.9991422	0.0002787056	0.9987758	0.0005136923	0.656193286	0.122269939	0.9685332	0.03488275	0.613084332	0.138565962	0.04228413	0.01774261
fges	sk	200	20	5000	1000	0.2	rs	diff21	0.86	0.116057691	0.9999271	0.000140247	0.9674048174	0.0599122855	0.9997167	0.0002347762	0.9996444	0.0002181177	0.903898928	0.063760643	0.996054	0.01247916	0.909566879	0.070811783	0.01228051	0.00753354
fges	sk	200	20	500	250	0.5	rs	diff21	0.394	0.155720839	0.9992632	0.0008497892	0.6170855713	0.2166235221	0.9987741	0.0003144062	0.9980404	0.000806275	0.446776554	0.131142809	0.9389897	0.04523955	0.351643378	0.147347609	0.06768263	0.02784838
fges	sk	200	20	1000	500	0.5	rs	diff21	0.62	0.130930734	0.9996437	0.0003826863	0.8146209346	0.1612374934	0.9992312	0.0002647325	0.9988768	0.0004283746	0.689763447	0.104454931	0.9806945	0.02829995	0.659697776	0.128551421	0.03879535	0.01479578
fges	sk	200	20	2000	1000	0.5	rs	diff21	0.832	0.118562822	0.9998866	0.000153894	0.9432640693	0.076131284	0.9996601	0.0002398602	0.9995475	0.0002724485	0.878267956	0.075978877	0.9961737	0.01236288	0.890449283	0.080837297	0.01562976	0.009410096
fges	sk	200	20	5000	2500	0.5	rs	diff21	0.98	0.045175395	0.9999757	6.644954e-05	0.9889090909	0.0303624032	0.9999595	9.142448e-05	0.9999354	0.0001113264	0.983647452	0.02846546	0.9986777	0.008652064	0.984131623	0.032526734	0.002232829	0.003845109
fges	sk	200	20	500	500	1	rs	diff21	NA	NA	NA	NA	NA	NA	NA	NA	NA	NA	NA	NA	NA	NA	NA	NA	NA	NA
fges	sk	200	20	1000	1000	1	rs	diff21	NA	NA	NA	NA	NA	NA	NA	NA	NA	NA	NA	NA	NA	NA	NA	NA	NA	NA
fges	sk	200	20	2000	2000	1	rs	diff21	NA	NA	NA	NA	NA	NA	NA	NA	NA	NA	NA	NA	NA	NA	NA	NA	NA	NA
fges	sk	200	20	5000	5000	1	rs	diff21	NA	NA	NA	NA	NA	NA	NA	NA	NA	NA	NA	NA	NA	NA	NA	NA	NA	NA
fges	sk	200	40	500	50	0.1	bs	diff12	0.487	0.132791843	0.9933063	0.003794342	0.2568589882	0.0793925223	0.9979109	0.0005353401	0.9912606	0.003428836	0.320291752	0.067813951	0.9618597	0.02385793	0.193406535	0.060642359	0.3018533	0.1184308
fges	sk	200	40	1000	100	0.1	bs	diff12	0.595	0.127875098	0.9961501	0.001285807	0.3988401508	0.0802542961	0.998354	0.000517692	0.9945293	0.001078176	0.467338084	0.066585158	0.9872963	0.01232234	0.345258369	0.077207863	0.1889546	0.03723982
fges	sk	200	40	2000	200	0.1	bs	diff12	0.758	0.106598618	0.997144	0.001290598	0.5426719604	0.1199090471	0.9990168	0.0004322256	0.9961778	0.001196797	0.621694805	0.083315295	0.9955391	0.006406451	0.547865043	0.100857011	0.1320172	0.04133688
fges	sk	200	40	5000	500	0.1	bs	diff12	0.888	0.069663916	0.9989006	0.0005897251	0.7784561399	0.0984332972	0.9995455	0.0002825786	0.9984525	0.0006048363	0.824923981	0.061557692	0.9973247	0.009326651	0.806931315	0.081006849	0.05344876	0.02089072
fges	sk	200	40	500	100	0.2	bs	diff12	0.476	0.131800715	0.9974077	0.001819933	0.4698648439	0.1257441455	0.9978741	0.0005321595	0.995301	0.001545998	0.452886943	0.085099048	0.9656471	0.02245972	0.352233299	0.091172333	0.1622994	0.05339828
fges	sk	200	40	1000	200	0.2	bs	diff12	0.673	0.095409964	0.9983854	0.000961027	0.6570694497	0.1311766346	0.9986733	0.0003861429	0.9970707	0.0008812947	0.65340966	0.073172135	0.9912465	0.01054962	0.608889468	0.109700919	0.1011755	0.03043954
fges	sk	200	40	2000	400	0.2	bs	diff12	0.837	0.112399615	0.9989128	0.000772945	0.7817353411	0.1197435636	0.9993388	0.0004552917	0.9982586	0.0006742261	0.796598744	0.069634859	0.9970236	0.007651743	0.80261117	0.086779668	0.06014718	0.02328744
fges	sk	200	40	5000	1000	0.2	bs	diff12	0.953	0.048875101	0.9996836	0.0002692221	0.9283521369	0.0574112361	0.9998094	0.0001982044	0.9994949	0.0003033737	0.938777228	0.035912539	0.998387	0.007185666	0.951971287	0.049268071	0.01744408	0.01047832
fges	sk	200	40	500	250	0.5	bs	diff12	0.608	0.097079811	0.9991886	0.0005838725	0.7767388178	0.1253429371	0.9984112	0.0003925315	0.9976081	0.0005526677	0.671660264	0.069560269	0.9714311	0.02300686	0.643013079	0.091533176	0.08261461	0.01908882
fges	sk	200	40	1000	500	0.5	bs	diff12	0.781	0.094701464	0.9996105	0.0003116622	0.8967283346	0.0726157288	0.9991122	0.0003835425	0.9987273	0.0004549461	0.83037766	0.06441562	0.9928492	0.01369292	0.851767848	0.074638853	0.04395875	0.01571342
fges	sk	200	40	2000	1000	0.5	bs	diff12	0.938	0.05107018	0.9997728	0.0002480549	0.9476968986	0.054	0.9997485	0.0002070835	0.9995232	0.0002637497	0.940939731	0.032256181	0.9970545	0.009722392	0.963245279	0.028030024	0.01646715	0.009109726
fges	sk	200	40	5000	2500	0.5	bs	diff12	0.984	0.031036516	0.9999189	0.0001419583	0.9809382019	0.0325584371	0.9999351	0.0001258752	0.9998545	0.0002082727	0.982076614	0.025749034	0.998003	0.009492991	0.988704368	0.021387799	0.005023887	0.007193574
fges	sk	200	40	500	500	1	bs	diff12	0.698	0.102995938	0.9996389	0.0003047146	0.8961412619	0.0794558794	0.9987761	0.0004168659	0.9984202	0.0004274598	0.778176655	0.067170246	0.969763	0.02821753	0.772204456	0.073077901	0.05456458	0.01476403
fges	sk	200	40	1000	1000	1	bs	diff12	0.861	0.078434946	0.999854	0.000164124	0.9621357929	0.0410295555	0.9994364	0.0003177925	0.9992929	0.0003296871	0.906217594	0.046835737	0.993218	0.01461205	0.927175031	0.046796314	0.02442147	0.01138703
fges	sk	200	40	2000	2000	1	bs	diff12	0.97	0.03912304	0.999927	0.0001344238	0.9826190476	0.0317995378	0.9998783	0.0001586421	0.9998061	0.0002233997	0.975713165	0.028063213	0.9974066	0.009609467	0.982855603	0.020307054	0.006698488	0.00771603
fges	sk	200	40	5000	5000	1	bs	diff12	0.985	0.02719919	0.9999513	0.0001198966	0.9887359307	0.0276714398	0.9999392	0.0001103192	0.9998909	0.0001643249	0.98649798	0.020237971	0.9974409	0.01028502	0.988617723	0.024637428	0.003767905	0.005675651
fges	sk	200	40	500	50	0.1	naive	diff12	0.988	0.059384599	0.0390426	0.1932111	0.0081410262	0.0203458308	0.9987547	3.289854e-06	0.04287677	0.1921905	0.015120703	0.035069158	0.8752901	0.03822614	0.089066762	0.015835612	33.05863	6.638179
fges	sk	200	40	1000	100	0.1	naive	diff12	0.98	0.030304576	0.4870751	0.492021	0.0676227161	0.0644579866	0.9998334	0.0001343563	0.4890667	0.4899515	0.119429202	0.112858964	0.9422069	0.03218781	0.116513039	0.014431363	17.64742	16.92272
fges	sk	200	40	2000	200	0.1	naive	diff12	0.981	0.026515302	0.9800649	0.001754989	0.1672410437	0.012538866	0.9999213	0.0001097377	0.9800687	0.001763822	0.285600139	0.018872074	0.9805325	0.01339016	0.164478084	0.014391411	0.688419	0.06092166
fges	sk	200	40	5000	500	0.1	naive	diff12	0.992	0.018516402	0.9869533	0.002530297	0.240765158	0.0352177673	0.9999671	7.611647e-05	0.9869737	0.002524631	0.386211362	0.045541035	0.9894767	0.009401878	0.239019376	0.035203485	0.4499216	0.08719967
fges	sk	200	40	500	100	0.2	naive	diff12	0.979	0.07699059	0.07829615	0.2682109	0.0135743154	0.032971727	0.9989131	0.000459131	0.08193535	0.2668366	0.024295321	0.056193919	0.8777992	0.03955702	0.107811198	0.020519664	31.70956	9.216423
fges	sk	200	40	1000	200	0.2	naive	diff12	0.982	0.028139594	0.4718134	0.4960659	0.0920423088	0.0931712202	0.9998453	0.0001254106	0.4738747	0.4939851	0.154632261	0.154916754	0.9474381	0.03095297	0.164589277	0.022647577	18.17214	17.06204
fges	sk	200	40	2000	400	0.2	naive	diff12	0.982	0.024243661	0.9484868	0.195582	0.2420548717	0.0558549698	0.999923	0.0001004677	0.9486222	0.194777	0.384615958	0.085034406	0.9829939	0.01461712	0.246080954	0.029707812	1.774567	6.727514
fges	sk	200	40	5000	1000	0.2	naive	diff12	0.992	0.018516402	0.9920811	0.002487634	0.3525280052	0.0804907552	0.9999672	7.586641e-05	0.9920808	0.002507005	0.515545514	0.084924798	0.9920406	0.009799228	0.35036005	0.082081739	0.2735255	0.08659086
fges	sk	200	40	500	250	0.5	naive	diff12	0.979	0.065535471	0.09894523	0.2998496	0.0271673209	0.0707132621	0.9991397	0.0002245669	0.102501	0.298381	0.043447191	0.107966057	0.8835467	0.03855907	0.193374579	0.038314367	30.99923	10.30595
fges	sk	200	40	1000	500	0.5	naive	diff12	0.975	0.0476488	0.4961988	0.5012371	0.1718676741	0.1717506729	0.9997956	0.0002360424	0.4981333	0.49911	0.253755451	0.250352904	0.9511907	0.03195565	0.302616433	0.046193303	17.33426	17.23905
fges	sk	200	40	2000	1000	0.5	naive	diff12	0.981	0.024515718	0.9751684	0.1407281	0.4439117195	0.0849499817	0.9999209	0.0001003775	0.9751919	0.1401488	0.605651767	0.102268261	0.9870396	0.01361422	0.444330034	0.061295792	0.8568605	4.840679
fges	sk	200	40	5000	2500	0.5	naive	diff12	0.994	0.016413036	0.9754645	0.1407794	0.4796276577	0.1340633483	0.999975	6.753042e-05	0.9755394	0.1402072	0.635544196	0.134159101	0.9936187	0.01099729	0.481436483	0.121996741	0.8448589	4.842699
fges	sk	200	40	500	500	1	naive	diff12	0.971	0.078304742	0.1393387	0.3488544	0.0607868319	0.1435881929	0.9991564	0.0003411954	0.142699	0.3471516	0.082299364	0.187262246	0.8851876	0.03921529	0.323243781	0.066741553	29.61081	11.99047
fges	sk	200	40	1000	1000	1	naive	diff12	0.986	0.022677868	0.4385274	0.4997486	0.2421636281	0.2739239643	0.9998705	0.0001001967	0.4407394	0.4976649	0.31077126	0.346458513	0.9533043	0.03156644	0.483023052	0.075110737	19.31662	17.18914
fges	sk	200	40	2000	2000	1	naive	diff12	0.983	0.023925906	0.9575822	0.1974519	0.5986207217	0.1483842332	0.999928	9.829018e-05	0.9576848	0.1966401	0.729606466	0.162137333	0.9882221	0.0145036	0.608102427	0.092887769	1.461547	6.791866
fges	sk	200	40	5000	5000	1	naive	diff12	0.989	0.020922598	0.9957809	0.002059618	0.5164876155	0.1274914018	0.9999552	8.529949e-05	0.9957535	0.002072902	0.670100861	0.10861929	0.9923905	0.01075132	0.511692388	0.129377299	0.1466711	0.07159712
fges	sk	200	40	500	50	0.1	rs	diff12	0.306	0.137261853	0.9943448	0.006238986	0.2421513147	0.1161057597	0.9971791	0.0005480753	0.9915636	0.005846355	0.240915878	0.073078028	0.7330681	0.0683143	0.109274701	0.072524359	0.2913862	0.2019309
fges	sk	200	40	1000	100	0.1	rs	diff12	0.493	0.132868663	0.9956633	0.002711455	0.3605407035	0.1218200697	0.9979397	0.0005361029	0.9936323	0.002386583	0.393426819	0.077668042	0.8285854	0.07005548	0.244618915	0.093685474	0.2199352	0.08243179
fges	sk	200	40	2000	200	0.1	rs	diff12	0.523	0.131401395	0.998	0.001656523	0.5909509155	0.1844072363	0.9980657	0.0005302629	0.9960808	0.001338184	0.523362338	0.077226387	0.8937797	0.05258806	0.488247162	0.098952655	0.1353657	0.04622052
fges	sk	200	40	5000	500	0.1	rs	diff12	0.714	0.107873698	0.9995903	0.0003811123	0.8908099041	0.0876850054	0.9988409	0.0004366025	0.9984364	0.0003953087	0.783851973	0.061044304	0.9724695	0.02891452	0.824290387	0.067020656	0.05400641	0.01365359
fges	sk	200	40	500	100	0.2	rs	diff12	0.471	0.124985713	0.9953185	0.002926499	0.3427324836	0.1505678154	0.9978494	0.0005037469	0.9932	0.002704728	0.367736165	0.07739879	0.8025577	0.0705853	0.216713351	0.083320856	0.2348674	0.0934203
fges	sk	200	40	1000	200	0.2	rs	diff12	0.502	0.132464859	0.9979189	0.001937704	0.5806850352	0.1845899263	0.9979807	0.0005341945	0.9959152	0.001518537	0.504722501	0.068989614	0.8866227	0.05341713	0.461736304	0.100897414	0.1410873	0.05244991
fges	sk	200	40	2000	400	0.2	rs	diff12	0.637	0.109642275	0.9994888	0.0006508442	0.8633304697	0.1144662116	0.9985291	0.000443456	0.9980242	0.0005615334	0.721207903	0.070758117	0.949104	0.04143283	0.737230697	0.081237198	0.06824066	0.01939506
fges	sk	200	40	5000	1000	0.2	rs	diff12	0.886	0.075619887	0.9997566	0.0002868587	0.9423640606	0.0628532154	0.9995377	0.0003064427	0.999297	0.0003563717	0.90995366	0.046101754	0.9915356	0.01621618	0.946706833	0.035628388	0.024282	0.01230877
fges	sk	200	40	500	250	0.5	rs	diff12	0.494	0.122324426	0.9983854	0.0017806	0.6664495966	0.2210404441	0.997949	0.0004927564	0.9963475	0.001490609	0.529877716	0.08435747	0.8766511	0.05144487	0.487551646	0.102838706	0.126155	0.05148517
fges	sk	200	40	1000	500	0.5	rs	diff12	0.661	0.111249857	0.9995822	0.000462564	0.8850324577	0.1064247633	0.9986264	0.0004501314	0.9982141	0.0004587928	0.746548717	0.07013355	0.938776	0.04117925	0.753603288	0.080699311	0.0616817	0.01584633
fges	sk	200	40	2000	1000	0.5	rs	diff12	0.841	0.094593653	0.9998296	0.0002570973	0.9583878651	0.0568999112	0.9993555	0.0003832245	0.9991879	0.00036617	0.891228822	0.053407617	0.9792109	0.02188281	0.91649513	0.05211328	0.02804981	0.01264712
fges	sk	200	40	5000	2500	0.5	rs	diff12	0.975	0.036770108	0.9999513	8.750895e-05	0.9881695906	0.0213003734	0.9998986	0.0001491214	0.9998505	0.0001816578	0.981142721	0.023222159	0.9953216	0.01410731	0.988588272	0.019599349	0.005163411	0.006274278
fges	sk	200	40	500	500	1	rs	diff12	NA	NA	NA	NA	NA	NA	NA	NA	NA	NA	NA	NA	NA	NA	NA	NA	NA	NA
fges	sk	200	40	1000	1000	1	rs	diff12	NA	NA	NA	NA	NA	NA	NA	NA	NA	NA	NA	NA	NA	NA	NA	NA	NA	NA
fges	sk	200	40	2000	2000	1	rs	diff12	NA	NA	NA	NA	NA	NA	NA	NA	NA	NA	NA	NA	NA	NA	NA	NA	NA	NA
fges	sk	200	40	5000	5000	1	rs	diff12	NA	NA	NA	NA	NA	NA	NA	NA	NA	NA	NA	NA	NA	NA	NA	NA	NA	NA
fges	sk	200	40	500	50	0.1	bs	diff21	0.164	0.088086229	0.9946653	0.006029363	0.2399667159	0.2570131302	0.9966029	0.0003488346	0.9913091	0.005854602	0.146682876	0.066736853	0.7277571	0.06623874	0.057749635	0.049549484	0.3001776	0.2022156
fges	sk	200	40	1000	100	0.1	bs	diff21	0.285	0.084666211	0.998073	0.002902705	0.5058398977	0.2168771885	0.9971027	0.0003390915	0.9951919	0.002775969	0.3358575	0.087923766	0.8304378	0.05046892	0.233481857	0.094391333	0.1660668	0.09588086
fges	sk	200	40	2000	200	0.1	bs	diff21	0.489	0.099637097	0.9992576	0.0005368356	0.7504578738	0.1427764685	0.9979299	0.0004027489	0.997196	0.0006357596	0.582994131	0.0911568	0.9206147	0.04241658	0.530391038	0.100958124	0.09684872	0.02195869
fges	sk	200	40	5000	500	0.1	bs	diff21	0.782	0.096763967	0.9998053	0.0002590495	0.9480958069	0.0645856978	0.9991164	0.0003918389	0.9989253	0.0004110706	0.852269011	0.061812434	0.978272	0.02326843	0.850049669	0.069899261	0.03712062	0.01419795
fges	sk	200	40	500	100	0.2	bs	diff21	0.283	0.083060096	0.9981542	0.002771899	0.4906787938	0.1903729755	0.9970949	0.0003326574	0.9952646	0.002625203	0.336341437	0.084261578	0.8274478	0.05413431	0.22687048	0.094609601	0.1635548	0.0906735
fges	sk	200	40	1000	200	0.2	bs	diff21	0.495	0.098068073	0.9991927	0.0005490225	0.73506053	0.1406173316	0.997954	0.0003964853	0.9971556	0.0006412384	0.582924095	0.089466123	0.922212	0.04457762	0.52904527	0.103101433	0.09824427	0.02214793
fges	sk	200	40	2000	400	0.2	bs	diff21	0.719	0.106373428	0.9997039	0.0003258089	0.918228002	0.0843616104	0.9988612	0.0004305611	0.9985697	0.000466855	0.799482566	0.070500371	0.9727833	0.02938962	0.797067677	0.082651427	0.04940115	0.01612472
fges	sk	200	40	5000	1000	0.2	bs	diff21	0.901	0.072485044	0.9999229	0.0001352334	0.9802151211	0.0340449319	0.9995986	0.0002937884	0.9995232	0.0003334801	0.937291668	0.045370314	0.993281	0.01635361	0.942114799	0.042803476	0.01646703	0.01151805
fges	sk	200	40	500	250	0.5	bs	diff21	0.531	0.09523869	0.9994199	0.0004545067	0.8071212005	0.1288362109	0.9981	0.000384956	0.9975273	0.0005544732	0.632216829	0.084183588	0.9389571	0.04167159	0.591760244	0.09457975	0.08540544	0.01915109
fges	sk	200	40	1000	500	0.5	bs	diff21	0.773	0.086431523	0.9997241	0.0002890748	0.924466706	0.0744541435	0.9990798	0.0003501234	0.9988081	0.0004475631	0.838459674	0.062358945	0.9770588	0.02797253	0.842370171	0.074188068	0.04116765	0.01545843
fges	sk	200	40	2000	1000	0.5	bs	diff21	0.904	0.074120696	0.9999108	0.0001306222	0.9772963659	0.0327579382	0.9996108	0.0003004005	0.9995232	0.0003259012	0.937379325	0.044793273	0.9909853	0.01837851	0.942843417	0.042891458	0.01646704	0.01125627
fges	sk	200	40	5000	2500	0.5	bs	diff21	0.979	0.033639748	0.9999635	8.874757e-05	0.9914199134	0.0206632065	0.9999148	0.0001364236	0.9998788	0.0001527129	0.984730052	0.019352268	0.9979092	0.009784675	0.990192609	0.017738862	0.004186547	0.00527455
fges	sk	200	40	500	500	1	bs	diff21	0.732	0.100893963	0.9994888	0.0004243737	0.8652361727	0.0980369268	0.9989136	0.0004085452	0.9984081	0.000518903	0.786502493	0.070896858	0.976191	0.02515681	0.791700629	0.084414735	0.05498335	0.01792249
fges	sk	200	40	1000	1000	1	bs	diff21	0.884	0.081716284	0.9997688	0.0002459131	0.9432436327	0.058307627	0.9995296	0.0003311807	0.999301	0.000391923	0.909732794	0.052381055	0.9913805	0.01819113	0.923546836	0.056879931	0.02414244	0.01353665
fges	sk	200	40	2000	2000	1	bs	diff21	0.974	0.035340905	0.9999189	0.0001229395	0.9807146126	0.0283438269	0.9998945	0.0001433311	0.9998141	0.0001863205	0.976824394	0.023273163	0.9971144	0.01099915	0.985824825	0.022583404	0.006419393	0.006435345
fges	sk	200	40	5000	5000	1	bs	diff21	0.983	0.025970941	0.9999351	0.0001324098	0.985088274	0.0297256831	0.999931	0.0001053342	0.9998667	0.0001505708	0.983565957	0.018283501	0.9989136	0.006999181	0.988391042	0.020433046	0.004605222	0.005200609
fges	sk	200	40	500	50	0.1	naive	diff21	0.967	0.163385734	0.03978093	0.1968646	0.0084539513	0.021851371	0.9966461	0.0001403609	0.04352727	0.1954093	0.013242513	0.025787923	0.5626389	0.0384326	0.022343683	0.018413277	33.03616	6.749357
fges	sk	200	40	1000	100	0.1	naive	diff21	0.959	0.164033969	0.05981339	0.239152	0.0224473304	0.0759606737	0.9972269	0.0001170535	0.06344646	0.2375233	0.026089202	0.072867539	0.6434787	0.04634641	0.095902983	0.051300459	32.34816	8.203956
fges	sk	200	40	2000	200	0.1	naive	diff21	0.987	0.091923882	0.01998377	0.1413066	0.0166868687	0.0894240091	0.9973679	NA	0.02389091	0.1403643	0.016919582	0.062729509	0.7581055	0.05213612	0.294721811	0.089343566	33.71439	4.848123
fges	sk	200	40	5000	500	0.1	naive	diff21	0.976	0.059109031	0.2197282	0.417935	0.1687457357	0.3150755903	0.9995572	0.0003372852	0.2227838	0.416062	0.185032176	0.337628225	0.901857	0.04580917	0.590627677	0.110814757	26.84472	14.3706
fges	sk	200	40	500	100	0.2	naive	diff21	0.913	0.239005166	0.1195051	0.326907	0.028969475	0.068415935	0.9970556	0.0002764288	0.1227111	0.3246245	0.035476284	0.07601308	0.643288	0.04633335	0.088053904	0.045618031	30.30119	11.21239
fges	sk	200	40	1000	200	0.2	naive	diff21	1	0	0	0	0.004040404	0	NA	NA	0.004040404	0	0.00804829	0	0.7585162	0.05165125	0.282419916	0.082438587	34.40002	0
fges	sk	200	40	2000	400	0.2	naive	diff21	0.984	0.062629458	0.07990669	0.2737279	0.0626349206	0.2028223412	0.9991883	0.0004970724	0.0835596	0.2724006	0.068751697	0.210044152	0.8698043	0.05068412	0.524215101	0.125683338	31.65346	9.408601
fges	sk	200	40	5000	1000	0.2	naive	diff21	0.977	0.035297569	0.5392008	0.5027126	0.3984295428	0.3733057075	0.999827	0.0001562824	0.5409697	0.5005948	0.450928984	0.415314141	0.954215	0.03351567	0.655449992	0.11234568	15.85471	17.29033
fges	sk	200	40	500	250	0.5	naive	diff21	0.955	0.139331494	0.09963895	0.3019517	0.0420393985	0.1152977042	0.9981716	0.0004044609	0.1030949	0.3001806	0.052095083	0.133744819	0.7964239	0.04795298	0.275448366	0.089312527	30.97872	10.36811
fges	sk	200	40	1000	500	0.5	naive	diff21	0.972	0.076371808	0.1996268	0.4033071	0.135624828	0.2682615465	0.9994317	0.0004857649	0.2027475	0.401449	0.154722723	0.297584655	0.903429	0.04541229	0.502316675	0.101753232	27.53676	13.86588
fges	sk	200	40	2000	1000	0.5	naive	diff21	0.973	0.043106418	0.5590588	0.5005844	0.4020770157	0.3646368202	0.9998042	0.0001951088	0.5607313	0.4984641	0.457785589	0.4062065	0.9555669	0.03226374	0.624354869	0.109880268	15.17215	17.21674
fges	sk	200	40	5000	2500	0.5	naive	diff21	0.989	0.020922598	0.9573387	0.1974058	0.5926120283	0.1703024512	0.9999534	8.639753e-05	0.9574667	0.1965991	0.723195095	0.175088037	0.9910801	0.0137769	0.602563772	0.127443246	1.469083	6.79045
fges	sk	200	40	500	500	1	naive	diff21	0.984	0.04337779	0.1790588	0.3860591	0.0794932219	0.1655138393	0.9996376	0.0002655002	0.1823111	0.38436	0.110174262	0.222385682	0.902145	0.04544219	0.343050125	0.078516522	28.24263	13.27563
fges	sk	200	40	1000	1000	1	naive	diff21	0.974	0.033866485	0.5979635	0.4931928	0.328974069	0.2754504869	0.9998236	0.0001386767	0.5994828	0.4911135	0.418141814	0.342661927	0.9553367	0.03235854	0.493971152	0.086262922	13.83369	16.96285
fges	sk	200	40	2000	2000	1	naive	diff21	0.989	0.020922598	0.9371724	0.2391799	0.5559346924	0.1764895472	0.9999524	8.706127e-05	0.9373818	0.2382022	0.690493722	0.193198984	0.9894848	0.01662462	0.577056379	0.111221767	2.162805	8.227402
fges	sk	200	40	5000	5000	1	naive	diff21	0.99	0.020203051	0.9960487	0.002020201	0.5333931693	0.1265904366	0.9999593	8.228898e-05	0.9960242	0.002018734	0.684800651	0.106259097	0.9930243	0.0102139	0.52849936	0.126691084	0.1373209	0.0697262
fges	sk	200	40	500	50	0.1	rs	diff21	0.166	0.088317609	0.9911724	0.00903196	0.1802561247	0.2235766574	0.9965999	0.0003426724	0.9878384	0.00878654	0.114932108	0.0527081	0.7264593	0.06740967	0.036436703	0.028797232	0.4200544	0.3034835
fges	sk	200	40	1000	100	0.1	rs	diff21	0.263	0.094117816	0.9953103	0.005607896	0.2761907112	0.1850665517	0.9970064	0.0003733848	0.9923515	0.005363155	0.234820931	0.066983599	0.829294	0.04625566	0.127233964	0.067689655	0.264173	0.1852413
fges	sk	200	40	2000	200	0.1	rs	diff21	0.389	0.095985756	0.9989777	0.0009389298	0.6799657825	0.1900312761	0.9975252	0.000386607	0.9965131	0.0007901642	0.472383784	0.077035275	0.9227481	0.03809153	0.401019803	0.095521864	0.120433	0.02729199
fges	sk	200	40	5000	500	0.1	rs	diff21	0.699	0.102265162	0.9996024	0.0003709975	0.8876111141	0.0896923793	0.9987801	0.0004138426	0.9983879	0.0004854837	0.775505901	0.07375562	0.9808455	0.01872503	0.777547011	0.083666312	0.05568101	0.01676818
fges	sk	200	40	500	100	0.2	rs	diff21	0.259	0.08960799	0.995217	0.005386328	0.2604596427	0.1379171147	0.9969898	0.000354476	0.9922424	0.005146804	0.229814741	0.063897285	0.8302319	0.04471788	0.118663332	0.061319457	0.267941	0.1777686
fges	sk	200	40	1000	200	0.2	rs	diff21	0.371	0.084569739	0.9989858	0.0008808278	0.6585456041	0.1757443895	0.9974524	0.000340593	0.9964485	0.0007734165	0.456939388	0.072859104	0.9227018	0.03913741	0.387757413	0.092406745	0.1226658	0.02671351
fges	sk	200	40	2000	400	0.2	rs	diff21	0.617	0.104788417	0.9994442	0.0005180504	0.8404859578	0.1249863695	0.998448	0.0004237625	0.997899	0.0005490995	0.701552008	0.079545016	0.9733534	0.02499268	0.690838042	0.094552557	0.07256676	0.01896551
fges	sk	200	40	5000	1000	0.2	rs	diff21	0.869	0.085648784	0.9998093	0.000260504	0.9528498185	0.0600087891	0.9994689	0.0003470856	0.9992808	0.0004145409	0.905818533	0.055677365	0.9953889	0.00942075	0.919027674	0.055582525	0.02484016	0.01431785
fges	sk	200	40	500	250	0.5	rs	diff21	0.438	0.09822922	0.998641	0.001010674	0.6207055875	0.1748729646	0.9977225	0.0003962669	0.9963758	0.0009066	0.494870812	0.081817023	0.9451573	0.03030065	0.427806017	0.098258262	0.125178	0.0313136
fges	sk	200	40	1000	500	0.5	rs	diff21	0.656	0.121487381	0.9994686	0.0004846892	0.8560111289	0.1073405603	0.998606	0.000491288	0.9980808	0.0004728996	0.729912982	0.077145327	0.9811208	0.01857714	0.738849798	0.088892079	0.06628696	0.01633355
fges	sk	200	40	2000	1000	0.5	rs	diff21	0.84	0.086307471	0.9997647	0.0003021411	0.9416439706	0.0702993463	0.9993513	0.0003497044	0.9991192	0.0004236825	0.884050299	0.056653532	0.9949064	0.01139327	0.902072193	0.062852874	0.03042222	0.01463362
fges	sk	200	40	5000	2500	0.5	rs	diff21	0.979	0.033639748	0.9999513	0.0001049595	0.9885967191	0.024286853	0.9999148	0.0001364268	0.9998667	0.000161255	0.983291216	0.020312554	0.998922	0.007028744	0.988274373	0.019935238	0.004605209	0.005569596
fges	sk	200	40	500	500	1	rs	diff21	NA	NA	NA	NA	NA	NA	NA	NA	NA	NA	NA	NA	NA	NA	NA	NA	NA	NA
fges	sk	200	40	1000	1000	1	rs	diff21	NA	NA	NA	NA	NA	NA	NA	NA	NA	NA	NA	NA	NA	NA	NA	NA	NA	NA
fges	sk	200	40	2000	2000	1	rs	diff21	NA	NA	NA	NA	NA	NA	NA	NA	NA	NA	NA	NA	NA	NA	NA	NA	NA	NA
fges	sk	200	40	5000	5000	1	rs	diff21	NA	NA	NA	NA	NA	NA	NA	NA	NA	NA	NA	NA	NA	NA	NA	NA	NA	NA
fges	sk	200	100	500	50	0.1	bs	diff12	0.5592	0.111900831	0.9914286	0.0043192	0.4221436974	0.0786750249	0.9954888	0.00113148	0.9870626	0.00343494	0.468995474	0.048468454	0.9649205	0.01497159	0.379065537	0.054699452	0.4468478	0.118642
fges	sk	200	100	1000	100	0.1	bs	diff12	0.6836	0.073699888	0.9945184	0.002230658	0.5718662147	0.0713611287	0.9967656	0.0007493017	0.9913778	0.001910194	0.617862993	0.049770523	0.9893276	0.009068787	0.578375603	0.069856662	0.2978053	0.06597743
fges	sk	200	100	2000	200	0.1	bs	diff12	0.8608	0.063111175	0.9960898	0.001274396	0.6986930547	0.0669170042	0.9985767	0.0006436429	0.9947232	0.001212561	0.768288809	0.045717066	0.9971511	0.002751928	0.761430501	0.059089373	0.1822562	0.04188125
fges	sk	200	100	5000	500	0.1	bs	diff12	0.9492	0.039838449	0.9983429	0.0006968357	0.8571924425	0.0524644012	0.9994813	0.0004064787	0.9978465	0.0007364794	0.899541762	0.032961909	0.9992093	0.001392802	0.919920236	0.03891565	0.07438179	0.02543756
fges	sk	200	100	500	100	0.2	bs	diff12	0.5512	0.084868205	0.9959143	0.002541796	0.6088725008	0.1125123841	0.9954247	0.0008556872	0.9914222	0.002107063	0.567327213	0.059118484	0.969746	0.01557226	0.535928008	0.07745707	0.2962692	0.07277727
fges	sk	200	100	1000	200	0.2	bs	diff12	0.7412	0.065078916	0.9975347	0.001086052	0.7633577178	0.0751452828	0.9973604	0.0006607918	0.9949455	0.0009628097	0.747956023	0.042311365	0.992504	0.007236453	0.783425539	0.051011484	0.1745798	0.03325495
fges	sk	200	100	2000	400	0.2	bs	diff12	0.8944	0.052689309	0.9985469	0.0006527488	0.8662144996	0.0517641048	0.9989224	0.0005367794	0.9974949	0.0007116207	0.87827076	0.034092823	0.9987873	0.001652963	0.906543583	0.038231367	0.08652253	0.02457887
fges	sk	200	100	5000	1000	0.2	bs	diff12	0.974	0.027774603	0.9994531	0.0003833348	0.9491888812	0.0336785993	0.9997347	0.0002832439	0.999196	0.0004231514	0.960860449	0.020535785	0.9996428	0.001354425	0.978719619	0.01847567	0.027771	0.01461536
fges	sk	200	100	500	250	0.5	bs	diff12	0.6552	0.070630975	0.9981551	0.001102457	0.7963610964	0.0879241131	0.9964884	0.0007157475	0.9946909	0.0009955999	0.713631788	0.047392252	0.9756286	0.01293103	0.749163076	0.052055003	0.183371	0.03438747
fges	sk	200	100	1000	500	0.5	bs	diff12	0.8412	0.055019106	0.9990857	0.0007458544	0.9103060859	0.0630915474	0.9983813	0.0005594445	0.9974909	0.0006518662	0.871475099	0.031593664	0.9951819	0.007713763	0.919987489	0.030159283	0.08666165	0.02251507
fges	sk	200	100	2000	1000	0.5	bs	diff12	0.9556	0.030849205	0.9996163	0.0003210706	0.9632210104	0.0294553655	0.9995471	0.0003145549	0.9991717	0.000392008	0.958840443	0.019502207	0.9993819	0.002462283	0.984660781	0.013708895	0.02860818	0.01353964
fges	sk	200	100	5000	2500	0.5	bs	diff12	0.9824	0.021623872	0.9997265	0.0003183321	0.9742834503	0.0290434836	0.9998204	0.0002205827	0.9995515	0.000392093	0.978010988	0.018982398	0.9996948	0.001382258	0.989483727	0.015767347	0.01549033	0.01354262
fges	sk	200	100	500	500	1	bs	diff12	0.7512	0.063652116	0.998751	0.0009909449	0.8715868353	0.085111549	0.9974652	0.0006457982	0.9962505	0.0008774208	0.802199021	0.041138563	0.9787392	0.01189782	0.837657242	0.039414817	0.129504	0.03030564
fges	sk	200	100	1000	1000	1	bs	diff12	0.9044	0.041263711	0.9994571	0.0004355845	0.9465903294	0.0395965876	0.9990251	0.0004201714	0.998497	0.0005034566	0.923907499	0.025641949	0.994315	0.008280932	0.957299588	0.023177229	0.05191326	0.01738898
fges	sk	200	100	2000	2000	1	bs	diff12	0.9768	0.024697352	0.9998041	0.0002180165	0.9812197886	0.020584822	0.9997633	0.0002518689	0.9995717	0.0003071662	0.97871017	0.015250847	0.9994806	0.002482514	0.99300053	0.009639394	0.01479252	0.01060925
fges	sk	200	100	5000	5000	1	bs	diff12	0.9848	0.020823848	0.9997633	0.0003039909	0.9778639407	0.0274827226	0.9998449	0.0002123936	0.9996121	0.0003386353	0.98097269	0.01636181	0.9997038	0.001418358	0.990208753	0.016713043	0.01339705	0.01169624
fges	sk	200	100	500	50	0.1	naive	diff12	0.9692	0.085065161	0.1173796	0.3210927	0.0398583609	0.0815815126	0.9973295	0.0003825729	0.1259838	0.3169984	0.063570837	0.11941945	0.879649	0.02425779	0.218746175	0.024446692	30.18815	10.94899
fges	sk	200	100	1000	100	0.1	naive	diff12	0.9992	0.003958973	0.05868571	0.2346431	0.0284038252	0.0732162766	0.9998609	0.0001204448	0.06818586	0.2322407	0.047458363	0.109820624	0.9505408	0.01835625	0.282292907	0.020080726	32.18447	8.021495
fges	sk	200	100	2000	200	0.1	naive	diff12	0.9912	0.011542291	0.8450571	0.3444232	0.318695364	0.1274725217	0.9998938	0.0001230541	0.8465333	0.340908	0.464727025	0.182633681	0.9833041	0.009490499	0.361959647	0.023218557	5.300674	11.77482
fges	sk	200	100	5000	500	0.1	naive	diff12	0.9984	0.00548095	0.9683918	0.1397653	0.4583071599	0.0812459536	0.9999831	5.728222e-05	0.9686949	0.1383515	0.622982342	0.098377026	0.9928714	0.004320578	0.465993916	0.050210323	1.081263	4.778604
fges	sk	200	100	500	100	0.2	naive	diff12	0.966	0.087714751	0.1375551	0.344389	0.0516830344	0.1043912791	0.9974846	0.0006247407	0.1459232	0.3400505	0.078333491	0.146419739	0.8829245	0.02400086	0.25513157	0.028581669	29.49945	11.7452
fges	sk	200	100	1000	200	0.2	naive	diff12	0.9952	0.022699456	0.0788898	0.2702444	0.0419625744	0.1091965605	0.9993799	0.0006533361	0.08814545	0.2673486	0.063940739	0.150646445	0.9540551	0.01808131	0.364322583	0.02780201	31.49507	9.234108
fges	sk	200	100	2000	400	0.2	naive	diff12	0.9928	0.009697464	0.7913061	0.3996726	0.38986692	0.1947361847	0.9999072	0.0001039559	0.7933414	0.3955988	0.524219968	0.256526706	0.9857837	0.01067779	0.475460127	0.038523139	7.1379	13.66382
fges	sk	200	100	5000	1000	0.2	naive	diff12	0.998	0.006060915	0.9724898	0.1403549	0.567790109	0.1072250584	0.999979	6.301371e-05	0.9727475	0.1389346	0.716275962	0.115579474	0.9945633	0.005433038	0.576831682	0.072200739	0.9412907	4.798742
fges	sk	200	100	500	250	0.5	naive	diff12	0.9708	0.076367532	0.1387714	0.3474342	0.0759953201	0.1660028672	0.9978572	0.0006491911	0.1471758	0.3431866	0.100914386	0.203596221	0.8871	0.02437586	0.386695695	0.044594916	29.45619	11.85352
fges	sk	200	100	1000	500	0.5	naive	diff12	0.9888	0.027452371	0.1986653	0.4013646	0.1263764064	0.2353121713	0.9994251	0.000372507	0.2066465	0.397082	0.161413122	0.286044204	0.9582612	0.01932629	0.546527615	0.052335773	27.40209	13.71504
fges	sk	200	100	2000	1000	0.5	naive	diff12	0.9932	0.009570362	0.8159102	0.3861551	0.5570411318	0.2663924133	0.999915	0.0001022572	0.817701	0.382222	0.661800139	0.307039799	0.9892796	0.01123714	0.661875648	0.068999888	6.29653	13.20179
fges	sk	200	100	5000	2500	0.5	naive	diff12	0.9956	0.008369039	0.9948286	0.002164361	0.6749706193	0.0914374348	0.9999548	8.591402e-05	0.9948364	0.002165525	0.801112403	0.066309141	0.9952143	0.004580705	0.672386407	0.092574724	0.1783498	0.07479631
fges	sk	200	100	500	500	1	naive	diff12	0.9864	0.056197901	0.05978776	0.2390494	0.0509432254	0.1638362984	0.9976843	0.0007173783	0.06914747	0.2360856	0.062577778	0.17077557	0.8895653	0.0243445	0.530073618	0.056294956	32.15125	8.154297
fges	sk	200	100	1000	1000	1	naive	diff12	0.9872	0.029900515	0.1994041	0.4028572	0.1610014624	0.3056142068	0.9993455	0.0003582255	0.2073616	0.3985268	0.184171684	0.332034807	0.9595796	0.01884089	0.692381195	0.058872042	27.37739	13.76495
fges	sk	200	100	2000	2000	1	naive	diff12	0.9932	0.009570362	0.7576694	0.4300983	0.5930147863	0.3392643071	0.9999084	0.0001031397	0.7600485	0.4257149	0.664880078	0.369278475	0.9893286	0.01003674	0.768821773	0.084167607	8.287824	14.70401
fges	sk	200	100	5000	5000	1	naive	diff12	0.996	0.00808122	0.9355429	0.2387678	0.6519398796	0.1846832617	0.9999564	8.482669e-05	0.9361535	0.2363458	0.766398506	0.199671417	0.9943755	0.006140769	0.684417707	0.091284774	2.20523	8.163283
fges	sk	200	100	500	50	0.1	rs	diff12	0.376	0.100040808	0.9887469	0.009620285	0.3315638643	0.1263749717	0.9936085	0.0009809377	0.9825576	0.008854491	0.324540155	0.078191746	0.7186652	0.04397045	0.199472585	0.058413857	0.6024489	0.3058309
fges	sk	200	100	1000	100	0.1	rs	diff12	0.5528	0.073485803	0.9933469	0.003652818	0.48516128	0.0977960126	0.9954291	0.0007406169	0.988897	0.003269463	0.507765343	0.061427512	0.8149434	0.04039724	0.38349325	0.070942117	0.3834903	0.1129261
fges	sk	200	100	2000	200	0.1	rs	diff12	0.6952	0.096006802	0.9950898	0.002437642	0.6157667026	0.1022146336	0.9968868	0.0009714186	0.9920606	0.001829029	0.640621031	0.045972956	0.9031851	0.03319995	0.626449272	0.059992689	0.2742208	0.06317423
fges	sk	200	100	5000	500	0.1	rs	diff12	0.8028	0.079283526	0.9988122	0.0009806412	0.8855719517	0.074750258	0.9979907	0.0008057893	0.9968323	0.0005920739	0.836101137	0.030630804	0.9772024	0.0167268	0.894224106	0.027710936	0.1094086	0.02044995
fges	sk	200	100	500	100	0.2	rs	diff12	0.5408	0.081311696	0.9934122	0.00272966	0.4683961942	0.0754041108	0.9953066	0.0008243107	0.9888404	0.002595016	0.497259593	0.065376087	0.8002313	0.04574456	0.345886519	0.077334974	0.385444	0.08963073
fges	sk	200	100	1000	200	0.2	rs	diff12	0.6872	0.070538454	0.9945102	0.002185325	0.5760007904	0.0843966484	0.9968022	0.0007146134	0.9914061	0.001857479	0.620183067	0.048965015	0.8912638	0.03565721	0.593839887	0.063420099	0.2968285	0.06415668
fges	sk	200	100	2000	400	0.2	rs	diff12	0.7424	0.065731675	0.9981184	0.001101169	0.8137938677	0.083691653	0.9973743	0.0006667134	0.9955354	0.0008010933	0.770933005	0.034270431	0.9522896	0.02135254	0.820120544	0.035666593	0.1542049	0.02766947
fges	sk	200	100	5000	1000	0.2	rs	diff12	0.912	0.049651849	0.9994571	0.0004257159	0.9475187692	0.0389329951	0.9991027	0.0005055894	0.9985737	0.0004497167	0.927826613	0.023872441	0.9947235	0.009041666	0.972907051	0.016364495	0.0492618	0.01553278
fges	sk	200	100	500	250	0.5	rs	diff12	0.594	0.092780188	0.9963878	0.002177532	0.657956798	0.1256138821	0.9958614	0.0009372968	0.9923232	0.001768722	0.611302356	0.059478519	0.8724785	0.03129216	0.594458189	0.070130926	0.265149	0.06109105
fges	sk	200	100	1000	500	0.5	rs	diff12	0.7336	0.065207987	0.9987551	0.0009521082	0.8688401048	0.0805203281	0.9972864	0.0006615408	0.9960768	0.00074935	0.790685598	0.036462955	0.9455614	0.02042106	0.823260842	0.037175435	0.1355046	0.02588217
fges	sk	200	100	2000	1000	0.5	rs	diff12	0.8856	0.040816163	0.9994082	0.0004951979	0.9415133922	0.0455387748	0.9988336	0.0004155196	0.9982586	0.0005013511	0.911334739	0.024847224	0.9868425	0.01428202	0.950995364	0.02395549	0.06014678	0.01731631
fges	sk	200	100	5000	2500	0.5	rs	diff12	0.9836	0.018818141	0.9997837	0.0003359987	0.9797981001	0.030658142	0.9998327	0.0001919967	0.9996202	0.0004074071	0.981410663	0.019525538	0.9994942	0.002398827	0.994702501	0.009062038	0.01311793	0.01407158
fges	sk	200	100	500	500	1	rs	diff12	NA	NA	NA	NA	NA	NA	NA	NA	NA	NA	NA	NA	NA	NA	NA	NA	NA	NA
fges	sk	200	100	1000	1000	1	rs	diff12	NA	NA	NA	NA	NA	NA	NA	NA	NA	NA	NA	NA	NA	NA	NA	NA	NA	NA
fges	sk	200	100	2000	2000	1	rs	diff12	NA	NA	NA	NA	NA	NA	NA	NA	NA	NA	NA	NA	NA	NA	NA	NA	NA	NA
fges	sk	200	100	5000	5000	1	rs	diff12	NA	NA	NA	NA	NA	NA	NA	NA	NA	NA	NA	NA	NA	NA	NA	NA	NA	NA
fges	sk	200	100	500	50	0.1	bs	diff21	0.1912	0.056735692	0.9900204	0.007591296	0.2104843331	0.1067771737	0.9917344	0.000551871	0.9819515	0.007280695	0.184974683	0.052339801	0.7163031	0.0400084	0.09327849	0.040674636	0.6233805	0.2514723
fges	sk	200	100	1000	100	0.1	bs	diff21	0.3164	0.0743615	0.9955878	0.002579109	0.4719382169	0.16213295	0.9930436	0.0007454889	0.9887273	0.002370391	0.363260318	0.067304502	0.8254398	0.04041805	0.289134277	0.071294761	0.3893497	0.08187235
fges	sk	200	100	2000	200	0.1	bs	diff21	0.5144	0.061017227	0.9985347	0.0009039688	0.7949795747	0.0964176054	0.9950626	0.0006163093	0.9936444	0.0009477433	0.61995645	0.052406329	0.9064015	0.02886722	0.592769494	0.064065649	0.2195143	0.03273445
fges	sk	200	100	5000	500	0.1	bs	diff21	0.7756	0.060916805	0.9994367	0.0004470444	0.9357838973	0.0461295512	0.9977145	0.0006187259	0.9971758	0.0007408544	0.846434282	0.043149156	0.9753508	0.01678328	0.861260659	0.045529706	0.09754632	0.0255884
fges	sk	200	100	500	100	0.2	bs	diff21	0.3168	0.070376248	0.9954612	0.002964187	0.4727432161	0.1636304244	0.9930468	0.0007031714	0.9886061	0.002711921	0.362509877	0.065816598	0.8239597	0.04168674	0.285591836	0.068882349	0.3935363	0.09366873
fges	sk	200	100	1000	200	0.2	bs	diff21	0.5196	0.069809069	0.9983265	0.001130654	0.7794746292	0.1081445691	0.9951145	0.0007043565	0.9934909	0.001069216	0.616549206	0.055357704	0.9091789	0.02790415	0.592734095	0.063976706	0.2248174	0.03693013
fges	sk	200	100	2000	400	0.2	bs	diff21	0.7212	0.069094434	0.999249	0.0005808119	0.9122567862	0.0595762443	0.9971616	0.0007010861	0.9964404	0.000784961	0.80254003	0.046901023	0.9623573	0.01999634	0.815334168	0.05223914	0.1229447	0.02711182
fges	sk	200	100	5000	1000	0.2	bs	diff21	0.904	0.044629998	0.9997224	0.0002599825	0.9718214861	0.0252079898	0.9990213	0.0004544759	0.9987556	0.0004345519	0.935786005	0.023645621	0.9930543	0.01011444	0.95788703	0.024691733	0.04298181	0.01500894
fges	sk	200	100	500	250	0.5	bs	diff21	0.5808	0.070445811	0.9984	0.001001796	0.8036099407	0.0959645104	0.9957348	0.0007116523	0.9941818	0.0008233964	0.667550526	0.04381291	0.9251445	0.02333083	0.656304013	0.05629799	0.2009541	0.02843966
fges	sk	200	100	1000	500	0.5	bs	diff21	0.7688	0.059406589	0.999351	0.0004993685	0.9261793103	0.0520190427	0.9976452	0.000603496	0.9970222	0.0007827508	0.838463881	0.044419201	0.9747819	0.0179454	0.857150782	0.046398042	0.1028493	0.02703551
fges	sk	200	100	2000	1000	0.5	bs	diff21	0.9064	0.046147943	0.9996776	0.0002888799	0.9675255075	0.0277519028	0.9990458	0.0004699722	0.9987354	0.0004541399	0.934976072	0.024537775	0.9943737	0.008136832	0.957522021	0.023815142	0.0436796	0.0156855
fges	sk	200	100	5000	2500	0.5	bs	diff21	0.9764	0.026089328	0.9998531	0.0001891227	0.9858353914	0.0179539815	0.9997593	0.0002660322	0.9996162	0.0003061068	0.980819378	0.015504718	0.9994469	0.00281642	0.993818747	0.007908904	0.01325742	0.01057263
fges	sk	200	100	500	500	1	bs	diff21	0.7268	0.072687197	0.9991673	0.0006797944	0.9052257715	0.0639341037	0.9972184	0.0007373366	0.9964162	0.0008382435	0.802686258	0.049109466	0.974741	0.01745731	0.827230992	0.049862478	0.1237821	0.0289522
fges	sk	200	100	1000	1000	1	bs	diff21	0.8832	0.050363576	0.9995714	0.000376195	0.9567086857	0.0361246955	0.9988094	0.000512539	0.998396	0.000495536	0.91706421	0.027113514	0.9938662	0.00871145	0.948653624	0.026477715	0.05540193	0.01711531
fges	sk	200	100	2000	2000	1	bs	diff21	0.9664	0.027535506	0.9998449	0.0002124882	0.9850553522	0.0198992098	0.9996573	0.000280745	0.9995071	0.0003031265	0.975278631	0.01541438	0.9985315	0.004573713	0.990546164	0.009953467	0.0170253	0.0104697
fges	sk	200	100	5000	5000	1	bs	diff21	0.9792	0.020587295	0.9997592	0.0003238383	0.9775197862	0.0292047837	0.9997878	0.0002099479	0.9995515	0.0003348012	0.977955487	0.016074908	0.9994322	0.002800827	0.988101738	0.016782584	0.01549031	0.01156383
fges	sk	200	100	500	50	0.1	naive	diff21	0.914	0.260713307	0.0994898	0.3014997	0.0309858188	0.063407484	0.9912568	0.0002398914	0.1077172	0.2958217	0.034988993	0.045728735	0.5595102	0.02369322	0.042504203	0.02005781	30.81907	10.21756
fges	sk	200	100	1000	100	0.1	naive	diff21	0.9292	0.215528207	0.09967755	0.3020687	0.0570084209	0.1456325404	0.9928044	0.0007258152	0.1080566	0.2968504	0.054258288	0.106707384	0.6300531	0.03100429	0.143096964	0.053103556	30.80735	10.25309
fges	sk	200	100	2000	200	0.1	naive	diff21	1	0	0	0	0.0101010101	0	NA	NA	0.01010101	0	0.02	0	0.746102	0.02862009	0.382475204	0.059054675	34.19069	0
fges	sk	200	100	5000	500	0.1	naive	diff21	0.9656	0.087974022	0.1398245	0.3500705	0.1291480299	0.2985265298	0.997496	0.000521847	0.1481657	0.3456645	0.129673269	0.275037886	0.8827571	0.03193961	0.669773669	0.07438888	29.422	11.93911
fges	sk	200	100	500	100	0.2	naive	diff21	0.8976	0.257321842	0.139502	0.3492632	0.0697814752	0.1534997916	0.9925656	0.0006394273	0.1471596	0.3431459	0.063644105	0.112431013	0.630102	0.03108722	0.136700946	0.050566105	29.45675	11.85211
fges	sk	200	100	1000	200	0.2	naive	diff21	0.98	0.099303698	0.03992245	0.1975649	0.0386549529	0.1416305692	0.9949141	0.0005746782	0.04941818	0.1945696	0.042858263	0.113465242	0.7460061	0.02818039	0.372692291	0.057512168	32.83269	6.720352
fges	sk	200	100	2000	400	0.2	naive	diff21	0.9724	0.085703809	0.09991429	0.3027861	0.0986568432	0.2690569146	0.9971893	0.0006658007	0.1087273	0.2988829	0.098050372	0.237264079	0.8525714	0.03117198	0.614794876	0.075332827	30.78418	10.32329
fges	sk	200	100	5000	1000	0.2	naive	diff21	0.9848	0.036935686	0.1797102	0.3874633	0.1630605997	0.3313043763	0.9991379	0.0004295557	0.1878424	0.3832185	0.175598824	0.335913371	0.9502102	0.01955756	0.777807949	0.060986639	28.05158	13.23621
fges	sk	200	100	500	250	0.5	naive	diff21	0.9588	0.125350773	0.09974286	0.3022666	0.0792704326	0.2105496426	0.9958027	0.0003982449	0.1084202	0.2979523	0.081972744	0.188385917	0.7862041	0.03365433	0.406052626	0.063142037	30.79479	10.29115
fges	sk	200	100	1000	500	0.5	naive	diff21	0.976	0.077089929	0.09980408	0.3024521	0.08886132	0.2388632992	0.9975529	0.0009093197	0.1086545	0.2986624	0.095671133	0.229917584	0.8848551	0.03034525	0.633233853	0.070730064	30.78669	10.31567
fges	sk	200	100	2000	1000	0.5	naive	diff21	0.9812	0.041089251	0.2196531	0.4177923	0.1973103203	0.3575082494	0.9991277	0.0004566848	0.2273455	0.4132109	0.21028015	0.362374567	0.9526837	0.018147	0.765945928	0.06670617	26.68716	14.27213
fges	sk	200	100	5000	2500	0.5	naive	diff21	0.9928	0.009697464	0.8177061	0.3870039	0.6497653054	0.3102450971	0.9999102	0.0001028162	0.8194747	0.3830604	0.723135943	0.335483708	0.9906796	0.009131198	0.765231044	0.087253081	6.235266	13.23074
fges	sk	200	100	500	500	1	naive	diff21	0.9708	0.081135815	0.119551	0.3270326	0.0897311041	0.2181855355	0.9975139	0.0004551224	0.1281495	0.3229225	0.103122326	0.227754099	0.8846327	0.02988085	0.526573135	0.057537146	30.11335	11.15361
fges	sk	200	100	1000	1000	1	naive	diff21	0.9936	0.020776753	0.0996898	0.3021058	0.0848384104	0.226970672	0.9993454	0.0002666834	0.1087192	0.2988583	0.101658522	0.247682244	0.9519347	0.01839754	0.697762827	0.069182071	30.78446	10.32244
fges	sk	200	100	2000	2000	1	naive	diff21	0.9932	0.012525892	0.7575755	0.4300441	0.5848659808	0.3320996859	0.9999084	0.000140342	0.7599556	0.4256613	0.660375836	0.365666334	0.9892367	0.01083765	0.754224549	0.067903652	8.291033	14.70216
fges	sk	200	100	5000	5000	1	naive	diff21	0.9944	0.00993037	0.8360408	0.3685864	0.5833287865	0.2637824108	0.9999317	0.0001077066	0.8376404	0.3648383	0.686320669	0.298422195	0.9910388	0.009109019	0.669605622	0.098989546	5.607832	12.60136
fges	sk	200	100	500	50	0.1	rs	diff21	0.2056	0.070106624	0.9828163	0.01566284	0.1629739338	0.1150610708	0.9918258	0.0006405496	0.9749657	0.01503005	0.155666298	0.04257267	0.7150124	0.04156319	0.067682881	0.028709729	0.8646692	0.5191321
fges	sk	200	100	1000	100	0.1	rs	diff21	0.3016	0.086268683	0.991449	0.005886362	0.3164004078	0.1223974892	0.9928674	0.000847245	0.9844808	0.005251525	0.286013925	0.055037079	0.8295382	0.03732264	0.196193757	0.058723014	0.5360207	0.1813859
fges	sk	200	100	2000	200	0.1	rs	diff21	0.4472	0.072479131	0.9971469	0.001642769	0.6420861354	0.115862764	0.994376	0.0007283215	0.9915919	0.001371923	0.517494535	0.055731721	0.9113068	0.02594767	0.489471994	0.064699448	0.2904071	0.04738572
fges	sk	200	100	5000	500	0.1	rs	diff21	0.7216	0.071009054	0.998951	0.000764727	0.8829919567	0.0717185083	0.9971649	0.0007202008	0.9961495	0.0008709897	0.790239654	0.048378471	0.9790418	0.01448861	0.818247207	0.049287987	0.1329926	0.0300833
fges	sk	200	100	500	100	0.2	rs	diff21	0.3032	0.07859584	0.9911306	0.006041842	0.3127963293	0.1315722519	0.9928808	0.0007704443	0.9841818	0.005480709	0.285559932	0.056498091	0.8293698	0.03789585	0.19171684	0.059286033	0.5463477	0.1893017
fges	sk	200	100	1000	200	0.2	rs	diff21	0.4544	0.079080429	0.9965796	0.002092052	0.6088365678	0.1194417561	0.9944462	0.0007938258	0.991103	0.001695123	0.507979312	0.054171044	0.9109624	0.02527629	0.478866841	0.061433087	0.3072932	0.05854902
fges	sk	200	100	2000	400	0.2	rs	diff21	0.6416	0.068433194	0.9987714	0.0008157953	0.8516278752	0.0765955462	0.9963524	0.0006929224	0.9951636	0.0008022984	0.72737507	0.045718274	0.9674177	0.01715188	0.751118406	0.052557966	0.1670431	0.02771081
fges	sk	200	100	5000	1000	0.2	rs	diff21	0.8712	0.052084703	0.9994816	0.0004934095	0.9483242257	0.0458988685	0.9986872	0.0005299439	0.9981859	0.0005234576	0.906245782	0.028073576	0.9958574	0.006039166	0.942167977	0.026195512	0.06265863	0.01807977
fges	sk	200	100	500	250	0.5	rs	diff21	0.52	0.068452277	0.9966408	0.001908768	0.6407249335	0.1183902573	0.9951108	0.0006884084	0.9918263	0.001581366	0.563865078	0.04913177	0.930494	0.0201219	0.543270289	0.064639576	0.2823135	0.05461987
fges	sk	200	100	1000	500	0.5	rs	diff21	0.7056	0.076349358	0.9985918	0.0008641254	0.8457175672	0.0746374532	0.9970016	0.0007740117	0.9956323	0.0008676171	0.764437809	0.048324105	0.9789528	0.0144049	0.797172033	0.05016049	0.1508553	0.02996684
fges	sk	200	100	2000	1000	0.5	rs	diff21	0.8588	0.059578109	0.9993592	0.0005787154	0.9365709834	0.0507538614	0.9985609	0.0006059591	0.9979394	0.0005536313	0.893399296	0.029953906	0.9958127	0.006047341	0.936246825	0.028859806	0.07117132	0.01912195
fges	sk	200	100	5000	2500	0.5	rs	diff21	0.9812	0.026622072	0.9997959	0.0002404143	0.9805718526	0.0222888106	0.9998082	0.0002714513	0.9996081	0.000342475	0.980560182	0.017254396	0.9995143	0.002790264	0.994479483	0.007410155	0.01353657	0.01182879
fges	sk	200	100	500	500	1	rs	diff21	NA	NA	NA	NA	NA	NA	NA	NA	NA	NA	NA	NA	NA	NA	NA	NA	NA	NA
fges	sk	200	100	1000	1000	1	rs	diff21	NA	NA	NA	NA	NA	NA	NA	NA	NA	NA	NA	NA	NA	NA	NA	NA	NA	NA
fges	sk	200	100	2000	2000	1	rs	diff21	NA	NA	NA	NA	NA	NA	NA	NA	NA	NA	NA	NA	NA	NA	NA	NA	NA	NA
fges	sk	200	100	5000	5000	1	rs	diff21	NA	NA	NA	NA	NA	NA	NA	NA	NA	NA	NA	NA	NA	NA	NA	NA	NA	NA
fges	sk	200	200	500	50	0.1	bs	diff12	0.7444	0.078536616	0.9878186	0.003701706	0.5676125812	0.0609317492	0.9947004	0.001601546	0.982901	0.002537635	0.638146072	0.030101318	0.968648	0.01227289	0.61238245	0.046059354	0.5905877	0.08764951
fges	sk	200	200	1000	100	0.1	bs	diff12	0.8114	0.055439248	0.9932412	0.002279028	0.7185597709	0.0548441957	0.9961031	0.001137585	0.9895677	0.001697971	0.759248046	0.02981678	0.9904641	0.005840231	0.786913395	0.039430181	0.360325	0.05864739
fges	sk	200	200	2000	200	0.1	bs	diff12	0.8968	0.039145985	0.9964495	0.001156869	0.84146286	0.0413433414	0.9978702	0.000805361	0.9944364	0.001069154	0.867052007	0.024224262	0.9971842	0.003159956	0.895531455	0.0272385	0.192164	0.03692795
fges	sk	200	200	5000	500	0.1	bs	diff12	0.9706	0.020445048	0.9983175	0.000605601	0.9232019743	0.0256337409	0.9993934	0.0004215073	0.9977576	0.0006634669	0.945995596	0.015749339	0.9993088	0.001001329	0.965053718	0.018541258	0.07745191	0.02291571
fges	sk	200	200	500	100	0.2	bs	diff12	0.7008	0.07070606	0.992932	0.002814167	0.6832672896	0.0747201089	0.9938302	0.001438197	0.9870303	0.002037444	0.686224953	0.036004554	0.9721542	0.01175465	0.721023202	0.043432041	0.447963	0.07037274
fges	sk	200	200	1000	200	0.2	bs	diff12	0.821	0.057258811	0.9968165	0.001587932	0.8477816672	0.0600391357	0.9963135	0.001172716	0.9932646	0.001331076	0.83126643	0.031550389	0.9923286	0.006530296	0.890086584	0.030722958	0.2326334	0.04597461
fges	sk	200	200	2000	400	0.2	bs	diff12	0.9384	0.032221174	0.9982021	0.0007647438	0.9162613776	0.0316524719	0.9987298	0.0006631204	0.9969939	0.0008654545	0.926558157	0.020955414	0.9987561	0.001674907	0.963524999	0.016213904	0.1038271	0.02989215
fges	sk	200	200	5000	1000	0.2	bs	diff12	0.9804	0.016030583	0.999332	0.0004649053	0.9684402468	0.021548218	0.9995959	0.000330462	0.9989495	0.000582944	0.974221402	0.014230148	0.9995488	0.00137822	0.988619773	0.01116721	0.03628368	0.02013448
fges	sk	200	200	500	250	0.5	bs	diff12	0.7406	0.055380318	0.9967134	0.001604915	0.8295451617	0.0655896844	0.9946646	0.001130166	0.9915394	0.001494403	0.779598675	0.035775413	0.9752828	0.01242881	0.836215807	0.03618963	0.2922216	0.05161579
fges	sk	200	200	1000	500	0.5	bs	diff12	0.89	0.039589733	0.9985773	0.0007581465	0.9295472107	0.0341030295	0.9977347	0.0008121434	0.9963838	0.0009556549	0.90846487	0.025089146	0.9953149	0.00448274	0.955263954	0.016198103	0.1248989	0.0330075
fges	sk	200	200	2000	1000	0.5	bs	diff12	0.9706	0.024109444	0.9993773	0.0003851526	0.9701367205	0.0179656125	0.999394	0.0004962139	0.998796	0.0006121592	0.970143237	0.015611964	0.9991303	0.001824288	0.990309899	0.008122533	0.04158657	0.02114341
fges	sk	200	200	5000	2500	0.5	bs	diff12	0.986	0.013702376	0.999633	0.000344234	0.9824853632	0.0161686831	0.9997114	0.0002824154	0.9993576	0.000475429	0.984150148	0.011710365	0.9995235	0.001668096	0.995584816	0.006144604	0.02218883	0.01642096
fges	sk	200	200	500	500	1	bs	diff12	0.7914	0.054735356	0.9980041	0.001101667	0.8950813264	0.0503311259	0.9957106	0.001117925	0.9938303	0.001134173	0.83780312	0.031522865	0.9778521	0.01288937	0.882780138	0.030094402	0.2130953	0.0391734
fges	sk	200	200	1000	1000	1	bs	diff12	0.9208	0.030293799	0.9992412	0.0005823471	0.9624500013	0.0276474121	0.9983689	0.0006227375	0.9976566	0.0007689993	0.940678984	0.019792339	0.9956158	0.004172232	0.970249879	0.013503339	0.08093995	0.02656058
fges	sk	200	200	2000	2000	1	bs	diff12	0.9764	0.01781538	0.9997608	0.0002613381	0.9883612924	0.012639316	0.9995136	0.0003670325	0.9992889	0.0004867687	0.982252799	0.012233686	0.9989605	0.002390333	0.994618848	0.005667822	0.0245611	0.01681254
fges	sk	200	200	5000	5000	1	bs	diff12	0.9818	0.014940699	0.999699	0.0003259015	0.9855196598	0.0155900182	0.9996248	0.0003078959	0.9993374	0.000499937	0.983575137	0.012370093	0.9994146	0.001782097	0.995641125	0.005133107	0.02288654	0.01726742
fges	sk	200	200	500	50	0.1	naive	diff12	0.9948	0.036769553	0.01973196	0.139526	0.0304454618	0.0724320703	0.9945957	NA	0.0394303	0.1359645	0.051196818	0.081973885	0.8796825	0.02386411	0.413358872	0.037890367	33.17767	4.696156
fges	sk	200	200	1000	100	0.1	naive	diff12	0.9944	0.023313305	0.05906804	0.2361717	0.0517603438	0.1262172859	0.9980493	0.0006709912	0.07796364	0.2309483	0.078126713	0.154078206	0.9525361	0.01467307	0.515124686	0.024819761	31.84674	7.976857
fges	sk	200	200	2000	200	0.1	naive	diff12	0.997	0.007071068	0.4342804	0.4949097	0.281099488	0.2979464023	0.9998577	0.0001972574	0.4456485	0.4848424	0.3555931	0.360398007	0.9838031	0.007932256	0.599652603	0.03044939	19.14707	16.74625
fges	sk	200	200	5000	500	0.1	naive	diff12	0.9968	0.00512696	0.8916206	0.3002341	0.6257927117	0.2114866942	0.999926	0.0001100429	0.8937455	0.2941471	0.738472702	0.238561727	0.9926443	0.004011346	0.689020092	0.057437465	3.669987	10.15971
fges	sk	200	200	500	100	0.2	naive	diff12	0.9744	0.070974557	0.1184577	0.324042	0.0847662902	0.1767023624	0.9955646	0.0007459954	0.1357495	0.3160809	0.11317732	0.201349858	0.8820763	0.02440936	0.454591857	0.038913568	29.85085	10.9173
fges	sk	200	200	1000	200	0.2	naive	diff12	0.9924	0.02352246	0.09885773	0.2995842	0.0806962916	0.1833267444	0.9984175	0.0003477066	0.1169091	0.2930667	0.110215013	0.213993419	0.9546062	0.01510258	0.592775412	0.029404858	30.50159	10.1224
fges	sk	200	200	2000	400	0.2	naive	diff12	0.9964	0.006627093	0.5158474	0.5006428	0.3845597405	0.3543330418	0.9998563	0.0001636657	0.5255556	0.4904581	0.453168051	0.401635703	0.9869309	0.007587565	0.698661385	0.036564988	16.38711	16.94021
fges	sk	200	200	5000	1000	0.2	naive	diff12	0.9966	0.005194188	0.8744041	0.3261809	0.679563026	0.2543972461	0.9999198	0.0001115024	0.8768727	0.3195658	0.767364773	0.274559777	0.9937608	0.004263146	0.761762697	0.070418554	4.252764	11.03767
fges	sk	200	200	500	250	0.5	naive	diff12	0.9606	0.087747551	0.1788536	0.3856167	0.1458431467	0.2717876389	0.995479	0.00112149	0.1946465	0.3761109	0.167052317	0.275497626	0.8850134	0.02415552	0.566528399	0.049092818	27.81657	12.99071
fges	sk	200	200	1000	500	0.5	naive	diff12	0.9918	0.023096073	0.1193113	0.326377	0.1103046083	0.2466326626	0.9985852	0.0003547958	0.1369374	0.3193304	0.136054245	0.263873471	0.9581515	0.01507438	0.733492194	0.035533192	29.80982	11.02954
fges	sk	200	200	2000	1000	0.5	naive	diff12	0.9962	0.008302938	0.4779464	0.5025138	0.4087178565	0.4097717535	0.9998362	0.0002199237	0.4884162	0.4922813	0.45396571	0.436073813	0.9886577	0.007524224	0.813651135	0.045163457	17.66989	17.00319
fges	sk	200	200	5000	2500	0.5	naive	diff12	0.9966	0.005194188	0.7563216	0.4293357	0.6248747787	0.3493358495	0.9999074	0.0001148551	0.7611758	0.4206233	0.689645795	0.371027856	0.9932175	0.004646091	0.804544797	0.072187513	8.248888	14.52815
fges	sk	200	200	500	500	1	naive	diff12	0.962	0.089761589	0.1594351	0.3690206	0.1479676214	0.2959488599	0.9951112	0.0009684882	0.1756485	0.3597887	0.15937915	0.277337321	0.8866588	0.02466897	0.660581503	0.050061922	28.47275	12.42695
fges	sk	200	200	1000	1000	1	naive	diff12	0.993	0.019192898	0.1197072	0.3274598	0.1244035678	0.2850813089	0.9987958	8.428031e-05	0.1373495	0.3204576	0.144566233	0.287137411	0.9592021	0.01502362	0.810037767	0.034216509	29.79558	11.06847
fges	sk	200	200	2000	2000	1	naive	diff12	0.9948	0.008141604	0.4985361	0.5035982	0.4484395865	0.433644852	0.9997851	0.0001836016	0.5085616	0.4933183	0.484361879	0.449591075	0.9886392	0.006961922	0.852984037	0.046940526	16.97407	17.03901
fges	sk	200	200	5000	5000	1	naive	diff12	0.9962	0.00635353	0.7165402	0.4513821	0.5936966682	0.3667932404	0.9998907	0.0001443113	0.7221899	0.4422149	0.655620377	0.38992981	0.9923041	0.005639602	0.808472166	0.074183538	9.595443	15.27392
fges	sk	200	200	500	50	0.1	rs	diff12	0.42	0.08393389	0.9870804	0.00937566	0.4876778492	0.1805581432	0.9880444	0.001622157	0.9756242	0.007856568	0.419412123	0.053748658	0.7258543	0.02963302	0.326787396	0.046159538	0.841919	0.2713635
fges	sk	200	200	1000	100	0.1	rs	diff12	0.6038	0.068269873	0.9913979	0.005178575	0.6266391798	0.1273802941	0.9918341	0.001368184	0.9835677	0.004213092	0.602452827	0.05223802	0.8221229	0.03068724	0.539469189	0.052854077	0.5675591	0.145519
fges	sk	200	200	2000	200	0.1	rs	diff12	0.758	0.056964006	0.9942598	0.002624763	0.7409155744	0.0732297355	0.9950093	0.001165347	0.9894869	0.002272426	0.745745664	0.042592664	0.9021525	0.02807276	0.736270913	0.051432039	0.3631152	0.07848866
fges	sk	200	200	5000	500	0.1	rs	diff12	0.908	0.038279317	0.9973691	0.001062475	0.8794746037	0.0426721332	0.9981027	0.0007869878	0.9955636	0.0009527832	0.892246489	0.022327879	0.9759251	0.0132535	0.931202654	0.023866912	0.1532286	0.03290855
fges	sk	200	200	500	100	0.2	rs	diff12	0.5678	0.07077674	0.9913856	0.005042808	0.6098250956	0.1224549195	0.9910978	0.001419212	0.9828283	0.004154441	0.575998465	0.052028691	0.7990526	0.03189935	0.491440035	0.052476936	0.5930968	0.1434931
fges	sk	200	200	1000	200	0.2	rs	diff12	0.7414	0.056424412	0.9937732	0.002467907	0.719131804	0.0737370846	0.9946655	0.001155229	0.9886747	0.002307146	0.726786519	0.044434371	0.8871	0.02878443	0.705157751	0.054201153	0.3911652	0.07968771
fges	sk	200	200	2000	400	0.2	rs	diff12	0.847	0.042916625	0.9970062	0.001135638	0.8568095764	0.0466332747	0.996847	0.000879052	0.9939758	0.001109284	0.850338676	0.026831778	0.9535641	0.01889452	0.878329849	0.03166191	0.2080723	0.03831394
fges	sk	200	200	5000	1000	0.2	rs	diff12	0.9538	0.02489898	0.9990144	0.0005968416	0.9532779296	0.0268849277	0.9990478	0.0005123271	0.998101	0.0006053731	0.953063642	0.014819724	0.9949369	0.005778924	0.984206794	0.010317724	0.06558956	0.02090915
fges	sk	200	200	500	250	0.5	rs	diff12	0.6826	0.055652347	0.9949443	0.001747677	0.7417822233	0.0651700516	0.9934673	0.0011344	0.9886343	0.001715077	0.708188756	0.039838404	0.8682156	0.02999843	0.684121662	0.05101233	0.3925598	0.05923775
fges	sk	200	200	1000	500	0.5	rs	diff12	0.8232	0.045956501	0.9975835	0.001109202	0.8787747609	0.0483953916	0.9963604	0.0009405506	0.9940606	0.001126651	0.848395823	0.02839613	0.9446167	0.02106098	0.869703354	0.034764578	0.2051413	0.0389137
fges	sk	200	200	2000	1000	0.5	rs	diff12	0.923	0.038821938	0.9989897	0.0006615929	0.9510338907	0.0298456058	0.9984141	0.0007972193	0.9974545	0.0007646546	0.935908929	0.020117127	0.9860625	0.009721382	0.964557444	0.01826664	0.08791768	0.02641044
fges	sk	200	200	5000	2500	0.5	rs	diff12	0.981	0.020328928	0.9997113	0.0002533822	0.9860856999	0.0119961284	0.9996085	0.0004184447	0.9993333	0.0004658012	0.983388246	0.011892493	0.9986201	0.003140079	0.995480525	0.006480092	0.02302608	0.0160883
fges	sk	200	200	500	500	1	rs	diff12	NA	NA	NA	NA	NA	NA	NA	NA	NA	NA	NA	NA	NA	NA	NA	NA	NA	NA
fges	sk	200	200	1000	1000	1	rs	diff12	NA	NA	NA	NA	NA	NA	NA	NA	NA	NA	NA	NA	NA	NA	NA	NA	NA	NA
fges	sk	200	200	2000	2000	1	rs	diff12	NA	NA	NA	NA	NA	NA	NA	NA	NA	NA	NA	NA	NA	NA	NA	NA	NA	NA
fges	sk	200	200	5000	5000	1	rs	diff12	NA	NA	NA	NA	NA	NA	NA	NA	NA	NA	NA	NA	NA	NA	NA	NA	NA	NA
fges	sk	200	200	500	50	0.1	bs	diff21	0.2458	0.054961582	0.9826186	0.01016983	0.2624641193	0.0948182059	0.9844289	0.001009412	0.9677333	0.00916705	0.239613995	0.038479327	0.7289604	0.02612752	0.158042579	0.039600381	1.114465	0.3166266
fges	sk	200	200	1000	100	0.1	bs	diff21	0.3778	0.052266585	0.9925938	0.003717143	0.5375909256	0.1015945668	0.9872438	0.001029598	0.9801737	0.003053716	0.435760892	0.039324976	0.8270837	0.02230082	0.387266788	0.044953886	0.6847807	0.1054744
fges	sk	200	200	2000	200	0.1	bs	diff21	0.5552	0.066616171	0.9967711	0.001964285	0.7959245662	0.0937478784	0.9908863	0.001343033	0.9878505	0.00158284	0.647714672	0.042973956	0.9110491	0.01586108	0.654854062	0.044594606	0.4196312	0.05467048
fges	sk	200	200	5000	500	0.1	bs	diff21	0.7948	0.035699425	0.9989897	0.0006961003	0.9435991193	0.0363534902	0.9957833	0.0007303232	0.9948646	0.000879251	0.861977674	0.023775906	0.9725963	0.01220649	0.886393732	0.026093329	0.1773696	0.03036858
fges	sk	200	200	500	100	0.2	bs	diff21	0.3752	0.056972604	0.9926474	0.004007539	0.5426810032	0.1085675741	0.9871926	0.001120168	0.9801737	0.003233356	0.433908693	0.03922437	0.826304	0.0234126	0.383499119	0.045309844	0.6847806	0.1116792
fges	sk	200	200	1000	200	0.2	bs	diff21	0.5568	0.063324239	0.9966351	0.00196421	0.7871867391	0.0861632031	0.9909172	0.001276744	0.9877495	0.00163805	0.646719807	0.043179886	0.9109873	0.01828031	0.654139068	0.045260985	0.4231201	0.05657741
fges	sk	200	200	2000	400	0.2	bs	diff21	0.745	0.0425345	0.998499	0.001125508	0.9147151931	0.056195751	0.9947628	0.0008691115	0.9933778	0.001332127	0.819719464	0.034310343	0.9591889	0.01433942	0.842534564	0.032557892	0.2287246	0.04601072
fges	sk	200	200	5000	1000	0.2	bs	diff21	0.9142	0.023740949	0.9994351	0.0003903437	0.9713012457	0.0193432109	0.9982333	0.0004879401	0.9977131	0.0005906655	0.941628305	0.015286947	0.9919172	0.007089439	0.964407436	0.014191524	0.07898609	0.02040104
fges	sk	200	200	500	250	0.5	bs	diff21	0.6124	0.057801914	0.9972247	0.001655894	0.8304772469	0.0786289195	0.992052	0.001169226	0.9894505	0.001421655	0.700614486	0.037807272	0.931256	0.0183064	0.717744988	0.040569873	0.3643688	0.04910313
fges	sk	200	200	1000	500	0.5	bs	diff21	0.7914	0.041845683	0.9989113	0.0007958761	0.9396482206	0.0403506365	0.9957136	0.0008554619	0.9947192	0.001000582	0.858007213	0.027350986	0.9729989	0.01207723	0.884954584	0.02751295	0.1823935	0.03455923
fges	sk	200	200	2000	1000	0.5	bs	diff21	0.9128	0.02433105	0.9994392	0.0004369689	0.9715842714	0.0213373524	0.9982046	0.0005000932	0.9976889	0.0006137898	0.940974778	0.015683789	0.9927334	0.005865721	0.965101685	0.0139171	0.07982339	0.02119976
fges	sk	200	200	5000	2500	0.5	bs	diff21	0.9772	0.017266223	0.9996948	0.0003286321	0.9852347761	0.0157437612	0.9995301	0.0003557692	0.9992404	0.0005469109	0.981111206	0.013615904	0.998778	0.002719632	0.992951733	0.007375577	0.02623575	0.01888984
fges	sk	200	200	500	500	1	bs	diff21	0.7758	0.043193442	0.9983381	0.0008345826	0.9079638505	0.0417646946	0.9953919	0.0008829359	0.9938424	0.001070734	0.835543466	0.029742818	0.9731849	0.01185025	0.869069214	0.028132746	0.2126764	0.03698225
fges	sk	200	200	1000	1000	1	bs	diff21	0.9058	0.026809228	0.9992577	0.0005573163	0.9625572728	0.0269561993	0.9980604	0.0005509072	0.9973697	0.0007453378	0.932922248	0.01888156	0.9929867	0.005451817	0.961238844	0.0146219	0.09084803	0.02574336
fges	sk	200	200	2000	2000	1	bs	diff21	0.9722	0.017761458	0.9996412	0.0002998348	0.9826867253	0.0140968082	0.9994271	0.0003658448	0.9990869	0.0003919868	0.977251651	0.00983806	0.9986512	0.003603958	0.991919155	0.006024711	0.03153872	0.01353886
fges	sk	200	200	5000	5000	1	bs	diff21	0.9792	0.019570907	0.9996206	0.0003071248	0.9817023144	0.014678148	0.9995713	0.0004031589	0.9992081	0.0005473371	0.980333249	0.013681656	0.9989379	0.002607148	0.991112338	0.010679494	0.02735222	0.01890453
fges	sk	200	200	500	50	0.1	naive	diff21	0.896	0.284569134	0.1194763	0.3268283	0.06495182	0.1242993089	0.9823689	0.0004082682	0.1351636	0.3144784	0.058607933	0.052668393	0.5642742	0.01752962	0.077841177	0.024175511	29.87108	10.86195
fges	sk	200	200	1000	100	0.1	naive	diff21	0.93	0.212487695	0.09973608	0.3022461	0.0887350307	0.2097573515	0.9857356	0.0008692644	0.1165091	0.2918548	0.077624726	0.116264332	0.6380278	0.02208047	0.215625268	0.039720935	30.5154	10.08055
fges	sk	200	200	2000	200	0.1	naive	diff21	0.9262	0.185526168	0.1397485	0.3498801	0.1354014276	0.2889545266	0.9892292	0.0009720164	0.1556364	0.3390794	0.118833374	0.199177557	0.7476237	0.022122	0.453473065	0.052909081	29.16396	11.71166
fges	sk	200	200	5000	500	0.1	naive	diff21	0.9788	0.065110268	0.09988866	0.3027084	0.1117307208	0.2774280789	0.9956433	0.0007590019	0.1176444	0.2952953	0.121174411	0.247339617	0.8856062	0.02122928	0.735075075	0.041807666	30.47619	10.19938
fges	sk	200	200	500	100	0.2	naive	diff21	0.9186	0.222857234	0.1196454	0.3272909	0.1019920992	0.2257223719	0.9861666	0.0005755337	0.1357859	0.3161806	0.087567628	0.131669127	0.6379082	0.02227413	0.210780682	0.040326146	29.84959	10.92075
fges	sk	200	200	1000	200	0.2	naive	diff21	0.957	0.147762219	0.0798268	0.2734543	0.0836855898	0.2179542153	0.9890157	0.000960498	0.09754747	0.2649544	0.083611116	0.151334293	0.7474474	0.02236864	0.447798115	0.053197286	31.17033	9.151415
fges	sk	200	200	2000	400	0.2	naive	diff21	0.9638	0.099363074	0.1198845	0.3279449	0.1303153513	0.3013100408	0.9938128	0.0005221674	0.1369333	0.3193193	0.130880217	0.249763828	0.8589969	0.02301651	0.676450672	0.051397136	29.80996	11.02915
fges	sk	200	200	5000	1000	0.2	naive	diff21	0.9906	0.027731217	0.1198557	0.3278659	0.1307269387	0.3024087704	0.9983861	0.0006683046	0.1374465	0.3207229	0.146549683	0.292575503	0.9516608	0.01380131	0.838554368	0.047045731	29.79223	11.07763
fges	sk	200	200	500	250	0.5	naive	diff21	0.9676	0.111512057	0.0798268	0.2734543	0.0866427546	0.2279939463	0.9917011	0.0008891433	0.09776162	0.2656879	0.092419745	0.181260979	0.7827041	0.02363543	0.497416514	0.050961478	31.16293	9.17675
fges	sk	200	200	1000	500	0.5	naive	diff21	0.9956	0.031112698	0.01997938	0.1412756	0.0385931605	0.1300450003	0.9954798	NA	0.03968889	0.137793	0.055861062	0.114955064	0.8866567	0.02146193	0.717125692	0.043117434	33.16874	4.759311
fges	sk	200	200	2000	1000	0.5	naive	diff21	0.9906	0.025347382	0.1398103	0.3500349	0.1482489216	0.3206475719	0.9986161	0.0005530969	0.156998	0.3424881	0.164739562	0.313312809	0.9527742	0.01392941	0.83378028	0.047038991	29.11693	11.82939
fges	sk	200	200	5000	2500	0.5	naive	diff21	0.996	0.00808122	0.4584907	0.5018067	0.4088368986	0.4268434611	0.9998202	0.0002093892	0.4693495	0.4915807	0.445961846	0.445242943	0.9886794	0.00725535	0.84954485	0.052353599	18.32844	16.97899
fges	sk	200	200	500	500	1	naive	diff21	0.979	0.075030606	0.07973608	0.2731435	0.0841738241	0.2192830339	0.9946011	0.001762355	0.09790303	0.2661726	0.098476792	0.202275829	0.8858103	0.02173718	0.662387214	0.04430636	31.15805	9.193489
fges	sk	200	200	1000	1000	1	naive	diff21	0.9936	0.020874748	0.09973196	0.3022336	0.1060224551	0.2602521321	0.9986786	0.0005577933	0.1177899	0.2957361	0.126264451	0.2627533	0.9528495	0.01433114	0.801930543	0.047891598	30.47116	10.2146
fges	sk	200	200	2000	2000	1	naive	diff21	0.9938	0.012103297	0.3590928	0.4836518	0.3339116613	0.4233392962	0.9996443	0.0003071274	0.3719152	0.4737123	0.361704499	0.434068927	0.9856227	0.006724028	0.846388568	0.047894208	21.69378	16.36182
fges	sk	200	200	5000	5000	1	naive	diff21	0.9968	0.004712121	0.6760948	0.4685102	0.5421048897	0.3662642228	0.9999025	0.0001049588	0.6825737	0.4590004	0.609479192	0.396537183	0.9911155	0.006031901	0.77620599	0.06500755	10.96377	15.85368
fges	sk	200	200	500	50	0.1	rs	diff21	0.2412	0.053285523	0.9802268	0.009855377	0.2285280159	0.0827794514	0.9842966	0.0009869953	0.965297	0.008947008	0.222766836	0.037984911	0.7305066	0.02718049	0.135957193	0.034471458	1.198616	0.3090264
fges	sk	200	200	1000	100	0.1	rs	diff21	0.3634	0.061432226	0.9891959	0.004831531	0.430004735	0.0822460623	0.9869102	0.001204964	0.9765535	0.003915277	0.385394442	0.037819964	0.8298733	0.01959852	0.320717806	0.043577354	0.8098207	0.1352326
fges	sk	200	200	2000	200	0.1	rs	diff21	0.5106	0.05549076	0.9955134	0.00219418	0.7151083349	0.0853925919	0.9899681	0.001114076	0.9857172	0.001783377	0.590683585	0.040048797	0.9169479	0.01610037	0.599495605	0.045246317	0.4933149	0.06159713
fges	sk	200	200	5000	500	0.1	rs	diff21	0.767	0.047777119	0.9981938	0.001065737	0.9014975193	0.0512294523	0.9952116	0.0009747815	0.9935232	0.00106619	0.826872875	0.029137953	0.9774926	0.0099403	0.866296703	0.028286785	0.223701	0.03682537
fges	sk	200	200	500	100	0.2	rs	diff21	0.362	0.054697685	0.9893237	0.004139102	0.4294725732	0.0831423108	0.9868819	0.001076225	0.9766505	0.003414055	0.385554549	0.037028013	0.8298618	0.01926236	0.315619936	0.043245095	0.8064713	0.1179204
fges	sk	200	200	1000	200	0.2	rs	diff21	0.5166	0.061065706	0.9950928	0.002472824	0.7009882547	0.0913989735	0.9900865	0.001226359	0.9854263	0.001908698	0.588603486	0.040474038	0.9170797	0.01618074	0.593470429	0.045143989	0.5033629	0.06592576
fges	sk	200	200	2000	400	0.2	rs	diff21	0.7212	0.045920961	0.9970433	0.001710734	0.8410211348	0.0724796031	0.9942686	0.0009379854	0.9914707	0.001804751	0.774198736	0.040781472	0.9652765	0.01226984	0.811534832	0.03528548	0.2945937	0.06233505
fges	sk	200	200	5000	1000	0.2	rs	diff21	0.899	0.028873404	0.9990103	0.0005741852	0.9502873458	0.0267993128	0.9979202	0.0005929497	0.9969899	0.0006856914	0.923411419	0.017402675	0.9944584	0.004281174	0.958785712	0.013564144	0.103966	0.0236832
fges	sk	200	200	500	250	0.5	rs	diff21	0.5956	0.057041338	0.9945567	0.002542026	0.7082836043	0.0907522545	0.991689	0.001149092	0.986497	0.001990028	0.64109785	0.036357642	0.9354553	0.01623512	0.659950006	0.044565864	0.4663824	0.06873491
fges	sk	200	200	1000	500	0.5	rs	diff21	0.7622	0.046567484	0.9976619	0.001117439	0.8743319711	0.0518237619	0.9951107	0.0009505163	0.9929051	0.001149803	0.812587414	0.030231441	0.9772601	0.01020365	0.855765534	0.031104438	0.2450527	0.03971337
fges	sk	200	200	2000	1000	0.5	rs	diff21	0.8944	0.029565562	0.998833	0.0006461481	0.9416494008	0.0295988053	0.9978253	0.0006073399	0.9967232	0.0007395041	0.916836686	0.018482656	0.9945714	0.004172387	0.956428749	0.014156998	0.1131765	0.02554189
fges	sk	200	200	5000	2500	0.5	rs	diff21	0.9802	0.015049578	0.9997237	0.0002904277	0.9866830797	0.0137226565	0.9995919	0.0003101327	0.9993293	0.000432785	0.983337617	0.010749697	0.9992194	0.002141492	0.994064586	0.006438394	0.02316562	0.01494803
fges	sk	200	200	500	500	1	rs	diff21	NA	NA	NA	NA	NA	NA	NA	NA	NA	NA	NA	NA	NA	NA	NA	NA	NA	NA
fges	sk	200	200	1000	1000	1	rs	diff21	NA	NA	NA	NA	NA	NA	NA	NA	NA	NA	NA	NA	NA	NA	NA	NA	NA	NA
fges	sk	200	200	2000	2000	1	rs	diff21	NA	NA	NA	NA	NA	NA	NA	NA	NA	NA	NA	NA	NA	NA	NA	NA	NA	NA
fges	sk	200	200	5000	5000	1	rs	diff21	NA	NA	NA	NA	NA	NA	NA	NA	NA	NA	NA	NA	NA	NA	NA	NA	NA	NA
fges	sk	250	13	500	50	0.1	bs	diff12	0.394285714	0.201121388	0.9915881	0.009828438	0.1000951477	0.0661039744	0.9991376	0.0002834416	0.9907434	0.009620194	0.146743884	0.085291399	0.9367108	0.05632037	0.056644028	0.051702532	0.3197172	0.3322776
fges	sk	250	13	1000	100	0.1	bs	diff12	0.525714286	0.174224049	0.9945094	0.003963958	0.1397355013	0.051876021	0.9993256	0.0002467396	0.9938465	0.003859096	0.214732532	0.07356823	0.9710708	0.03466766	0.09820722	0.045736691	0.21254	0.1332916
fges	sk	250	13	2000	200	0.1	bs	diff12	0.702857143	0.175177663	0.9962492	0.001104461	0.2176030128	0.063774169	0.9995779	0.0002487303	0.9958343	0.001092031	0.328726511	0.085042515	0.9882654	0.01944871	0.189198034	0.063731931	0.1438797	0.03771827
fges	sk	250	13	5000	500	0.1	bs	diff12	0.894285714	0.107254558	0.9975683	0.0007362529	0.3558250754	0.0738781455	0.99985	0.0001521324	0.9974222	0.0006969084	0.503092924	0.073926792	0.996305	0.01045208	0.34273033	0.076605571	0.08903523	0.02407094
fges	sk	250	13	500	100	0.2	bs	diff12	0.377142857	0.205626804	0.9960308	0.006514559	0.2221158005	0.1425111084	0.9991164	0.0002904587	0.9951556	0.006341132	0.242755886	0.133729928	0.9360033	0.06535165	0.108978716	0.093391251	0.1673244	0.2190201
fges	sk	250	13	1000	200	0.2	bs	diff12	0.54	0.178591836	0.9981914	0.001586346	0.3597871423	0.1467868329	0.9993479	0.0002529214	0.9975434	0.001569285	0.410687724	0.136540677	0.9764995	0.0323769	0.250018672	0.124850251	0.08484822	0.05420244
fges	sk	250	13	2000	400	0.2	bs	diff12	0.731428571	0.148965613	0.9989116	0.0005466626	0.5123905196	0.1273685341	0.9996195	0.0002109589	0.9985333	0.0005533454	0.591476291	0.114642123	0.9912144	0.01983302	0.433701657	0.130277722	0.05065774	0.01911228
fges	sk	250	13	5000	1000	0.2	bs	diff12	0.905714286	0.102488812	0.9995306	0.0003229667	0.7542041847	0.131303517	0.9998665	0.0001451484	0.999398	0.0003402302	0.814864692	0.093333304	0.9977599	0.01048619	0.726667581	0.13511168	0.02079342	0.01175137
fges	sk	250	13	500	250	0.5	bs	diff12	0.408571429	0.160719955	0.9990775	0.002157006	0.6091048723	0.2755243913	0.9991626	0.000227018	0.9982424	0.002078824	0.447016704	0.166094781	0.9520684	0.05189544	0.339371343	0.179074208	0.06070525	0.07180174
fges	sk	250	13	1000	500	0.5	bs	diff12	0.634285714	0.175936833	0.999737	0.0003661414	0.8293607504	0.1775315266	0.9994823	0.0002488876	0.9992202	0.0003850624	0.692381341	0.136624693	0.982819	0.02792922	0.613365274	0.169182219	0.02693348	0.01329981
fges	sk	250	13	2000	1000	0.5	bs	diff12	0.845714286	0.131755203	0.9998827	0.0001831961	0.9278860029	0.102763913	0.9997816	0.0001864797	0.9996646	0.000222091	0.874514597	0.086105172	0.992104	0.02543325	0.859369831	0.108987486	0.01158279	0.007670838
fges	sk	250	13	5000	2500	0.5	bs	diff12	0.957142857	0.07771197	0.9999757	6.640921e-05	0.9842857143	0.0430873313	0.9999393	0.0001100208	0.9999152	0.0001296455	0.96843956	0.048990009	0.9983064	0.01029078	0.963814051	0.059857924	0.002930582	0.004477824
fges	sk	250	13	500	500	1	bs	diff12	0.562857143	0.181184956	0.9995792	0.0006209861	0.7672076257	0.2293610679	0.9993812	0.0002562248	0.9989616	0.0005743218	0.607798643	0.142926878	0.9520002	0.05663535	0.524993816	0.17238073	0.03586484	0.01983682
fges	sk	250	13	1000	1000	1	bs	diff12	0.751428571	0.146626653	0.9998665	0.0002539664	0.9163888889	0.1378455012	0.9996481	0.0002075207	0.9995152	0.0003135002	0.81260413	0.109593144	0.98303	0.03522911	0.785403712	0.124819696	0.01674618	0.01082806
fges	sk	250	13	2000	2000	1	bs	diff12	0.908571429	0.114576889	0.9999879	4.853286e-05	0.9921428571	0.0314841809	0.9998706	0.0001621841	0.9998586	0.0001645275	0.94407992	0.069017514	0.9940892	0.01953292	0.94458592	0.079954096	0.004884281	0.005682585
fges	sk	250	13	5000	5000	1	bs	diff12	0.965714286	0.073921511	0.9999757	6.640921e-05	0.985	0.0410325903	0.9999515	0.000104651	0.9999273	0.0001136953	0.973025641	0.043607409	0.994334	0.02730525	0.969396058	0.055583752	0.00251193	0.00392692
fges	sk	250	13	500	50	0.1	naive	diff12	0.882857143	0.174820667	0.4269472	0.4865522	0.0157078031	0.0171318404	0.9996116	0.0002515525	0.4275919	0.4856754	0.030094059	0.03268605	0.7952458	0.1017201	0.021052985	0.011159976	19.77073	16.77502
fges	sk	250	13	1000	100	0.1	naive	diff12	0.908571429	0.098974332	0.7334048	0.4163255	0.0265294894	0.0147095916	0.9998235	0.0001422396	0.7336525	0.4156634	0.051078338	0.028252273	0.8982451	0.06394107	0.028400614	0.007486698	9.199529	14.35684
fges	sk	250	13	2000	200	0.1	naive	diff12	0.962857143	0.063298214	0.8899818	0.265112	0.0369938012	0.0110635107	0.9999409	9.516008e-05	0.8900848	0.2647214	0.071021111	0.021181065	0.950837	0.05433698	0.037227001	0.007307131	3.796423	9.143364
fges	sk	250	13	5000	500	0.1	naive	diff12	0.988571429	0.039149645	0.9764313	0.002513963	0.0566499484	0.0063539022	0.9999834	5.682119e-05	0.9764485	0.002516982	0.107104127	0.011454076	0.9825014	0.01974999	0.05616224	0.007222737	0.8134593	0.08693548
fges	sk	250	13	500	100	0.2	naive	diff12	0.891428571	0.169670283	0.4091362	0.485674	0.0172490112	0.0197332487	0.9996243	0.0002510139	0.4098182	0.484805	0.032846095	0.037411263	0.7957654	0.1015204	0.023813165	0.012826208	20.38463	16.74496
fges	sk	250	13	1000	200	0.2	naive	diff12	0.902857143	0.093254365	0.7795873	0.3937545	0.0376262244	0.0189361247	0.9998236	0.0001290832	0.7797616	0.3931283	0.071468679	0.03586575	0.904436	0.06336259	0.038619638	0.010151276	7.60694	13.57848
fges	sk	250	13	2000	400	0.2	naive	diff12	0.962857143	0.063298214	0.9008092	0.2683367	0.0567291075	0.0175359031	0.9999416	9.402625e-05	0.900897	0.2679416	0.106593082	0.032761309	0.9567261	0.05435247	0.05705703	0.011783037	3.422977	9.254588
fges	sk	250	13	5000	1000	0.2	naive	diff12	0.988571429	0.039149645	0.9857253	0.002385737	0.0914284711	0.0149457159	0.9999836	5.622377e-05	0.9857293	0.002381874	0.167059286	0.024997821	0.9871483	0.01958676	0.090574465	0.015822855	0.4929042	0.08226892
fges	sk	250	13	500	250	0.5	naive	diff12	0.862857143	0.221614236	0.4338499	0.4944187	0.0293971259	0.034814638	0.9995527	0.000344304	0.4344566	0.4934985	0.053814902	0.0634841	0.8031803	0.1015086	0.042442572	0.022327703	19.53363	17.04523
fges	sk	250	13	1000	500	0.5	naive	diff12	0.922857143	0.071922491	0.7319037	0.4382417	0.0784450118	0.0479706903	0.9998507	9.209011e-05	0.7321737	0.4375567	0.140255898	0.085155564	0.9117433	0.06344468	0.085909111	0.024738193	9.250605	15.11302
fges	sk	250	13	2000	1000	0.5	naive	diff12	0.962857143	0.063298214	0.9121627	0.271716	0.1288664139	0.0428127122	0.9999424	9.284721e-05	0.9122343	0.271316	0.224476043	0.072747481	0.9629167	0.05424783	0.129744306	0.029221905	3.031389	9.371141
fges	sk	250	13	5000	2500	0.5	naive	diff12	0.985714286	0.043292252	0.9933198	0.002248516	0.1865816495	0.0539911294	0.9999796	6.172036e-05	0.9933091	0.002247987	0.310549362	0.075039749	0.9895171	0.02170861	0.184437138	0.055342641	0.2311011	0.07764451
fges	sk	250	13	500	500	1	naive	diff12	0.908571429	0.174987356	0.3582238	0.482481	0.0640201899	0.0878455645	0.9996388	0.0003000025	0.359002	0.4816246	0.103752658	0.141923941	0.8074752	0.1015581	0.101954101	0.055730276	22.1398	16.63511
fges	sk	250	13	1000	1000	1	naive	diff12	0.922857143	0.071922491	0.7371799	0.4413994	0.1894710437	0.1181875343	0.9998518	9.141441e-05	0.7374424	0.4407099	0.293743131	0.179870259	0.915227	0.06350699	0.205519798	0.060337357	9.068627	15.22193
fges	sk	250	13	2000	2000	1	naive	diff12	0.96	0.06479391	0.9171232	0.2731923	0.2927975441	0.1151071678	0.9999382	9.44231e-05	0.9171838	0.2727892	0.435423986	0.155176756	0.9641747	0.05445732	0.296325629	0.090389513	2.860435	9.422025
fges	sk	250	13	5000	5000	1	naive	diff12	0.98	0.050072833	0.9955493	0.002131233	0.2695887735	0.0978623782	0.9999716	7.118838e-05	0.9955273	0.002124698	0.414016449	0.117086082	0.9877746	0.02498837	0.264735392	0.09858153	0.1544861	0.07338617
fges	sk	250	13	500	50	0.1	rs	diff12	0.294285714	0.164307896	0.9937528	0.00760271	0.1378733152	0.1641947299	0.9989957	0.0002324554	0.9927636	0.007551704	0.146675879	0.101132744	0.7527944	0.1129397	0.041408512	0.055997145	0.2499401	0.2608327
fges	sk	250	13	1000	100	0.1	rs	diff12	0.365714286	0.196088362	0.9946713	0.006572094	0.1986179235	0.2080601812	0.9990987	0.0002762537	0.9937818	0.006436147	0.187745759	0.09176403	0.8311884	0.09989812	0.073816842	0.069567971	0.2147726	0.2223019
fges	sk	250	13	2000	200	0.1	rs	diff12	0.362857143	0.200395278	0.9813878	0.1207593	0.5541116916	0.3450898575	0.9990739	0.0002727307	0.9805131	0.1204832	0.343394007	0.161210646	0.9216456	0.06989287	0.234077647	0.166671061	0.6730675	4.161438
fges	sk	250	13	5000	500	0.1	rs	diff12	0.58	0.169301675	0.9995873	0.001919229	0.8741315701	0.2247020549	0.9994055	0.0002394838	0.9989939	0.00188343	0.672169164	0.171182667	0.9724233	0.04663729	0.614146141	0.186332944	0.03474843	0.0650529
fges	sk	250	13	500	100	0.2	rs	diff12	0.377142857	0.188728621	0.9936274	0.006559454	0.1732597372	0.2062025378	0.9991139	0.0002667589	0.9927556	0.006440251	0.176298996	0.106046674	0.8126962	0.1114885	0.064402855	0.076252756	0.2502193	0.2224436
fges	sk	250	13	1000	200	0.2	rs	diff12	0.4	0.219802645	0.9968076	0.005719938	0.4411000184	0.322728502	0.9991494	0.0003103043	0.9959636	0.005535484	0.319194134	0.16315378	0.9015589	0.08146825	0.198575589	0.169583154	0.1394136	0.1911934
fges	sk	250	13	2000	400	0.2	rs	diff12	0.52	0.174987356	0.9995913	0.001041628	0.8236002331	0.2525716375	0.9993205	0.0002475263	0.9989131	0.001038071	0.598304871	0.170407131	0.9612569	0.05385783	0.522789484	0.181393848	0.03753944	0.0358545
fges	sk	250	13	5000	1000	0.2	rs	diff12	0.777142857	0.138895506	0.999915	0.0001831961	0.944452381	0.1127322983	0.9996845	0.0001965704	0.9996	0.0002691575	0.842770563	0.104404145	0.9895746	0.03092772	0.822051826	0.135388587	0.01381558	0.00929647
fges	sk	250	13	500	250	0.5	rs	diff12	0.348571429	0.158501942	0.9982844	0.003962321	0.5580912265	0.3318686094	0.9990772	0.0002233388	0.9973657	0.003859474	0.36304323	0.167039297	0.870391	0.08328882	0.250523146	0.1733598	0.09098837	0.1333047
fges	sk	250	13	1000	500	0.5	rs	diff12	0.545714286	0.169989097	0.9997734	0.0004100263	0.8321616162	0.2203861682	0.999357	0.000240505	0.9991313	0.0005052566	0.640194694	0.169542202	0.9485477	0.05917302	0.56833455	0.194345539	0.03000356	0.01745123
fges	sk	250	13	2000	1000	0.5	rs	diff12	0.76	0.153915981	0.9999029	0.0001792788	0.9372619048	0.108235002	0.9996603	0.0002178125	0.9995636	0.0002494682	0.825677989	0.102819234	0.9799688	0.04787345	0.807654779	0.122900956	0.01507154	0.008616402
fges	sk	250	13	5000	2500	0.5	rs	diff12	0.945714286	0.08605375	0.9999798	6.130806e-05	0.985952381	0.0428517435	0.9999231	0.0001218326	0.999903	0.00014851	0.963413919	0.056546333	0.9942296	0.0238826	0.961359919	0.066919215	0.003349231	0.005129384
fges	sk	250	13	500	500	1	rs	diff12	NA	NA	NA	NA	NA	NA	NA	NA	NA	NA	NA	NA	NA	NA	NA	NA	NA	NA
fges	sk	250	13	1000	1000	1	rs	diff12	NA	NA	NA	NA	NA	NA	NA	NA	NA	NA	NA	NA	NA	NA	NA	NA	NA	NA
fges	sk	250	13	2000	2000	1	rs	diff12	NA	NA	NA	NA	NA	NA	NA	NA	NA	NA	NA	NA	NA	NA	NA	NA	NA	NA
fges	sk	250	13	5000	5000	1	rs	diff12	NA	NA	NA	NA	NA	NA	NA	NA	NA	NA	NA	NA	NA	NA	NA	NA	NA	NA
fges	sk	250	13	500	50	0.1	bs	diff21	0.24	0.136719463	0.9859438	0.02457261	0.2198473394	0.3034492177	0.9989121	0.0001852231	0.9848889	0.02441842	0.135740444	0.109194207	0.7427774	0.1018803	0.046663572	0.063423509	0.5219305	0.8434018
fges	sk	250	13	1000	100	0.1	bs	diff21	0.282857143	0.145714857	0.997548	0.006945679	0.4651288623	0.3392785882	0.998983	0.000206366	0.9965374	0.006938063	0.291841602	0.16837685	0.8178478	0.1048978	0.16413907	0.158762876	0.1195968	0.2396377
fges	sk	250	13	2000	200	0.1	bs	diff21	0.477142857	0.181644118	0.9995873	0.0008060812	0.7597916027	0.2510244876	0.9992599	0.0002568813	0.9988485	0.0007594631	0.546262857	0.162370749	0.88456	0.09746927	0.455839158	0.187426741	0.03977225	0.02623153
fges	sk	250	13	5000	500	0.1	bs	diff21	0.742857143	0.15272071	0.9998988	0.0001487765	0.9275079365	0.0991831343	0.999636	0.000216099	0.9995354	0.0002244783	0.811986957	0.105175964	0.955414	0.06444618	0.78361678	0.129628037	0.0160484	0.007753253
fges	sk	250	13	500	100	0.2	bs	diff21	0.282857143	0.151323469	0.997285	0.006930082	0.4179100606	0.33313267	0.9989827	0.0002142563	0.9962747	0.006919569	0.270942974	0.160252765	0.8159371	0.1040956	0.150382301	0.149091095	0.1286678	0.238999
fges	sk	250	13	1000	200	0.2	bs	diff21	0.468571429	0.178007857	0.9995994	0.0006351494	0.7422249972	0.243469656	0.9992478	0.0002517098	0.9988485	0.0006029605	0.53556525	0.155943571	0.885492	0.08514033	0.441853331	0.177178299	0.03977224	0.02082598
fges	sk	250	13	2000	400	0.2	bs	diff21	0.665714286	0.167322049	0.999915	0.0001639473	0.9340714286	0.1294249845	0.9995268	0.0002367564	0.9994424	0.0002958962	0.763236541	0.13181242	0.9372298	0.07158408	0.712711815	0.163331226	0.01925805	0.01021997
fges	sk	250	13	5000	1000	0.2	bs	diff21	0.888571429	0.101180043	0.9999757	7.797889e-05	0.9830952381	0.0529176717	0.9998422	0.0001432306	0.9998182	0.0001743585	0.930179154	0.067973613	0.9813838	0.05050599	0.917429711	0.078476587	0.006279797	0.006022167
fges	sk	250	13	500	250	0.5	bs	diff21	0.462857143	0.167197544	0.999648	0.0005341743	0.7712510823	0.2414120855	0.9992397	0.0002363814	0.9988889	0.0005309775	0.538969607	0.154013464	0.9162672	0.06738593	0.448539538	0.17367526	0.0383767	0.0183397
fges	sk	250	13	1000	500	0.5	bs	diff21	0.665714286	0.159680022	0.9998382	0.0002418023	0.8876825397	0.1480261306	0.9995268	0.0002259306	0.9993657	0.0002827988	0.742537097	0.118480516	0.966303	0.04397346	0.7141384	0.135392669	0.02190958	0.009767649
fges	sk	250	13	2000	1000	0.5	bs	diff21	0.862857143	0.12894342	0.9999555	8.465546e-05	0.9679047619	0.0619715197	0.9998058	0.000182522	0.9997616	0.000202802	0.906687979	0.08347231	0.9852909	0.03464946	0.897570988	0.091156077	0.008233522	0.007004564
fges	sk	250	13	5000	2500	0.5	bs	diff21	0.96	0.070931213	0.9999919	4.004626e-05	0.995	0.024743583	0.9999434	0.0001004227	0.9999354	0.0001035749	0.975538462	0.039834925	0.9941692	0.02431138	0.973811384	0.055863119	0.002232816	0.00357736
fges	sk	250	13	500	500	1	bs	diff21	0.525714286	0.166898353	0.9998341	0.0003460634	0.8878571429	0.184416016	0.9993288	0.0002360369	0.9991636	0.0003763109	0.633660738	0.144917643	0.9587307	0.05111153	0.570088999	0.160289655	0.02888711	0.01299754
fges	sk	250	13	1000	1000	1	bs	diff21	0.785714286	0.133044947	0.9998503	0.0002076445	0.9004336219	0.1240582546	0.9996966	0.0001883248	0.9995475	0.0002662641	0.829326784	0.097138298	0.9885321	0.02824603	0.82080082	0.12345451	0.01562979	0.009196553
fges	sk	250	13	2000	2000	1	bs	diff21	0.917142857	0.112114953	0.9999636	7.851263e-05	0.9764285714	0.0509489295	0.9998827	0.0001587002	0.9998465	0.0001660894	0.940981019	0.068312465	0.9952351	0.02223011	0.944420453	0.069190606	0.005302952	0.005736545
fges	sk	250	13	5000	5000	1	bs	diff21	0.968571429	0.066381453	0.9999919	4.004626e-05	0.995	0.024743583	0.9999555	9.398029e-05	0.9999475	9.837842e-05	0.980153846	0.037857847	0.9941918	0.02820819	0.977973492	0.052346041	0.001814164	0.00339788
fges	sk	250	13	500	50	0.1	naive	diff21	1	0	0	0	0.0014141414	0	NA	NA	0.001414141	0	0.002824289	0	0.5296358	0.04578651	0.018540694	0.034767331	34.49073	0
fges	sk	250	13	1000	100	0.1	naive	diff21	0.9	0.303045763	0.1	0.3030458	0.0014141414	0	0.9985859	0	0.1011313	0.3021887	0.002824289	0	0.5806939	0.08141571	0.079604031	0.095998604	31.04654	10.43747
fges	sk	250	13	2000	200	0.1	naive	diff21	0.98	0.141421356	0.02	0.1414214	0.0014141414	0	0.9985859	NA	0.02135758	0.1410214	0.002824289	0	0.6864733	0.08353359	0.284878966	0.171355026	33.80189	4.870819
fges	sk	250	13	5000	500	0.1	naive	diff21	0.974285714	0.055441133	0.1999514	0.4039629	0.1734689755	0.3534699137	0.9998179	6.397922e-05	0.2010465	0.4033182	0.174405951	0.348881196	0.8141866	0.07903979	0.532940969	0.175688965	27.59552	13.93044
fges	sk	250	13	500	100	0.2	naive	diff21	1	0	0	0	0.0014141414	0	NA	NA	0.001414141	0	0.002824289	0	0.5724485	0.08092346	0.051502865	0.074173331	34.49073	0
fges	sk	250	13	1000	200	0.2	naive	diff21	0.98	0.141421356	0.02	0.1414214	0.0014141414	0	0.9985859	NA	0.02135758	0.1410214	0.002824289	0	0.6878402	0.08336502	0.240065484	0.151925202	33.80189	4.870819
fges	sk	250	13	2000	400	0.2	naive	diff21	0.985714286	0.043292252	0.1199717	0.3281833	0.1033873016	0.2816799154	0.9998314	8.259789e-05	0.121196	0.3276639	0.10608977	0.283720324	0.7870255	0.0859745	0.469153933	0.183672399	30.35352	11.31737
fges	sk	250	13	5000	1000	0.2	naive	diff21	0.945714286	0.070044907	0.6197289	0.4901001	0.4823411255	0.3988784845	0.999876	0.0001002026	0.6201899	0.4893463	0.517035198	0.415565575	0.9126488	0.06500357	0.642020807	0.177155435	13.11848	16.90181
fges	sk	250	13	500	250	0.5	naive	diff21	0.942857143	0.177914243	0.09979769	0.3024327	0.0243496503	0.0728971243	0.9991898	0.0002025522	0.1009899	0.3017601	0.03254186	0.094481433	0.7232641	0.08540121	0.125130524	0.085164178	31.05143	10.42267
fges	sk	250	13	1000	500	0.5	naive	diff21	0.965714286	0.079356009	0.2197087	0.417898	0.111649034	0.2202311486	0.999779	0.0001419191	0.2207636	0.4172148	0.139184341	0.26643022	0.8165339	0.07791598	0.293068078	0.134498227	26.91449	14.41042
fges	sk	250	13	2000	1000	0.5	naive	diff21	0.934285714	0.087588832	0.6593567	0.4780519	0.3895603338	0.2996669611	0.9998589	0.0001289297	0.6597455	0.4773085	0.467442597	0.348920951	0.9152126	0.06244503	0.479267196	0.157505592	11.75225	16.48603
fges	sk	250	13	5000	2500	0.5	naive	diff21	0.96	0.06479391	0.9581509	0.1975704	0.4373750149	0.1659813268	0.9999409	9.311725e-05	0.9581535	0.1972795	0.581859751	0.178696126	0.9733288	0.04026456	0.435211376	0.15028522	1.445359	6.813949
fges	sk	250	13	500	500	1	naive	diff21	0.928571429	0.142126411	0.2984099	0.4604566	0.0524288007	0.0818564487	0.9996612	0.0002389638	0.299301	0.4596497	0.085727518	0.132528663	0.8145695	0.07780364	0.100554106	0.042551018	24.20185	15.8761
fges	sk	250	13	1000	1000	1	naive	diff21	0.94	0.071224197	0.6574631	0.4766794	0.172085003	0.1323767436	0.9998708	9.921381e-05	0.6578626	0.4759438	0.266303951	0.199886557	0.9152634	0.06184842	0.211361274	0.07140028	11.81728	16.4389
fges	sk	250	13	2000	2000	1	naive	diff21	0.954285714	0.06731601	0.937196	0.2391845	0.3118209942	0.1200939163	0.9999309	9.718739e-05	0.9372202	0.2388299	0.456606953	0.151980946	0.9656519	0.04834932	0.308519973	0.102393949	2.168388	8.249083
fges	sk	250	13	5000	5000	1	naive	diff21	0.971428571	0.057723003	0.9759296	0.1408565	0.2884065648	0.1229769783	0.9999585	8.271587e-05	0.9759232	0.1406516	0.431048864	0.147534612	0.9807612	0.03414321	0.283080394	0.119417238	0.8316013	4.858046
fges	sk	250	13	500	50	0.1	rs	diff21	0.245714286	0.13549545	0.9802792	0.02864746	0.1292739596	0.2449052998	0.9989143	0.0001825408	0.9792404	0.02848763	0.092606592	0.083296054	0.7317335	0.09851723	0.025701041	0.044975732	0.7170268	0.9839507
fges	sk	250	13	1000	100	0.1	rs	diff21	0.245714286	0.13549545	0.9937245	0.01105455	0.2162034491	0.2300155654	0.9989266	0.000190253	0.9926667	0.01099459	0.16536238	0.108361226	0.8100913	0.1125852	0.055014166	0.06476868	0.2532894	0.3797486
fges	sk	250	13	2000	200	0.1	rs	diff21	0.325714286	0.138535206	0.9993809	0.001049552	0.6419637425	0.3113258172	0.9990455	0.0001959952	0.9984283	0.001074655	0.391618463	0.150199906	0.8917312	0.07968599	0.277050723	0.152876032	0.05428568	0.03711811
fges	sk	250	13	5000	500	0.1	rs	diff21	0.6	0.170746944	0.9998584	0.0002094069	0.8854920635	0.1506230635	0.9994338	0.0002415519	0.9992929	0.0002950223	0.696647852	0.137455114	0.9627623	0.04876571	0.639784324	0.155409994	0.02442147	0.01018981
fges	sk	250	13	500	100	0.2	rs	diff21	0.262857143	0.156385666	0.9929759	0.01147537	0.1913423842	0.2132492832	0.9989506	0.0002195973	0.9919434	0.0113892	0.157947566	0.101438425	0.8130638	0.1055016	0.050601733	0.061306927	0.2782695	0.393378
fges	sk	250	13	1000	200	0.2	rs	diff21	0.34	0.141067507	0.9988914	0.002440455	0.5433373939	0.3003748165	0.9990654	0.0001991929	0.9979596	0.002371181	0.36559705	0.1384762	0.8901104	0.07702064	0.250130709	0.140761456	0.07047394	0.08189964
fges	sk	250	13	2000	400	0.2	rs	diff21	0.531428571	0.175652529	0.9997208	0.0006060788	0.8491028416	0.2128648442	0.9993368	0.0002484021	0.9990586	0.0005866613	0.616901449	0.143478183	0.9496405	0.05370007	0.540347994	0.173344824	0.03251552	0.020263
fges	sk	250	13	5000	1000	0.2	rs	diff21	0.82	0.143758092	0.9999029	0.0001647098	0.9363888889	0.1067660728	0.9997452	0.0002034826	0.9996485	0.0002575182	0.864618881	0.099107885	0.9857114	0.03447901	0.854931582	0.11351716	0.01214098	0.008894443
fges	sk	250	13	500	250	0.5	rs	diff21	0.38	0.159680022	0.9992434	0.0009951398	0.5862417027	0.293659228	0.9991222	0.0002257105	0.9983677	0.0009631124	0.40936874	0.144020015	0.919187	0.06587316	0.291779828	0.151721518	0.05637905	0.0332655
fges	sk	250	13	1000	500	0.5	rs	diff21	0.551428571	0.170771335	0.9997653	0.0004719969	0.8513928571	0.1988080548	0.9993651	0.0002415954	0.9991313	0.0005002867	0.642687503	0.143355485	0.967609	0.0419536	0.586113532	0.161329292	0.03000357	0.01727962
fges	sk	250	13	2000	1000	0.5	rs	diff21	0.794285714	0.135863812	0.9998503	0.0002268675	0.9042460317	0.1356829597	0.9997088	0.0001923277	0.9995596	0.0003045793	0.835545954	0.105009845	0.9855339	0.03451284	0.828626973	0.122831037	0.01521114	0.01051994
fges	sk	250	13	5000	2500	0.5	rs	diff21	0.954285714	0.073242279	0.9999838	5.544154e-05	0.99	0.0342559395	0.9999353	0.0001036952	0.9999192	0.0001079843	0.969794872	0.041101741	0.9954053	0.02251338	0.967967469	0.055851419	0.002791025	0.003729662
fges	sk	250	13	500	500	1	rs	diff21	NA	NA	NA	NA	NA	NA	NA	NA	NA	NA	NA	NA	NA	NA	NA	NA	NA	NA
fges	sk	250	13	1000	1000	1	rs	diff21	NA	NA	NA	NA	NA	NA	NA	NA	NA	NA	NA	NA	NA	NA	NA	NA	NA	NA
fges	sk	250	13	2000	2000	1	rs	diff21	NA	NA	NA	NA	NA	NA	NA	NA	NA	NA	NA	NA	NA	NA	NA	NA	NA	NA
fges	sk	250	13	5000	5000	1	rs	diff21	NA	NA	NA	NA	NA	NA	NA	NA	NA	NA	NA	NA	NA	NA	NA	NA	NA	NA
fges	sk	250	25	500	50	0.1	bs	diff12	0.407692308	0.160943061	0.9898724	0.01131765	0.1458878143	0.0761564427	0.9984308	0.0004176129	0.9883434	0.01095041	0.195361823	0.077185487	0.9411929	0.04047315	0.085785084	0.042461762	0.4026116	0.3782229
fges	sk	250	25	1000	100	0.1	bs	diff12	0.492307692	0.149062197	0.9953616	0.001598699	0.2265285435	0.0628839833	0.9986591	0.0003926973	0.9940404	0.001509713	0.304735112	0.077468019	0.9719739	0.02625739	0.163428312	0.058194674	0.2058409	0.05214489
fges	sk	250	25	2000	200	0.1	bs	diff12	0.701538462	0.139556113	0.995556	0.001853447	0.3121534697	0.0779535097	0.9992117	0.0003677011	0.9947838	0.001666746	0.422324208	0.075488299	0.992715	0.003163169	0.276882144	0.062560082	0.1801634	0.05756882
fges	sk	250	25	5000	500	0.1	bs	diff12	0.9	0.060688797	0.9975167	0.001043953	0.5063863445	0.0931759276	0.9997361	0.0001601058	0.9972606	0.001049458	0.642894144	0.082497931	0.9981518	0.001173259	0.505932869	0.07926119	0.0946173	0.03624782
fges	sk	250	25	500	100	0.2	bs	diff12	0.341538462	0.126407067	0.9966498	0.004337549	0.3046890558	0.1578364109	0.998264	0.0003299796	0.9949293	0.004199952	0.294103944	0.111317852	0.9397019	0.04654243	0.161529814	0.083326671	0.1751387	0.1450647
fges	sk	250	25	1000	200	0.2	bs	diff12	0.504615385	0.124481778	0.9985254	0.001052921	0.5107192927	0.1386206005	0.9986955	0.0003271525	0.9972283	0.001065119	0.494003455	0.110024069	0.9763391	0.02541272	0.347108171	0.115319783	0.0957329	0.0367887
fges	sk	250	25	2000	400	0.2	bs	diff12	0.718461538	0.120988961	0.9987928	0.0007489457	0.6372299001	0.1226557018	0.9992585	0.0003184157	0.9980566	0.0007161592	0.664254128	0.089133824	0.9963643	0.002418765	0.552789124	0.102020604	0.06712481	0.0247358
fges	sk	250	25	5000	1000	0.2	bs	diff12	0.926153846	0.069431073	0.9995017	0.0003732859	0.8422426887	0.0962685957	0.9998055	0.0001828288	0.9993091	0.0003873915	0.877965903	0.062507644	0.9994191	0.0008033278	0.834907717	0.095794797	0.02386355	0.01338029
fges	sk	250	25	500	250	0.5	bs	diff12	0.416923077	0.128237568	0.9990845	0.0008949047	0.6301126547	0.2429630394	0.9984657	0.0003369127	0.9975556	0.0009416068	0.478286559	0.132365594	0.9502764	0.04374507	0.384214263	0.139132224	0.08442885	0.03252261
fges	sk	250	25	1000	500	0.5	bs	diff12	0.627692308	0.125640492	0.9996759	0.0004030322	0.864515096	0.1486718137	0.9990204	0.0003301629	0.998699	0.000490043	0.714460103	0.108178739	0.9831238	0.02559263	0.685389582	0.12435174	0.04493556	0.01692572
fges	sk	250	25	2000	1000	0.5	bs	diff12	0.829230769	0.102250961	0.9997569	0.000271444	0.9073260857	0.0943013096	0.9995505	0.0002691107	0.9993091	0.0004144003	0.862379204	0.079661967	0.9974215	0.01012987	0.866688643	0.08577331	0.02386335	0.01431305
fges	sk	250	25	5000	2500	0.5	bs	diff12	0.978461538	0.03819373	0.9999311	0.0001128876	0.9754652015	0.0398146549	0.9999433	0.000100552	0.9998747	0.0001574922	0.976262027	0.029771893	0.9998401	0.0005584289	0.982990042	0.029918012	0.004326124	0.005439658
fges	sk	250	25	500	500	1	bs	diff12	0.543076923	0.115682504	0.9994815	0.0007077919	0.7960583607	0.1905834888	0.9987978	0.0003039197	0.9982828	0.0007083947	0.627897645	0.108115525	0.9585318	0.04327822	0.579008671	0.127633798	0.05930942	0.0244676
fges	sk	250	25	1000	1000	1	bs	diff12	0.741538462	0.118110144	0.999761	0.000297042	0.9031606727	0.100558035	0.9993198	0.0003106596	0.9990828	0.0003940425	0.806987933	0.084803291	0.9865776	0.0224818	0.814344765	0.093931187	0.03167818	0.01360989
fges	sk	250	25	2000	2000	1	bs	diff12	0.926153846	0.071149073	0.9998866	0.0001645033	0.9583406593	0.0607184358	0.9998056	0.0001872829	0.9996929	0.0002714684	0.94017512	0.053062134	0.9995295	0.0008855309	0.952200153	0.059311805	0.01060594	0.009376284
fges	sk	250	25	5000	5000	1	bs	diff12	0.976923077	0.041844907	0.9999595	8.184343e-05	0.9854945055	0.0293223386	0.9999392	0.0001101545	0.999899	0.0001306693	0.980463818	0.025560662	0.9998855	0.0004410445	0.984751422	0.026059742	0.003488798	0.004513195
fges	sk	250	25	500	50	0.1	naive	diff12	0.932307692	0.142975437	0.2135912	0.4062624	0.0149732633	0.0239768944	0.9991664	0.0003723094	0.2154788	0.4048573	0.027911438	0.044045759	0.7978151	0.06539959	0.037403326	0.01281129	27.09703	13.9836
fges	sk	250	25	1000	100	0.1	naive	diff12	0.96	0.060668896	0.3864088	0.4780585	0.027698585	0.0311302925	0.9997276	0.0001531946	0.3879152	0.4766729	0.051844926	0.057858324	0.8838379	0.05317716	0.049214953	0.011256264	21.14115	16.46408
fges	sk	250	25	2000	200	0.1	naive	diff12	0.961538462	0.049754863	0.9295645	0.1916777	0.0710942194	0.0148516768	0.9998911	0.0001363269	0.9296485	0.1911535	0.13201862	0.02743815	0.9618386	0.02703464	0.070919809	0.007687267	2.429911	6.602362
fges	sk	250	25	5000	500	0.1	naive	diff12	0.987692308	0.028486772	0.9777314	0.002644572	0.1057550444	0.0118220575	0.9999669	7.666339e-05	0.9777576	0.002632202	0.190852825	0.019245508	0.9827119	0.01419014	0.10461985	0.01237723	0.7682439	0.09091516
fges	sk	250	25	500	100	0.2	naive	diff12	0.969230769	0.09324485	0.1169334	0.3198721	0.0108406396	0.0227516966	0.9993077	0.0003387929	0.1191717	0.3188109	0.020179352	0.041390287	0.7997839	0.06530949	0.042566728	0.014430962	30.42344	11.01159
fges	sk	250	25	1000	200	0.2	naive	diff12	0.969230769	0.053834939	0.3316022	0.4666996	0.031842051	0.0412785347	0.9997558	0.0001510646	0.3332768	0.4653602	0.058321286	0.074981982	0.8876463	0.05320169	0.065439142	0.015406504	23.02834	16.07334
fges	sk	250	25	2000	400	0.2	naive	diff12	0.969230769	0.043956044	0.9012761	0.2684746	0.1030108744	0.0313585745	0.9999101	0.0001206572	0.9014545	0.2677456	0.184634077	0.055719337	0.9683542	0.02711988	0.107284569	0.013034561	3.403718	9.24782
fges	sk	250	25	5000	1000	0.2	naive	diff12	0.987692308	0.028486772	0.9867571	0.002298508	0.1675335749	0.0245302783	0.9999672	7.598087e-05	0.9867596	0.002289679	0.285737017	0.035853318	0.9872247	0.01422813	0.165679833	0.02512226	0.4573179	0.07908455
fges	sk	250	25	500	250	0.5	naive	diff12	0.950769231	0.136157349	0.1381446	0.3458647	0.0181239064	0.0397942326	0.9990627	0.0004400418	0.1402788	0.3446326	0.031509306	0.067545381	0.8056741	0.06537285	0.074641489	0.026637139	29.69441	11.90347
fges	sk	250	25	1000	500	0.5	naive	diff12	0.98	0.037459474	0.2770954	0.448853	0.0559076059	0.0869696473	0.99981	9.70051e-05	0.2789414	0.4475891	0.093051234	0.142980252	0.8955353	0.05324122	0.138942469	0.033908796	24.90506	15.45954
fges	sk	250	25	2000	1000	0.5	naive	diff12	0.972307692	0.040406102	0.8927	0.3005905	0.2192642835	0.0799194812	0.9999183	0.0001102042	0.8929091	0.2997767	0.34976174	0.123749249	0.9744085	0.02725281	0.232146412	0.040376861	3.698875	10.35416
fges	sk	250	25	5000	2500	0.5	naive	diff12	0.987692308	0.028486772	0.9941949	0.001874648	0.3254619054	0.0759084987	0.9999674	7.544876e-05	0.9941778	0.001874654	0.484840213	0.084106105	0.9909436	0.01431712	0.321755504	0.075447205	0.2010971	0.06474974
fges	sk	250	25	500	500	1	naive	diff12	0.987692308	0.058891257	0.05968402	0.2386346	0.0197899242	0.0704847334	0.9994571	0.0004240042	0.06212121	0.2378788	0.03031307	0.102602071	0.8098386	0.06534576	0.166836963	0.060707307	32.39394	8.216232
fges	sk	250	25	1000	1000	1	naive	diff12	0.983076923	0.032188612	0.2590926	0.4415413	0.1117401036	0.1887886622	0.999828	7.632261e-05	0.2609939	0.4403059	0.154482713	0.256308882	0.8989321	0.05331896	0.301931639	0.07909013	25.52496	15.20798
fges	sk	250	25	2000	2000	1	naive	diff12	0.972307692	0.040406102	0.8973425	0.3021524	0.4302621161	0.1656614109	0.9999187	0.0001096204	0.8975394	0.3013345	0.572949089	0.20584627	0.9769809	0.02721075	0.454756234	0.092461598	3.538946	10.40797
fges	sk	250	25	5000	5000	1	naive	diff12	0.986153846	0.029852918	0.9761232	0.140871	0.4140879447	0.1272339056	0.9999627	7.952227e-05	0.9761495	0.1404957	0.571443008	0.133035613	0.9895514	0.01787296	0.413674165	0.113393868	0.8237863	4.852663
fges	sk	250	25	500	50	0.1	rs	diff12	0.275384615	0.134668077	0.9948471	0.003860148	0.1905453672	0.1673703514	0.9980865	0.0003518408	0.9929576	0.003684604	0.182407072	0.06774261	0.7457883	0.0790587	0.06597741	0.04540607	0.2432408	0.1272648
fges	sk	250	25	1000	100	0.1	rs	diff12	0.358461538	0.143792374	0.9948916	0.004596237	0.2740162815	0.2176206486	0.9983062	0.0003744616	0.9932202	0.004323452	0.243348607	0.075806272	0.8357156	0.07858441	0.12870325	0.065458691	0.23417	0.1493304
fges	sk	250	25	2000	200	0.1	rs	diff12	0.396923077	0.144420859	0.9972818	0.00450884	0.4815535073	0.2490213397	0.9984115	0.0003773564	0.9957051	0.004242092	0.375882961	0.115910297	0.9037821	0.05485761	0.286734013	0.116075852	0.1483445	0.1465203
fges	sk	250	25	5000	500	0.1	rs	diff12	0.566153846	0.126024362	0.9997812	0.0002678419	0.889034632	0.1225382629	0.9988588	0.0003311223	0.9986424	0.0003978918	0.680810108	0.106829203	0.9766224	0.02911049	0.662781931	0.124153584	0.04688918	0.01374282
fges	sk	250	25	500	100	0.2	rs	diff12	0.376923077	0.166837653	0.9939234	0.005735029	0.2485495105	0.2110626508	0.9983538	0.000434671	0.992303	0.005432167	0.230195253	0.081036029	0.8121245	0.08302515	0.11244692	0.07246936	0.2658488	0.187625
fges	sk	250	25	1000	200	0.2	rs	diff12	0.347692308	0.123586074	0.9978165	0.003899453	0.5071163821	0.2674153141	0.9982823	0.0003226402	0.9961091	0.003718984	0.365244285	0.12165284	0.8876359	0.06238704	0.277946808	0.118924514	0.134389	0.1284523
fges	sk	250	25	2000	400	0.2	rs	diff12	0.490769231	0.120268186	0.999603	0.0005535182	0.8204947373	0.1824453999	0.9986605	0.0003158569	0.9982667	0.0006068709	0.59681853	0.116204736	0.9525481	0.04615769	0.555753847	0.130076147	0.05986753	0.02096096
fges	sk	250	25	5000	1000	0.2	rs	diff12	0.767692308	0.11259313	0.9998623	0.0002330742	0.9449578477	0.0863533818	0.9993887	0.000296122	0.9992525	0.0003633385	0.840866982	0.080760223	0.9930726	0.01540054	0.850989686	0.084915168	0.02581697	0.01254938
fges	sk	250	25	500	250	0.5	rs	diff12	0.36	0.128566732	0.998732	0.002423661	0.6769514179	0.2808091526	0.9983158	0.0003366992	0.9970545	0.0023496	0.421539992	0.142473258	0.8672774	0.07273424	0.327884472	0.138671788	0.1017334	0.08115422
fges	sk	250	25	1000	500	0.5	rs	diff12	0.543076923	0.120789177	0.9997407	0.0004174015	0.8771851978	0.1435700401	0.9987981	0.0003173008	0.9985414	0.0005326063	0.658340632	0.118621661	0.9397264	0.05055142	0.611104298	0.136498472	0.05037798	0.01839584
fges	sk	250	25	2000	1000	0.5	rs	diff12	0.753846154	0.119371214	0.9998663	0.0002110942	0.9438060273	0.083590342	0.9993523	0.0003139384	0.9992202	0.0003718579	0.831834107	0.085724204	0.9849526	0.02194864	0.826773179	0.092440411	0.02693337	0.01284361
fges	sk	250	25	5000	2500	0.5	rs	diff12	0.950769231	0.063622483	0.9999473	0.0001067892	0.9814798535	0.0369139895	0.9998704	0.000167442	0.9998182	0.0001743585	0.964113331	0.036019676	0.9969639	0.01426156	0.972842337	0.036978369	0.00627982	0.006022162
fges	sk	250	25	500	500	1	rs	diff12	NA	NA	NA	NA	NA	NA	NA	NA	NA	NA	NA	NA	NA	NA	NA	NA	NA	NA
fges	sk	250	25	1000	1000	1	rs	diff12	NA	NA	NA	NA	NA	NA	NA	NA	NA	NA	NA	NA	NA	NA	NA	NA	NA	NA
fges	sk	250	25	2000	2000	1	rs	diff12	NA	NA	NA	NA	NA	NA	NA	NA	NA	NA	NA	NA	NA	NA	NA	NA	NA	NA
fges	sk	250	25	5000	5000	1	rs	diff12	NA	NA	NA	NA	NA	NA	NA	NA	NA	NA	NA	NA	NA	NA	NA	NA	NA	NA
fges	sk	250	25	500	50	0.1	bs	diff21	0.153846154	0.091940662	0.9938424	0.01531796	0.3211231769	0.3269695062	0.997765	0.0002280183	0.9916364	0.01513521	0.140674072	0.069073827	0.7121846	0.07427337	0.057279105	0.056553703	0.2888747	0.5227638
fges	sk	250	25	1000	100	0.1	bs	diff21	0.263076923	0.116390176	0.9984363	0.001680802	0.4715923012	0.2744958006	0.9980605	0.0003049874	0.9965051	0.001610612	0.294625321	0.111518243	0.8021193	0.06476612	0.179584718	0.109994293	0.1207125	0.05562989
fges	sk	250	25	2000	200	0.1	bs	diff21	0.453846154	0.150873958	0.9995058	0.000544674	0.7683185528	0.1884853922	0.9985635	0.0003960307	0.9980727	0.0005117429	0.54360753	0.124400322	0.8870689	0.05807888	0.465390512	0.136527061	0.06656604	0.01767529
fges	sk	250	25	5000	500	0.1	bs	diff21	0.704615385	0.105814533	0.9998663	0.0002110942	0.9430879398	0.077320813	0.9992228	0.0002782058	0.9990909	0.0002864276	0.799669467	0.069929182	0.9473495	0.04348516	0.776722405	0.099080269	0.03139899	0.009892928
fges	sk	250	25	500	100	0.2	bs	diff21	0.255384615	0.112539491	0.9983148	0.001738301	0.4423788958	0.2806455813	0.9980401	0.0002949571	0.9963636	0.001676865	0.281065856	0.106583428	0.801309	0.07189509	0.163996511	0.104720152	0.1255969	0.05791822
fges	sk	250	25	1000	200	0.2	bs	diff21	0.447692308	0.150425071	0.999441	0.0007141514	0.7671217106	0.2103212498	0.9985472	0.0003949122	0.9979919	0.000682233	0.533927352	0.119720945	0.8916006	0.05225576	0.450387872	0.136621797	0.0693571	0.02356397
fges	sk	250	25	2000	400	0.2	bs	diff21	0.644615385	0.113021324	0.9997569	0.000265203	0.8907259962	0.1127076182	0.999065	0.0002971111	0.9988242	0.0003503612	0.739066693	0.082408903	0.9347565	0.04300532	0.709094329	0.102676444	0.04060942	0.01210117
fges	sk	250	25	5000	1000	0.2	bs	diff21	0.869230769	0.089612673	0.9999068	0.0001370114	0.9641768232	0.0520745494	0.9996558	0.0002358272	0.9995636	0.0002527849	0.911021866	0.053384315	0.9776652	0.03899975	0.909350694	0.066893003	0.01507154	0.008730923
fges	sk	250	25	500	250	0.5	bs	diff21	0.453846154	0.138348113	0.9992587	0.000973223	0.7236574725	0.2249923324	0.9985632	0.0003629527	0.9978263	0.0008586137	0.524713762	0.112306174	0.902652	0.05242312	0.443382529	0.137499005	0.07507882	0.02965619
fges	sk	250	25	1000	500	0.5	bs	diff21	0.638461538	0.098595376	0.9997934	0.0003508068	0.9149318182	0.1132560771	0.9990488	0.0002590757	0.9988444	0.000353556	0.742451266	0.072851822	0.9497968	0.03751116	0.721756141	0.098062563	0.03991164	0.01221159
fges	sk	250	25	2000	1000	0.5	bs	diff21	0.833846154	0.099945644	0.9999149	0.0001480552	0.9676287046	0.0534543483	0.9995627	0.0002629389	0.9994788	0.0002551788	0.891126937	0.057890659	0.9781638	0.0374434	0.895397262	0.069176146	0.0180021	0.008813592
fges	sk	250	25	5000	2500	0.5	bs	diff21	0.958461538	0.05858287	0.9999595	9.150374e-05	0.9854652015	0.032353772	0.9998907	0.0001541977	0.9998505	0.0001722438	0.97051259	0.034557771	0.9937877	0.02093336	0.978884776	0.034223984	0.005163405	0.005949125
fges	sk	250	25	500	500	1	bs	diff21	0.523076923	0.114201152	0.9996273	0.0004414237	0.8278701299	0.1631633231	0.9987454	0.000299946	0.9983758	0.0004759018	0.626311127	0.099609341	0.9475839	0.03626308	0.584246984	0.108872355	0.05609964	0.01643734
fges	sk	250	25	1000	1000	1	bs	diff21	0.730769231	0.107949905	0.9998218	0.0002997079	0.931711499	0.0960252809	0.9992916	0.0002838392	0.9991152	0.0003362905	0.810707103	0.071748565	0.9820687	0.02749083	0.815129827	0.076042172	0.03056173	0.01161521
fges	sk	250	25	2000	2000	1	bs	diff21	0.901538462	0.091993185	0.9999109	0.0001695167	0.9684684482	0.0563938498	0.9997408	0.0002420814	0.9996525	0.0002677614	0.930061459	0.055024535	0.9913392	0.02363448	0.948458225	0.052949398	0.01200142	0.009248212
fges	sk	250	25	5000	5000	1	bs	diff21	0.973846154	0.052952896	0.9999676	9.474062e-05	0.9887326007	0.0323394756	0.9999312	0.0001393763	0.999899	0.0001645275	0.980175757	0.032757121	0.9938019	0.02109529	0.978053774	0.045084766	0.003488791	0.005682618
fges	sk	250	25	500	50	0.1	naive	diff21	1	0	0	0	0.0026262626	0	NA	NA	0.002626263	0	0.005238767	0	0.5257771	0.02745762	0.020587085	0.025907376	34.44887	0
fges	sk	250	25	1000	100	0.1	naive	diff21	0.98	0.141421356	0.02	0.1414214	0.0026262626	0	0.9973737	NA	0.02252121	0.1406785	0.005238767	0	0.569621	0.04687076	0.080910849	0.069422857	33.7617	4.858977
fges	sk	250	25	2000	200	0.1	naive	diff21	0.972307692	0.110722125	0.05998785	0.2398493	0.0549686869	0.2092806603	0.9987859	0	0.06238384	0.2389287	0.044924441	0.158675189	0.6629756	0.05791407	0.27711736	0.115108675	32.38486	8.252495
fges	sk	250	25	5000	500	0.1	naive	diff21	0.950769231	0.137041383	0.1199676	0.3281721	0.1050383838	0.2803057132	0.9989207	0.0002087294	0.1221495	0.3269565	0.087943448	0.22665639	0.8037651	0.05777014	0.562105356	0.129099811	30.32058	11.29294
fges	sk	250	25	500	100	0.2	naive	diff21	1	0	0	0	0.0026262626	0	NA	NA	0.002626263	0	0.005238767	0	0.5680726	0.04744037	0.063156312	0.05939009	34.44887	0
fges	sk	250	25	1000	200	0.2	naive	diff21	0.981538462	0.091360922	0.0399919	0.1979086	0.0375212121	0.1726852156	0.9987859	0	0.04246465	0.1971489	0.031695883	0.130928769	0.6628926	0.05790843	0.244725347	0.110739512	33.07287	6.809439
fges	sk	250	25	2000	400	0.2	naive	diff21	0.932307692	0.158972671	0.1599595	0.3702343	0.1399333333	0.3179595588	0.998887	0.0001871095	0.1619879	0.3688505	0.114400564	0.253080809	0.7698663	0.05943163	0.467045261	0.129621227	28.94458	12.73994
fges	sk	250	25	5000	1000	0.2	naive	diff21	0.976923077	0.064545825	0.1999149	0.4038892	0.1729250632	0.3461638119	0.9996962	0.0002741088	0.2019556	0.402706	0.177164151	0.349051683	0.902844	0.04413937	0.677094985	0.129073521	27.56412	13.9093
fges	sk	250	25	500	250	0.5	naive	diff21	0.975384615	0.12571736	0.03990277	0.1974675	0.0138896332	0.0582778434	0.9983784	0.0005724388	0.0423596	0.196629	0.01806493	0.067359056	0.695291	0.06368589	0.161005582	0.079002468	33.07649	6.791483
fges	sk	250	25	1000	500	0.5	naive	diff21	0.943076923	0.14479664	0.1397974	0.3500028	0.0781198299	0.1932222828	0.998929	0.0001923359	0.1419071	0.3487093	0.082688673	0.195290076	0.8032405	0.05774314	0.360632997	0.107931771	29.63817	12.04427
fges	sk	250	25	2000	1000	0.5	naive	diff21	0.973846154	0.078646318	0.1998096	0.4036764	0.1453254393	0.2903464605	0.9996556	0.0003576832	0.2018424	0.4024775	0.159727926	0.313953911	0.9017993	0.04414858	0.563619589	0.129973446	27.56802	13.9014
fges	sk	250	25	5000	2500	0.5	naive	diff21	0.978461538	0.03819373	0.8784241	0.3276742	0.5448801224	0.2423747786	0.9999354	0.0001051231	0.8786869	0.3267926	0.659268244	0.263647649	0.9775622	0.0322301	0.588075266	0.149637632	4.190104	11.28728
fges	sk	250	25	500	500	1	naive	diff21	0.981538462	0.091360922	0.03979745	0.1969463	0.0112712121	0.042781405	0.99878	0	0.04227071	0.1961891	0.017473661	0.060547022	0.8014419	0.05773191	0.160243918	0.053901615	33.07956	6.776289
fges	sk	250	25	1000	1000	1	naive	diff21	0.986153846	0.033655808	0.1793923	0.386778	0.0793000302	0.1677827587	0.9997968	0.0001013996	0.1815111	0.3856838	0.10896285	0.224877831	0.9012033	0.0442339	0.302073814	0.074151325	28.27026	13.32135
fges	sk	250	25	2000	2000	1	naive	diff21	0.966153846	0.041584369	0.79778	0.4029409	0.3962427132	0.2179475351	0.9998883	0.0001122331	0.7982222	0.4018378	0.518505503	0.271133624	0.9647259	0.03276593	0.452514318	0.109472674	6.969319	13.87931
fges	sk	250	25	5000	5000	1	naive	diff21	0.993846154	0.021080578	0.9360786	0.2389037	0.3873013973	0.1419995801	0.9999827	5.746956e-05	0.9362303	0.2382723	0.540632302	0.171085914	0.9894036	0.02398227	0.399052431	0.11248855	2.202578	8.229823
fges	sk	250	25	500	50	0.1	rs	diff21	0.156923077	0.097002534	0.9882722	0.0241546	0.182942714	0.2476157575	0.9977619	0.000228338	0.9860889	0.02391652	0.102916615	0.053637538	0.6940241	0.07483863	0.030066409	0.037547361	0.4804821	0.8260666
fges	sk	250	25	1000	100	0.1	rs	diff21	0.226153846	0.115682504	0.9945919	0.009434142	0.2474255113	0.223610491	0.9979568	0.0002973084	0.9925737	0.009257149	0.179919606	0.076921838	0.7933501	0.06709368	0.074041031	0.060519142	0.2564983	0.3197381
fges	sk	250	25	2000	200	0.1	rs	diff21	0.341538462	0.104436082	0.9986307	0.00124092	0.5208594892	0.2603546987	0.998267	0.0002736821	0.9969051	0.001184626	0.376139723	0.113707987	0.8810523	0.05600053	0.266356333	0.123359902	0.1068969	0.0409165
fges	sk	250	25	5000	500	0.1	rs	diff21	0.575384615	0.101003299	0.9997448	0.0003678632	0.8828442766	0.1335553722	0.998883	0.0002653469	0.9986303	0.0004087338	0.686780489	0.087470474	0.9492688	0.03643717	0.647701102	0.102062215	0.04730786	0.01411739
fges	sk	250	25	500	100	0.2	rs	diff21	0.221538462	0.112753893	0.9947296	0.009305664	0.2425639752	0.2383492681	0.9979448	0.0002899159	0.992699	0.009140387	0.176089536	0.075618393	0.7934323	0.068746	0.070294241	0.056191378	0.2521722	0.3157052
fges	sk	250	25	1000	200	0.2	rs	diff21	0.343076923	0.119583466	0.9984363	0.001502468	0.4982384737	0.2541711043	0.9982708	0.0003130717	0.9967152	0.001360903	0.362109463	0.108241269	0.8815377	0.05411843	0.252122237	0.117006649	0.1134559	0.04700509
fges	sk	250	25	2000	400	0.2	rs	diff21	0.501538462	0.11015353	0.9995908	0.0005965173	0.8219603158	0.1811163169	0.9986888	0.0002892271	0.9982828	0.0005804382	0.606072767	0.099018241	0.9373634	0.03670892	0.555965207	0.110033188	0.05930934	0.02004805
fges	sk	250	25	5000	1000	0.2	rs	diff21	0.775384615	0.09559808	0.9998542	0.0001738089	0.9395546676	0.0689075042	0.9994089	0.0002514598	0.9992646	0.0002730592	0.844907726	0.061254888	0.9822279	0.0276449	0.84761718	0.07101508	0.02539833	0.009431191
fges	sk	250	25	500	250	0.5	rs	diff21	0.364615385	0.134416763	0.9986632	0.001405111	0.549359453	0.2594899246	0.9983279	0.0003524009	0.996998	0.001253343	0.39567346	0.113585023	0.8996183	0.04871383	0.296523927	0.117732879	0.1036872	0.04329002
fges	sk	250	25	1000	500	0.5	rs	diff21	0.536923077	0.107096355	0.9995706	0.0006241601	0.8179738887	0.1639970077	0.9987817	0.0002812792	0.9983556	0.0006230158	0.633645831	0.096929822	0.9488712	0.03566081	0.600223882	0.107651731	0.05679744	0.02151865
fges	sk	250	25	2000	1000	0.5	rs	diff21	0.750769231	0.09650329	0.9998055	0.0002202181	0.9195180375	0.0834899443	0.9993441	0.0002537905	0.9991515	0.0003026865	0.821096371	0.066459995	0.9828893	0.02737787	0.826420918	0.075672463	0.02930578	0.01045452
fges	sk	250	25	5000	2500	0.5	rs	diff21	0.944615385	0.066007285	0.9999311	0.0001268573	0.9754565435	0.0442542973	0.9998542	0.0001737379	0.9997859	0.0002016488	0.957966559	0.040271786	0.9937673	0.02083163	0.971880402	0.036998612	0.007396237	0.006964756
fges	sk	250	25	500	500	1	rs	diff21	NA	NA	NA	NA	NA	NA	NA	NA	NA	NA	NA	NA	NA	NA	NA	NA	NA	NA
fges	sk	250	25	1000	1000	1	rs	diff21	NA	NA	NA	NA	NA	NA	NA	NA	NA	NA	NA	NA	NA	NA	NA	NA	NA	NA
fges	sk	250	25	2000	2000	1	rs	diff21	NA	NA	NA	NA	NA	NA	NA	NA	NA	NA	NA	NA	NA	NA	NA	NA	NA	NA
fges	sk	250	25	5000	5000	1	rs	diff21	NA	NA	NA	NA	NA	NA	NA	NA	NA	NA	NA	NA	NA	NA	NA	NA	NA	NA
fges	sk	250	50	500	50	0.1	bs	diff12	0.3904	0.147370974	0.9913137	0.006738546	0.2259061124	0.0855356026	0.9968928	0.0007410086	0.9882788	0.006094523	0.263561492	0.058570853	0.9455323	0.02575994	0.151537486	0.0413576	0.4048432	0.2105027
fges	sk	250	50	1000	100	0.1	bs	diff12	0.5256	0.09831561	0.9943025	0.001985373	0.3350593112	0.0848328494	0.9975846	0.0004974535	0.9919354	0.001832937	0.400946653	0.068338855	0.9761063	0.01769296	0.267803536	0.060508132	0.2785476	0.06330892
fges	sk	250	50	2000	200	0.1	bs	diff12	0.7416	0.085603738	0.9951594	0.001274546	0.4457601301	0.0611537365	0.9986841	0.0004345329	0.9938788	0.001140062	0.552351385	0.051211414	0.9930541	0.003982717	0.440534662	0.055861489	0.211423	0.03937732
fges	sk	250	50	5000	500	0.1	bs	diff12	0.928	0.049156144	0.9974782	0.0009947928	0.663692336	0.0929691285	0.9996338	0.0002497329	0.9971273	0.0009848757	0.769737135	0.064267987	0.9983518	0.0008697374	0.683482967	0.073551947	0.09922249	0.03401717
fges	sk	250	50	500	100	0.2	bs	diff12	0.3704	0.096573119	0.9960284	0.002898668	0.3729237137	0.1315680917	0.9968026	0.0004849241	0.9928687	0.002645774	0.352301385	0.079856753	0.9505013	0.02772812	0.245836305	0.080674055	0.24631	0.09138407
fges	sk	250	50	1000	200	0.2	bs	diff12	0.5528	0.088410914	0.9980629	0.001110772	0.6212374834	0.1225393781	0.9977311	0.0004463746	0.9958141	0.001005589	0.573095073	0.06658505	0.98286	0.01272517	0.488004891	0.085159879	0.144576	0.03473261
fges	sk	250	50	2000	400	0.2	bs	diff12	0.7656	0.06664435	0.998465	0.0007945459	0.7304370957	0.0965094452	0.9988099	0.0003378593	0.9972889	0.0008092035	0.742864181	0.06124311	0.9961197	0.004002875	0.697153629	0.072611891	0.09363968	0.02794948
fges	sk	250	50	5000	1000	0.2	bs	diff12	0.9464	0.039266749	0.9993421	0.0003903722	0.8840902207	0.0626849318	0.9997279	0.0001993042	0.9990747	0.0004103608	0.912571557	0.037058957	0.9994487	0.0006482167	0.899334601	0.054608501	0.03195761	0.01417363
fges	sk	250	50	500	250	0.5	bs	diff12	0.4552	0.099267521	0.9986274	0.001469667	0.6945661913	0.1703390928	0.997239	0.0004998835	0.9958828	0.001237883	0.529851796	0.076499997	0.9574718	0.02505552	0.493135544	0.089381673	0.1422032	0.04275608
fges	sk	250	50	1000	500	0.5	bs	diff12	0.6528	0.092648997	0.9994599	0.0004829565	0.8740168593	0.0956398482	0.99824	0.0004687102	0.9977091	0.0005156343	0.740284129	0.061477045	0.9869212	0.0137694	0.757774765	0.069089491	0.07912563	0.01780959
fges	sk	250	50	2000	1000	0.5	bs	diff12	0.8616	0.051244114	0.9996711	0.0003039186	0.9334908982	0.0567912164	0.9992978	0.0002598331	0.9989737	0.0003911359	0.894560677	0.039444012	0.998293	0.003936602	0.924056927	0.034980578	0.03544612	0.01350954
fges	sk	250	50	5000	2500	0.5	bs	diff12	0.9776	0.029316012	0.9999025	0.0001312686	0.9814652422	0.0247599473	0.9998863	0.0001487663	0.9997899	0.0001823442	0.979105076	0.018168876	0.9998306	0.0004449046	0.98561666	0.020474847	0.007256709	0.006298009
fges	sk	250	50	500	500	1	bs	diff12	0.5704	0.097916249	0.9992041	0.0007984333	0.8158733193	0.1324706102	0.9978227	0.0004948053	0.9970384	0.0007782689	0.659859046	0.074021568	0.9615936	0.02681928	0.666389932	0.080071029	0.1022912	0.02688096
fges	sk	250	50	1000	1000	1	bs	diff12	0.768	0.079179465	0.9996305	0.000354521	0.9205221288	0.0657908668	0.9988235	0.0004010454	0.9984606	0.0004119813	0.833235267	0.047127101	0.9905412	0.01337084	0.869049278	0.046644612	0.05316908	0.01422946
fges	sk	250	50	2000	2000	1	bs	diff12	0.9408	0.04369841	0.9997807	0.0002421307	0.9587529038	0.0423824624	0.9996996	0.000221656	0.9994828	0.0002586477	0.948369202	0.025721622	0.9984962	0.005952846	0.9689509	0.02284408	0.01786265	0.008933493
fges	sk	250	50	5000	5000	1	bs	diff12	0.9776	0.028180178	0.999935	0.000138747	0.9877864876	0.025551662	0.9998863	0.000142994	0.9998222	0.0001942003	0.982286281	0.019271922	0.9998629	0.0003605105	0.987039457	0.018989486	0.006140279	0.006707517
fges	sk	250	50	500	50	0.1	naive	diff12	0.9688	0.108508252	0.07781117	0.2665495	0.0127875064	0.0267190145	0.9979687	0.000394873	0.08231111	0.2646636	0.023200289	0.045410542	0.7975249	0.05031703	0.070688658	0.019499163	31.69658	9.141369
fges	sk	250	50	1000	100	0.1	naive	diff12	0.98	0.0506287	0.1548264	0.3583538	0.0235655248	0.0429143953	0.9993449	0.0002840286	0.1589939	0.3563101	0.042397247	0.074976279	0.8956548	0.03145218	0.096525956	0.012380706	29.04799	12.3068
fges	sk	250	50	2000	200	0.1	naive	diff12	0.9768	0.019942775	0.7176487	0.429707	0.1051625768	0.0602557782	0.9998359	8.735259e-05	0.7189576	0.4274666	0.18397829	0.104569911	0.9604244	0.01836045	0.131892223	0.011396324	9.707086	14.76452
fges	sk	250	50	5000	500	0.1	naive	diff12	0.9944	0.014020393	0.9588914	0.1383964	0.1876451926	0.0315055042	0.9999704	7.333186e-05	0.9590707	0.1376933	0.314406717	0.050220174	0.9856751	0.008603143	0.190586477	0.017719574	1.41368	4.755869
fges	sk	250	50	500	100	0.2	naive	diff12	0.9448	0.153093809	0.1171371	0.3204297	0.0167882337	0.0323115643	0.9976141	0.0004059527	0.1213172	0.3180486	0.029567899	0.053754732	0.7995553	0.05022152	0.078789305	0.021302864	30.34933	10.98526
fges	sk	250	50	1000	200	0.2	naive	diff12	0.9856	0.044085261	0.117336	0.3209739	0.0245832734	0.0535720773	0.9993777	0.00032112	0.1217212	0.3191538	0.042654718	0.089397092	0.9001807	0.03144938	0.12737707	0.017120683	30.33538	11.02344
fges	sk	250	50	2000	400	0.2	naive	diff12	0.9704	0.033133003	0.7650883	0.410454	0.1602771593	0.0839957867	0.9998037	0.0001708303	0.7661253	0.4083008	0.264719688	0.137534336	0.9660548	0.01817524	0.193687844	0.015977	8.077934	14.10254
fges	sk	250	50	5000	1000	0.2	naive	diff12	0.9944	0.014020393	0.9674315	0.139628	0.2816943768	0.0549799739	0.9999706	7.269017e-05	0.9675677	0.1389187	0.4358189	0.076471702	0.9900223	0.008652921	0.286301935	0.038302642	1.120199	4.798193
fges	sk	250	50	500	250	0.5	naive	diff12	0.956	0.12128563	0.1185137	0.3241953	0.0293337682	0.0668002564	0.998119	0.0002394248	0.1227434	0.32195	0.046285847	0.09952252	0.8054741	0.05030515	0.136672742	0.038420867	30.30007	11.12002
fges	sk	250	50	1000	500	0.5	naive	diff12	0.976	0.064142698	0.1584325	0.3667	0.0531239727	0.1114876363	0.9992319	0.0004340701	0.1625616	0.3645674	0.080302396	0.162997874	0.9070355	0.03141792	0.248644259	0.029412126	28.92477	12.59201
fges	sk	250	50	2000	1000	0.5	naive	diff12	0.9744	0.023918228	0.7543025	0.4281859	0.3038857419	0.1721525413	0.9998278	0.0001118374	0.7554141	0.4259499	0.430449446	0.240492587	0.9718051	0.0182814	0.374841079	0.043595813	8.447892	14.71213
fges	sk	250	50	5000	2500	0.5	naive	diff12	0.992	0.018070158	0.9939127	0.002107116	0.4685590531	0.0875731177	0.9999592	9.21921e-05	0.993903	0.002090586	0.631740564	0.080239085	0.9929563	0.009005648	0.464983249	0.087579475	0.2105867	0.07220795
fges	sk	250	50	500	500	1	naive	diff12	0.9568	0.118999914	0.1194112	0.32665	0.0524030197	0.1301357142	0.9981669	0.0002233336	0.1236404	0.3244035	0.06785302	0.158657691	0.8093381	0.05032358	0.26857946	0.073901317	30.26909	11.20476
fges	sk	250	50	1000	1000	1	naive	diff12	0.9728	0.056244365	0.2192162	0.4169612	0.1261161491	0.2305740922	0.9993706	0.0002485748	0.2230222	0.4145941	0.157375327	0.280606437	0.9103188	0.03152435	0.464389758	0.061148113	26.83648	14.3199
fges	sk	250	50	2000	2000	1	naive	diff12	0.9672	0.027630211	0.8375919	0.3692674	0.5374553325	0.2449709668	0.9998013	0.0001309987	0.8382465	0.3673293	0.643965819	0.283980709	0.9737137	0.01836552	0.599285671	0.083537661	5.586898	12.6874
fges	sk	250	50	5000	5000	1	naive	diff12	0.9896	0.019478926	0.9956386	0.002041713	0.5590976055	0.1152618116	0.999947	9.923893e-05	0.9956081	0.002029584	0.707607073	0.094972974	0.9926193	0.009749392	0.553581643	0.115239619	0.151695	0.07010099
fges	sk	250	50	500	50	0.1	rs	diff12	0.3184	0.114559672	0.991801	0.007492548	0.2079618697	0.0917441364	0.9965271	0.0005690188	0.9884	0.007025161	0.230409309	0.057982426	0.7557759	0.06182079	0.09914625	0.045203516	0.4006563	0.2426464
fges	sk	250	50	1000	100	0.1	rs	diff12	0.472	0.139503493	0.9920284	0.004243053	0.2716897229	0.1149843748	0.9973086	0.0007006455	0.989402	0.003618042	0.317216137	0.052681164	0.8389577	0.0500575	0.192181876	0.078314887	0.3660476	0.1249661
fges	sk	250	50	2000	200	0.1	rs	diff12	0.3896	0.0975822	0.9975878	0.002100778	0.5416916733	0.1988092048	0.9969045	0.0004897428	0.9945172	0.001811992	0.423240577	0.069378056	0.9080945	0.04279884	0.372542253	0.089032257	0.1893721	0.06258561
fges	sk	250	50	5000	500	0.1	rs	diff12	0.6224	0.097028504	0.9993259	0.0006374048	0.8447391472	0.1227741407	0.9980859	0.0004907494	0.9974222	0.0007146107	0.708140628	0.076755271	0.9782254	0.01911358	0.729042443	0.079502831	0.08903383	0.02468215
fges	sk	250	50	500	100	0.2	rs	diff12	0.4456	0.14320187	0.9919066	0.004430126	0.2718178632	0.1426595867	0.9971739	0.0007176062	0.9891475	0.003846521	0.2991678	0.056573534	0.8218363	0.05283572	0.163339276	0.059494848	0.3748394	0.1328576
fges	sk	250	50	1000	200	0.2	rs	diff12	0.4024	0.099438423	0.9969299	0.002917612	0.5006721891	0.2066282995	0.9969677	0.0004985859	0.9939273	0.002544077	0.412363814	0.069834972	0.8957879	0.04837792	0.345643463	0.092440617	0.209747	0.0878716
fges	sk	250	50	2000	400	0.2	rs	diff12	0.5304	0.093829198	0.9993015	0.0007870984	0.8289572916	0.1388211165	0.9976206	0.0004736876	0.9969333	0.0007729856	0.634867728	0.077181988	0.9586312	0.02406882	0.637652507	0.0837905	0.1059195	0.02669849
fges	sk	250	50	5000	1000	0.2	rs	diff12	0.7984	0.084741142	0.999736	0.0002697763	0.9436581624	0.0553010571	0.9989776	0.0004292417	0.9987192	0.0004194346	0.861119376	0.050326095	0.9957415	0.008101436	0.901932515	0.041801486	0.04423775	0.01448682
fges	sk	250	50	500	250	0.5	rs	diff12	0.3944	0.099635253	0.997864	0.001974252	0.5728808878	0.210264735	0.9969294	0.0005016834	0.9948162	0.001800278	0.441115778	0.086221443	0.8795679	0.0461321	0.383214829	0.09684364	0.1790451	0.06218093
fges	sk	250	50	1000	500	0.5	rs	diff12	0.5792	0.091156739	0.9994234	0.0006253043	0.8586764535	0.1267042024	0.9978675	0.0004606559	0.997301	0.0007042793	0.683183239	0.078866212	0.9505964	0.02420367	0.680781113	0.079983801	0.09322027	0.02432533
fges	sk	250	50	2000	1000	0.5	rs	diff12	0.7744	0.074837511	0.9997685	0.0002594747	0.9473064627	0.0562818621	0.998856	0.000379097	0.9986303	0.0004550193	0.849711257	0.053061241	0.9873212	0.01410843	0.878254001	0.04857688	0.04730784	0.01571593
fges	sk	250	50	5000	2500	0.5	rs	diff12	0.9696	0.029758209	0.9998782	0.0001640857	0.977031746	0.0300182276	0.9998457	0.0001510096	0.9997253	0.0001903887	0.972726884	0.018571487	0.9980095	0.008741552	0.985493452	0.01792408	0.009489539	0.006575878
fges	sk	250	50	500	500	1	rs	diff12	NA	NA	NA	NA	NA	NA	NA	NA	NA	NA	NA	NA	NA	NA	NA	NA	NA	NA
fges	sk	250	50	1000	1000	1	rs	diff12	NA	NA	NA	NA	NA	NA	NA	NA	NA	NA	NA	NA	NA	NA	NA	NA	NA	NA
fges	sk	250	50	2000	2000	1	rs	diff12	NA	NA	NA	NA	NA	NA	NA	NA	NA	NA	NA	NA	NA	NA	NA	NA	NA	NA
fges	sk	250	50	5000	5000	1	rs	diff12	NA	NA	NA	NA	NA	NA	NA	NA	NA	NA	NA	NA	NA	NA	NA	NA	NA	NA
fges	sk	250	50	500	50	0.1	bs	diff21	0.152	0.057142857	0.9953787	0.004158885	0.2191452704	0.1678595724	0.9956945	0.0002823457	0.9911192	0.004034	0.157191106	0.064504882	0.7111433	0.06089505	0.06229755	0.050059666	0.3067359	0.1393327
fges	sk	250	50	1000	100	0.1	bs	diff21	0.2752	0.084617748	0.9977665	0.001678874	0.4637331397	0.2152074006	0.9963267	0.0004244574	0.9941172	0.001493846	0.321660688	0.076238758	0.8057451	0.04516055	0.21629816	0.078329545	0.2031875	0.05159691
fges	sk	250	50	2000	200	0.1	bs	diff21	0.4528	0.074697758	0.9991959	0.0006814497	0.7654693861	0.1400445635	0.9972279	0.0003776093	0.9964364	0.0007890566	0.562695172	0.07870701	0.8845528	0.03443851	0.501405141	0.083832985	0.1230843	0.02725353
fges	sk	250	50	5000	500	0.1	bs	diff21	0.7552	0.08727718	0.9996751	0.0003332596	0.9284292353	0.0668267343	0.9987587	0.0004417889	0.9984404	0.0004795283	0.828321284	0.058546031	0.9550411	0.03188364	0.823546192	0.067873166	0.05386679	0.01656244
fges	sk	250	50	500	100	0.2	bs	diff21	0.2824	0.08681578	0.9971817	0.002201685	0.4082570275	0.1902741695	0.9963611	0.0004348751	0.9935717	0.001968707	0.310679709	0.074330355	0.8010871	0.04738263	0.199285167	0.074948879	0.2220273	0.06799844
fges	sk	250	50	1000	200	0.2	bs	diff21	0.4472	0.07905152	0.9991675	0.0007566757	0.7616499068	0.1455735236	0.9971996	0.0003993627	0.9963798	0.0008262642	0.555639377	0.080521641	0.8848543	0.0338673	0.491319729	0.085980126	0.125038	0.02853868
fges	sk	250	50	2000	400	0.2	bs	diff21	0.6856	0.093898773	0.9995817	0.0004575498	0.903665237	0.0935458524	0.9984062	0.000475247	0.997996	0.0006133554	0.773854764	0.070247882	0.9483319	0.0302562	0.761412314	0.07845591	0.06921744	0.02118478
fges	sk	250	50	5000	1000	0.2	bs	diff21	0.8904	0.073093734	0.9998619	0.0001446841	0.9716285755	0.0286639206	0.999444	0.0003705954	0.9993091	0.0003606695	0.927281821	0.040479541	0.9843027	0.01996592	0.938588801	0.044284371	0.02386326	0.0124571
fges	sk	250	50	500	250	0.5	bs	diff21	0.4824	0.086060254	0.9986234	0.00121016	0.6910672916	0.1686335575	0.9973762	0.0004343945	0.9960162	0.001152986	0.553694712	0.078727436	0.9091258	0.03626972	0.506972011	0.082271488	0.137598	0.03982363
fges	sk	250	50	1000	500	0.5	bs	diff21	0.7096	0.0958945	0.9993665	0.000607948	0.8687314657	0.1002190742	0.9985275	0.000485161	0.997903	0.0005653767	0.772520634	0.059563096	0.9594104	0.02935327	0.781683709	0.06985673	0.07242727	0.01952774
fges	sk	250	50	2000	1000	0.5	bs	diff21	0.8808	0.072049869	0.999732	0.0002942126	0.9466000008	0.0551408401	0.9993953	0.0003653536	0.9991313	0.0004549461	0.910311964	0.047965576	0.9875247	0.01775913	0.928688971	0.044962663	0.03000359	0.01571342
fges	sk	250	50	5000	2500	0.5	bs	diff21	0.9688	0.034560801	0.9999188	0.0001360527	0.9844521368	0.0256765782	0.9998417	0.0001753485	0.9997616	0.0002186135	0.97607707	0.022018839	0.9990895	0.005546648	0.988043675	0.014518864	0.008233551	0.007550709
fges	sk	250	50	500	500	1	bs	diff21	0.5784	0.089701546	0.9990497	0.001231627	0.7967305859	0.1295025056	0.997863	0.000452977	0.9969253	0.001029531	0.657839715	0.062741632	0.9555845	0.0302736	0.658191625	0.075875459	0.1061988	0.03555965
fges	sk	250	50	1000	1000	1	bs	diff21	0.784	0.083592793	0.9996426	0.0004174522	0.9274294389	0.0742682831	0.9989046	0.0004233657	0.9985535	0.0004345519	0.844489509	0.047785055	0.9879786	0.01504456	0.874009381	0.054042335	0.0499594	0.01500906
fges	sk	250	50	2000	2000	1	bs	diff21	0.9432	0.045059598	0.9998132	0.0002044497	0.9644010812	0.0378866872	0.9997118	0.0002285763	0.9995273	0.0002600928	0.952550877	0.026380627	0.9977362	0.00702702	0.972969463	0.02344463	0.01632757	0.008983373
fges	sk	250	50	5000	5000	1	bs	diff21	0.9744	0.028867042	0.9999066	0.0001433404	0.9820470085	0.027220624	0.9998701	0.0001465013	0.9997778	0.0002244783	0.977899914	0.022197715	0.9983438	0.007742845	0.986258001	0.020216129	0.007675358	0.007753295
fges	sk	250	50	500	50	0.1	naive	diff21	1	0	0	0	0.0050505051	0	NA	NA	0.005050505	0	0.010050251	0	0.5187289	0.01662112	0.016939504	0.015514355	34.36513	0
fges	sk	250	50	1000	100	0.1	naive	diff21	0.9664	0.166473139	0.03995533	0.1977276	0.0217532468	0.0826658825	0.9957495	0.0002832073	0.04463434	0.1958892	0.018803647	0.044117601	0.5609624	0.03414171	0.086722781	0.063204719	32.99792	6.765931
fges	sk	250	50	2000	200	0.1	naive	diff21	0.988	0.084852814	0.01999188	0.1413639	0.0216161616	0.1171368809	0.9969623	NA	0.02488081	0.1402214	0.020660057	0.075022656	0.6574518	0.04250766	0.279986808	0.092986157	33.6802	4.843189
fges	sk	250	50	5000	500	0.1	naive	diff21	0.9736	0.105555092	0.05998782	0.2398492	0.0607474747	0.2226931359	0.997771	0	0.06460202	0.2381048	0.051447236	0.165517522	0.8071086	0.04422993	0.590051041	0.096427588	32.30825	8.224038
fges	sk	250	50	500	100	0.2	naive	diff21	0.9472	0.211110185	0.05995127	0.2397031	0.0304617605	0.101601796	0.9955493	0	0.06443232	0.2374263	0.020697236	0.042569829	0.5608	0.03413804	0.070916304	0.057204979	32.31411	8.200603
fges	sk	250	50	1000	200	0.2	naive	diff21	0.988	0.084852814	0.01999188	0.1413639	0.0216161616	0.1171368809	0.9969623	NA	0.02488081	0.1402214	0.020660057	0.075022656	0.6573503	0.04249314	0.255172658	0.088475298	33.6802	4.843189
fges	sk	250	50	2000	400	0.2	naive	diff21	0.9648	0.120580907	0.07998376	0.2739919	0.0793131313	0.2543936029	0.997771	0	0.08445253	0.2719991	0.065246231	0.189079015	0.7771005	0.04870073	0.529093923	0.114870793	31.62262	9.394733
fges	sk	250	50	5000	1000	0.2	naive	diff21	0.9768	0.061060024	0.1799431	0.3879654	0.172008547	0.3608492696	0.999346	0.000439673	0.1839677	0.3857534	0.170254607	0.346613693	0.9105909	0.04066203	0.754831484	0.098541478	28.18541	13.32376
fges	sk	250	50	500	250	0.5	naive	diff21	0.96	0.161826312	0.05988223	0.2394271	0.0322626263	0.1099741609	0.9966211	0.0006159597	0.06442828	0.2374101	0.032289994	0.091623257	0.7010863	0.03988806	0.228496718	0.077200577	32.31425	8.200046
fges	sk	250	50	1000	500	0.5	naive	diff21	0.9912	0.062225397	0.01999594	0.1413926	0.0236161616	0.1312790165	0.997771	NA	0.02490101	0.1403643	0.023849246	0.097573629	0.8097685	0.04356999	0.457647342	0.099306738	33.67951	4.848123
fges	sk	250	50	2000	1000	0.5	naive	diff21	0.9816	0.051244114	0.1599066	0.3701119	0.1464892292	0.3283219335	0.9994164	0.0003825869	0.1640566	0.3680276	0.149994548	0.324487284	0.9151391	0.04065269	0.693113346	0.102375599	28.87313	12.71152
fges	sk	250	50	5000	2500	0.5	naive	diff21	0.9792	0.023197466	0.7585421	0.4305928	0.5646372351	0.3364710439	0.9998608	0.0001168917	0.7596566	0.4283585	0.637476877	0.363671076	0.9765787	0.01979726	0.694190331	0.132853327	8.30136	14.79532
fges	sk	250	50	500	500	1	naive	diff21	0.9384	0.146849361	0.1592893	0.3686834	0.0713568489	0.1559915561	0.998041	0.0004725379	0.1632242	0.3661013	0.08769229	0.181486504	0.8080081	0.04357386	0.258743695	0.064992636	28.90188	12.64498
fges	sk	250	50	1000	1000	1	naive	diff21	0.9808	0.060603765	0.1594152	0.3689746	0.0921577124	0.2028430846	0.9993891	0.0005546351	0.1635636	0.3668868	0.116610141	0.248258867	0.9133929	0.04058608	0.457497487	0.086858445	28.89016	12.67211
fges	sk	250	50	2000	2000	1	naive	diff21	0.9784	0.028238055	0.7776975	0.417218	0.4992706138	0.2774178128	0.9998591	0.0001488442	0.7787111	0.4150523	0.600539673	0.322353673	0.9773584	0.01991717	0.612681705	0.086083713	7.643224	14.33573
fges	sk	250	50	5000	5000	1	naive	diff21	0.9856	0.019394929	0.9354761	0.2387514	0.4986724511	0.1631220513	0.9999218	0.000100278	0.9357293	0.2375272	0.642829831	0.183943644	0.9878964	0.01270266	0.51267118	0.113070331	2.219883	8.204088
fges	sk	250	50	500	50	0.1	rs	diff21	0.1592	0.07339688	0.9910294	0.008257103	0.1250077097	0.0903752243	0.9957137	0.000351702	0.9868283	0.007970908	0.118652203	0.049813774	0.7022748	0.06003394	0.036521852	0.027583395	0.4549421	0.275312
fges	sk	250	50	1000	100	0.1	rs	diff21	0.2488	0.096057806	0.9938802	0.004223018	0.2317281489	0.1697762487	0.9961796	0.0004773901	0.9901172	0.003862468	0.208823838	0.055515101	0.7934025	0.04158056	0.099988674	0.049277706	0.3413457	0.1334083
fges	sk	250	50	2000	200	0.1	rs	diff21	0.3688	0.104210149	0.9977056	0.001913661	0.5421508968	0.2172404387	0.9967998	0.0005233492	0.9945293	0.001611951	0.40628732	0.074970436	0.8792783	0.03150661	0.325562823	0.084032217	0.1889534	0.05567628
fges	sk	250	50	5000	500	0.1	rs	diff21	0.6128	0.095426861	0.9994315	0.000485372	0.8605975324	0.0982070122	0.9980376	0.0004825267	0.9974788	0.0005262348	0.708111579	0.065619308	0.9619973	0.02600719	0.714875427	0.0757751	0.08708003	0.01817572
fges	sk	250	50	500	100	0.2	rs	diff21	0.2616	0.099700777	0.9930599	0.0046663	0.2048027453	0.1233786342	0.9962416	0.0004953889	0.9893657	0.004290111	0.205287125	0.053460552	0.7918251	0.0439339	0.097134055	0.047027481	0.3673027	0.1481789
fges	sk	250	50	1000	200	0.2	rs	diff21	0.3704	0.090643054	0.9973117	0.002209285	0.5018689085	0.2176137006	0.9968065	0.0004544679	0.9941455	0.001946069	0.394909549	0.071627869	0.8789945	0.03160611	0.310303694	0.084566991	0.202211	0.06721658
fges	sk	250	50	2000	400	0.2	rs	diff21	0.5512	0.084868205	0.9991269	0.001156811	0.8081264018	0.1436356961	0.9977254	0.0004282637	0.9968646	0.001039153	0.642551844	0.067897458	0.9498817	0.02894039	0.631275906	0.079868419	0.108292	0.03589194
fges	sk	250	50	5000	1000	0.2	rs	diff21	0.8056	0.08320518	0.9997482	0.0002738314	0.9455337072	0.0553928616	0.9990141	0.0004216154	0.9987677	0.0004728996	0.866893225	0.053833571	0.9885517	0.01622438	0.894794945	0.054952572	0.04256314	0.01633347
fges	sk	250	50	500	250	0.5	rs	diff21	0.4152	0.099267521	0.9975838	0.001786788	0.526772538	0.1684296995	0.9970339	0.0004993272	0.9946424	0.001515764	0.442041202	0.071844452	0.9070328	0.03501353	0.362465402	0.082568157	0.185046	0.05235402
fges	sk	250	50	1000	500	0.5	rs	diff21	0.5824	0.088584331	0.9992284	0.0006355012	0.8163678873	0.1186178722	0.9978834	0.0004476068	0.9971232	0.0005936474	0.670449771	0.062969689	0.9619425	0.02605247	0.68071303	0.073872485	0.09936065	0.02050423
fges	sk	250	50	2000	1000	0.5	rs	diff21	0.7856	0.085048846	0.9997401	0.0003098136	0.9452397934	0.0606084508	0.9989128	0.0004307801	0.9986586	0.0004157447	0.853696904	0.048811415	0.9891665	0.01430143	0.883840657	0.052492176	0.04633101	0.01435939
fges	sk	250	50	5000	2500	0.5	rs	diff21	0.9672	0.034936677	0.9998741	0.0001290057	0.975737037	0.0246349059	0.9998335	0.0001772694	0.9997091	0.0002006135	0.970919786	0.020339056	0.99866	0.006236214	0.985150446	0.016842756	0.01004774	0.006928997
fges	sk	250	50	500	500	1	rs	diff21	NA	NA	NA	NA	NA	NA	NA	NA	NA	NA	NA	NA	NA	NA	NA	NA	NA	NA
fges	sk	250	50	1000	1000	1	rs	diff21	NA	NA	NA	NA	NA	NA	NA	NA	NA	NA	NA	NA	NA	NA	NA	NA	NA	NA
fges	sk	250	50	2000	2000	1	rs	diff21	NA	NA	NA	NA	NA	NA	NA	NA	NA	NA	NA	NA	NA	NA	NA	NA	NA	NA
fges	sk	250	50	5000	5000	1	rs	diff21	NA	NA	NA	NA	NA	NA	NA	NA	NA	NA	NA	NA	NA	NA	NA	NA	NA	NA
fges	sk	250	125	500	50	0.1	bs	diff12	0.569206349	0.143270826	0.9845836	0.008458896	0.3523470083	0.0762135168	0.994409	0.0018198	0.979297	0.006639719	0.416198651	0.031117722	0.9402624	0.02025035	0.335149474	0.047395029	0.7150695	0.2293344
fges	sk	250	125	1000	100	0.1	bs	diff12	0.596190476	0.067660387	0.9929118	0.002061539	0.5289081783	0.0628611718	0.9947863	0.0008625296	0.9878626	0.001691621	0.555958479	0.040861188	0.9770413	0.01098354	0.497527165	0.050817513	0.4192156	0.05842801
fges	sk	250	125	2000	200	0.1	bs	diff12	0.77047619	0.060609153	0.9942951	0.001567472	0.6409976202	0.057793802	0.997034	0.0007787289	0.9914465	0.001447963	0.696988046	0.040798453	0.9930141	0.004516717	0.665132171	0.049566453	0.2954331	0.05001193
fges	sk	250	125	5000	500	0.1	bs	diff12	0.945714286	0.035433696	0.9969675	0.0008902018	0.8034854059	0.045076968	0.9992988	0.0004569878	0.9963152	0.0009067378	0.867757048	0.029539382	0.9984714	0.001195175	0.849411774	0.045684606	0.1272726	0.03131823
fges	sk	250	125	500	100	0.2	bs	diff12	0.518095238	0.105619289	0.991017	0.006582509	0.4701186678	0.1028772649	0.9937799	0.001334618	0.984998	0.005323531	0.474849467	0.043482672	0.9473974	0.01916718	0.440843295	0.057835274	0.5181585	0.1838734
fges	sk	250	125	1000	200	0.2	bs	diff12	0.63047619	0.061688008	0.9966564	0.001271921	0.7168975712	0.0709925041	0.9952442	0.0007874922	0.991996	0.001136873	0.66705109	0.042146604	0.9823898	0.01003016	0.66831149	0.045954895	0.2764524	0.03926698
fges	sk	250	125	2000	400	0.2	bs	diff12	0.816190476	0.052113757	0.9974054	0.001039643	0.8074973011	0.0625562243	0.9976306	0.0006695673	0.995099	0.001048386	0.809492963	0.0373072	0.9960355	0.003262432	0.838630491	0.041129326	0.1692769	0.03621062
fges	sk	250	125	5000	1000	0.2	bs	diff12	0.964761905	0.02819279	0.9990424	0.0004775487	0.9296500754	0.0330033763	0.9995456	0.0003633288	0.9986061	0.0005775612	0.946390557	0.022039914	0.9993221	0.002100358	0.960103406	0.025351563	0.04814572	0.01994855
fges	sk	250	125	500	250	0.5	bs	diff12	0.546031746	0.076225562	0.9969429	0.002303372	0.7230488585	0.1051385178	0.9941663	0.0009679996	0.991204	0.001853439	0.613023952	0.049140106	0.9537526	0.01888462	0.636292256	0.055025541	0.3038041	0.06401715
fges	sk	250	125	1000	500	0.5	bs	diff12	0.722857143	0.059236213	0.9987886	0.0009065148	0.8929268118	0.0658023933	0.9964367	0.0007576639	0.9952768	0.0007219508	0.795315999	0.031274904	0.9871035	0.01080645	0.846467996	0.031756895	0.1631356	0.02493571
fges	sk	250	125	2000	1000	0.5	bs	diff12	0.888253968	0.047991203	0.9992101	0.00054219	0.9375135515	0.0391747413	0.9985608	0.0006170942	0.997798	0.0006965379	0.910982697	0.028916831	0.9981898	0.002892178	0.956106437	0.020720266	0.07605571	0.02405779
fges	sk	250	125	5000	2500	0.5	bs	diff12	0.980952381	0.019506407	0.9997667	0.000343424	0.9824178507	0.0254164945	0.9997545	0.000251346	0.9995273	0.0004682267	0.981492595	0.01822477	0.9995881	0.002198214	0.992388053	0.010732541	0.01632761	0.01617221
fges	sk	250	125	500	500	1	bs	diff12	0.658095238	0.068043082	0.9977409	0.001527336	0.8063762293	0.095967656	0.9956034	0.0008677572	0.9934182	0.001202525	0.718189166	0.042151729	0.9600256	0.01864822	0.761960031	0.04490565	0.2273297	0.04153473
fges	sk	250	125	1000	1000	1	bs	diff12	0.820952381	0.058081766	0.99894	0.000731024	0.9137281454	0.0519616147	0.9976955	0.0007449832	0.9966747	0.0006976849	0.862263648	0.030170676	0.9898835	0.008936517	0.918719676	0.022561486	0.114851	0.02409745
fges	sk	250	125	2000	2000	1	bs	diff12	0.937777778	0.034514826	0.9995621	0.000441414	0.9662883945	0.0320290426	0.9991984	0.0004442965	0.9987758	0.0005705388	0.951166681	0.022483666	0.9985565	0.003388749	0.981900248	0.011051284	0.04228418	0.01970594
fges	sk	250	125	5000	5000	1	bs	diff12	0.979365079	0.022275377	0.9998036	0.000240912	0.9849261017	0.0180376707	0.9997341	0.0002869984	0.9995434	0.0004015798	0.981973062	0.015935452	0.9995985	0.002203087	0.993394684	0.009264425	0.01576937	0.01387021
fges	sk	250	125	500	50	0.1	naive	diff12	0.931111111	0.141523124	0.1953305	0.3946276	0.0633747778	0.1028301672	0.9954744	0.0007849861	0.2046949	0.387834	0.095761931	0.143398848	0.8070367	0.03034128	0.180604293	0.028028863	27.4695	13.39562
fges	sk	250	125	1000	100	0.1	naive	diff12	0.974285714	0.067028957	0.1360753	0.3406843	0.0491912047	0.0915107067	0.9975701	0.0007052401	0.1467434	0.335529	0.078910759	0.134938573	0.8995682	0.02524477	0.23800524	0.024668878	29.47112	11.58903
fges	sk	250	125	2000	200	0.1	naive	diff12	0.995238095	0.010266877	0.2726458	0.4416455	0.100428134	0.1422215152	0.999775	0.0001740732	0.2818424	0.4359263	0.155129949	0.210709805	0.9615113	0.01437875	0.304929179	0.01758984	24.80486	15.05671
fges	sk	250	125	5000	500	0.1	naive	diff12	0.996190476	0.006847922	0.9606098	0.1386475	0.3884167329	0.0627670209	0.9999489	9.060972e-05	0.9610626	0.1368756	0.555222423	0.082933044	0.9877152	0.004673049	0.393892687	0.031753789	1.34488	4.727626
fges	sk	250	125	500	100	0.2	naive	diff12	0.97015873	0.10448767	0.07848578	0.2688606	0.0356320166	0.0789252139	0.9951233	0.001138731	0.08983434	0.2641379	0.055497419	0.104701695	0.8086103	0.03028242	0.199605144	0.03023988	31.43674	9.123213
fges	sk	250	125	1000	200	0.2	naive	diff12	0.970793651	0.069029651	0.1567587	0.3628263	0.0654863934	0.1222177039	0.9976044	0.0004835801	0.1671192	0.3573481	0.098313337	0.169487464	0.9031655	0.02516577	0.292247682	0.030385139	28.76735	12.34265
fges	sk	250	125	2000	400	0.2	naive	diff12	0.99047619	0.018421856	0.354025	0.4768264	0.1635001468	0.2034529107	0.9996535	0.0002939628	0.3621253	0.4705944	0.23124562	0.277878968	0.9661952	0.01438586	0.403188046	0.026468092	22.03192	16.25413
fges	sk	250	125	5000	1000	0.2	naive	diff12	0.995873016	0.007033135	0.9678289	0.1396829	0.5023717757	0.0845672625	0.9999451	9.237433e-05	0.9681859	0.1378975	0.662343284	0.100250069	0.9912643	0.004651605	0.510251457	0.046186907	1.098847	4.76292
fges	sk	250	125	500	250	0.5	naive	diff12	0.938730159	0.143163118	0.1582771	0.3663406	0.0788712349	0.1535369907	0.9950351	0.0006675513	0.1682101	0.3598731	0.101624023	0.177434269	0.8132451	0.03025655	0.292951323	0.045436327	28.72967	12.42987
fges	sk	250	125	1000	500	0.5	naive	diff12	0.981904762	0.047781819	0.1386045	0.3470161	0.0852038099	0.181650535	0.9983202	0.0005629126	0.1493374	0.3420229	0.113842771	0.222257717	0.9088091	0.02507242	0.45665961	0.044364517	29.38153	11.81333
fges	sk	250	125	2000	1000	0.5	naive	diff12	0.995873016	0.009518409	0.2581584	0.4399497	0.1771839252	0.2812472399	0.9997941	0.0001680729	0.2675475	0.4342608	0.220969873	0.334151449	0.9708062	0.0146457	0.601185724	0.052218777	25.2986	14.99918
fges	sk	250	125	5000	2500	0.5	naive	diff12	0.995238095	0.007347779	0.9137467	0.2721933	0.6100490844	0.1920214493	0.9999328	9.761885e-05	0.9147838	0.268711	0.731149939	0.216620679	0.9927814	0.00573205	0.655532529	0.073026392	2.94333	9.281164
fges	sk	250	125	500	500	1	naive	diff12	0.994603175	0.038161318	0.01990178	0.1407268	0.0256155844	0.0911341259	0.9965164	NA	0.03230707	0.1384501	0.038466543	0.094270723	0.816517	0.03025197	0.442373368	0.063621203	33.4237	4.782007
fges	sk	250	125	1000	1000	1	naive	diff12	0.992698413	0.033358776	0.05977901	0.2390144	0.057182684	0.1779609822	0.9984283	0.001031009	0.07165253	0.235601	0.072287353	0.188905068	0.9115274	0.02527984	0.641439337	0.055227576	32.06473	8.137558
fges	sk	250	125	2000	2000	1	naive	diff12	0.993650794	0.017269327	0.2591979	0.4417208	0.2189108713	0.3521698672	0.9996845	0.000351409	0.2685455	0.4359612	0.247841394	0.379857287	0.9724654	0.01436956	0.752321784	0.061859106	25.26413	15.05792
fges	sk	250	125	5000	5000	1	naive	diff12	0.994920635	0.008138031	0.8553468	0.3486182	0.613666443	0.2555387735	0.9999235	0.0001101053	0.8571232	0.3441549	0.714710689	0.285289801	0.9921357	0.006927915	0.698055818	0.079567374	4.934903	11.88697
fges	sk	250	125	500	50	0.1	rs	diff12	0.420634921	0.083884904	0.9863434	0.01103051	0.3399522955	0.1100217818	0.9924931	0.001030496	0.9791434	0.01018923	0.357990054	0.072294472	0.761396	0.0329482	0.221943971	0.05811077	0.720371	0.3519322
fges	sk	250	125	1000	100	0.1	rs	diff12	0.574285714	0.078922641	0.9894291	0.002559638	0.4185891952	0.0592627018	0.994486	0.001009864	0.9841455	0.002299853	0.48012224	0.050172696	0.8466948	0.0343584	0.347925764	0.060337922	0.5476049	0.07943596
fges	sk	250	125	2000	200	0.1	rs	diff12	0.623492063	0.119561143	0.9914467	0.004561702	0.52506862	0.1270540868	0.9951366	0.001518896	0.9867636	0.003242676	0.54766462	0.037695392	0.9172539	0.02672872	0.546984182	0.05976004	0.4571746	0.1120016
fges	sk	250	125	5000	500	0.1	rs	diff12	0.687936508	0.074906166	0.9982566	0.001409968	0.8523552938	0.0920776264	0.995988	0.0009564247	0.9943071	0.001048291	0.754351331	0.039862673	0.9811364	0.01097479	0.831127521	0.03164885	0.1966282	0.03620749
fges	sk	250	125	500	100	0.2	rs	diff12	0.540634921	0.073646242	0.9888029	0.003850884	0.3940551112	0.0603425263	0.9940494	0.0009382908	0.983099	0.003412962	0.451142608	0.04899308	0.8224726	0.03059087	0.313920619	0.056149111	0.583749	0.1178825
fges	sk	250	125	1000	200	0.2	rs	diff12	0.634285714	0.120414782	0.9905709	0.004414883	0.4944261363	0.1024098209	0.9952711	0.001531706	0.9860364	0.003162417	0.537536803	0.041158254	0.9039559	0.02648375	0.522996317	0.059532361	0.4822944	0.1092294
fges	sk	250	125	2000	400	0.2	rs	diff12	0.629206349	0.070020678	0.9974749	0.001826764	0.7842153013	0.1028674674	0.9952327	0.000892051	0.9927879	0.001302384	0.690158983	0.037907745	0.9597656	0.01660195	0.750352863	0.040804107	0.2490998	0.04498402
fges	sk	250	125	5000	1000	0.2	rs	diff12	0.855238095	0.056155308	0.9988541	0.00112458	0.9149492643	0.0713673633	0.9981362	0.0007209265	0.9970263	0.0008334904	0.880332241	0.029056167	0.9958696	0.004755953	0.945820691	0.015331475	0.1027102	0.02878842
fges	sk	250	125	500	250	0.5	rs	diff12	0.536507937	0.103317785	0.9938981	0.004517976	0.5875358594	0.142783537	0.9940307	0.001304453	0.9880768	0.003426815	0.537904933	0.0443166	0.880834	0.02989474	0.533417398	0.05821228	0.4118187	0.1183615
fges	sk	250	125	1000	500	0.5	rs	diff12	0.666984127	0.068964816	0.997966	0.001748269	0.8301873726	0.1002323601	0.9957185	0.0008784597	0.9937535	0.00124456	0.731683892	0.035885804	0.9482546	0.02014181	0.777730294	0.040839441	0.2157469	0.04298679
fges	sk	250	125	2000	1000	0.5	rs	diff12	0.81047619	0.059340285	0.9992061	0.0007904993	0.934771794	0.0569642242	0.9975616	0.0007610778	0.996804	0.0008098208	0.865487218	0.034173127	0.9865466	0.01030897	0.921849882	0.026371599	0.1103852	0.02797056
fges	sk	250	125	5000	2500	0.5	rs	diff12	0.965396825	0.022605333	0.9997258	0.0003373994	0.9789978626	0.0248840385	0.9995541	0.0002912264	0.9992889	0.0004693461	0.971907534	0.018312078	0.9993868	0.002431466	0.989341947	0.011830803	0.02456112	0.01621085
fges	sk	250	125	500	500	1	rs	diff12	NA	NA	NA	NA	NA	NA	NA	NA	NA	NA	NA	NA	NA	NA	NA	NA	NA	NA
fges	sk	250	125	1000	1000	1	rs	diff12	NA	NA	NA	NA	NA	NA	NA	NA	NA	NA	NA	NA	NA	NA	NA	NA	NA	NA
fges	sk	250	125	2000	2000	1	rs	diff12	NA	NA	NA	NA	NA	NA	NA	NA	NA	NA	NA	NA	NA	NA	NA	NA	NA	NA
fges	sk	250	125	5000	5000	1	rs	diff12	NA	NA	NA	NA	NA	NA	NA	NA	NA	NA	NA	NA	NA	NA	NA	NA	NA	NA
fges	sk	250	125	500	50	0.1	bs	diff21	0.195873016	0.054573673	0.9890935	0.009583596	0.2427001248	0.116045158	0.9896316	0.0006435105	0.978998	0.009063792	0.198624751	0.042133777	0.7143213	0.02937729	0.114313745	0.038984782	0.7253927	0.3130598
fges	sk	250	125	1000	100	0.1	bs	diff21	0.319365079	0.06442783	0.9952445	0.003031849	0.5158489524	0.1620662324	0.9912624	0.0008101562	0.9866424	0.002754172	0.380274484	0.060779189	0.7990652	0.0241676	0.30875669	0.058728501	0.4613581	0.09512805
fges	sk	250	125	2000	200	0.1	bs	diff21	0.515555556	0.076376514	0.9975118	0.00165793	0.7517788257	0.1090143453	0.9937801	0.0009686723	0.9913778	0.001269474	0.60224489	0.049350802	0.8835579	0.03068633	0.580391993	0.052179973	0.297803	0.04384713
fges	sk	250	125	5000	500	0.1	bs	diff21	0.761587302	0.056324449	0.9991979	0.0006101596	0.9281445901	0.0490110031	0.9969342	0.0007212583	0.9961737	0.0007541364	0.834491756	0.035202226	0.9519467	0.02117053	0.847251781	0.042959205	0.1321551	0.02604717
fges	sk	250	125	500	100	0.2	bs	diff21	0.321269841	0.057326129	0.9947002	0.003222496	0.4877836167	0.1531695099	0.9912816	0.0007197682	0.9861293	0.002981008	0.37410704	0.059188659	0.802287	0.02463613	0.298907518	0.056544132	0.4790814	0.1029628
fges	sk	250	125	1000	200	0.2	bs	diff21	0.504761905	0.069226021	0.9975977	0.001545053	0.7514621271	0.1052256544	0.9936425	0.0008780768	0.9913253	0.001299285	0.596160282	0.05002063	0.8839573	0.02705791	0.573945024	0.051910431	0.2996171	0.0448767
fges	sk	250	125	2000	400	0.2	bs	diff21	0.702857143	0.06795461	0.9991324	0.0007022515	0.917294822	0.0588396646	0.9961816	0.0008695469	0.9953616	0.0009769535	0.792970145	0.04692673	0.9449637	0.01799808	0.803590672	0.047368132	0.1602048	0.03374306
fges	sk	250	125	5000	1000	0.2	bs	diff21	0.891428571	0.035035298	0.9995989	0.0004925583	0.9677895237	0.0375793765	0.998602	0.0004504861	0.9982222	0.0006618958	0.927339528	0.026287624	0.9871254	0.01108715	0.949751554	0.022302819	0.06140259	0.02286136
fges	sk	250	125	500	250	0.5	bs	diff21	0.548253968	0.060097976	0.9971189	0.001760654	0.7312454934	0.1050496377	0.9941948	0.0007629779	0.9914061	0.001447157	0.619656656	0.042734978	0.9065197	0.02375357	0.610144716	0.048502663	0.2968264	0.04998429
fges	sk	250	125	1000	500	0.5	bs	diff21	0.742857143	0.061934242	0.9986699	0.0008504976	0.884245958	0.0616327138	0.9966926	0.0007925546	0.9954141	0.00085637	0.804229285	0.038229336	0.9584021	0.02157624	0.829226784	0.045950776	0.158391	0.02957835
fges	sk	250	125	2000	1000	0.5	bs	diff21	0.884126984	0.041098796	0.9994311	0.0005457715	0.9546464174	0.0393995415	0.998508	0.0005283148	0.9979636	0.0006386353	0.91693344	0.025539179	0.9884118	0.01079911	0.948453717	0.021585402	0.07033396	0.02205795
fges	sk	250	125	5000	2500	0.5	bs	diff21	0.954603175	0.025656672	0.9997422	0.0002704875	0.9800391039	0.0207459372	0.9994151	0.0003303164	0.9991677	0.0003687765	0.966812221	0.014830039	0.9976579	0.005091491	0.987404657	0.009468771	0.02874763	0.0127372
fges	sk	250	125	500	500	1	bs	diff21	0.651746032	0.073085557	0.9979006	0.001363487	0.814551587	0.0859404977	0.9955229	0.0009327259	0.9934949	0.001045355	0.717815433	0.040519681	0.9545157	0.02189389	0.754953333	0.050270167	0.2246781	0.03610605
fges	sk	250	125	1000	1000	1	bs	diff21	0.832063492	0.04843168	0.9989441	0.0007456872	0.9140492331	0.0546045478	0.9978379	0.000621925	0.9968202	0.0008694584	0.869470372	0.034917633	0.989948	0.008491365	0.919888706	0.027060783	0.1098272	0.03003045
fges	sk	250	125	2000	2000	1	bs	diff21	0.931111111	0.032955578	0.9996317	0.0003332969	0.9709384332	0.0254323218	0.9991126	0.0004241519	0.9987596	0.0005097861	0.950132215	0.020783351	0.9971099	0.004716908	0.978798534	0.01052706	0.04284233	0.01760754
fges	sk	250	125	5000	5000	1	bs	diff21	0.97047619	0.021987281	0.9997258	0.0003137788	0.9791250086	0.0235088428	0.9996195	0.0002833024	0.9993535	0.0004101781	0.974516217	0.016071716	0.9986149	0.003908055	0.990941341	0.008090148	0.02232831	0.01416723
fges	sk	250	125	500	50	0.1	naive	diff21	1	0	0	0	0.0127272727	0	NA	NA	0.01272727	0	0.02513465	0	0.5243567	0.01361682	0.042013756	0.026142462	34.09998	0
fges	sk	250	125	1000	100	0.1	naive	diff21	1	0	0	0	0.0127272727	0	NA	NA	0.01272727	0	0.02513465	0	0.5651902	0.02245286	0.126278827	0.049430629	34.09998	0
fges	sk	250	125	2000	200	0.1	naive	diff21	1	0	0	0	0.0127272727	0	NA	NA	0.01272727	0	0.02513465	0	0.6623903	0.02518232	0.325325883	0.055164305	34.09998	0
fges	sk	250	125	5000	500	0.1	naive	diff21	0.968253968	0.109784294	0.07996726	0.2739354	0.0878650605	0.2574574789	0.9949089	0.0007752155	0.09127273	0.2690649	0.082043666	0.195184037	0.8098895	0.02741104	0.620148745	0.05523645	31.38705	9.293388
fges	sk	250	125	500	100	0.2	naive	diff21	1	0	0	0	0.0127272727	0	NA	NA	0.01272727	0	0.02513465	0	0.5650715	0.02243627	0.116389008	0.046552811	34.09998	0
fges	sk	250	125	1000	200	0.2	naive	diff21	1	0	0	0	0.0127272727	0	NA	NA	0.01272727	0	0.02513465	0	0.6629495	0.02551943	0.31710697	0.055068582	34.09998	0
fges	sk	250	125	2000	400	0.2	naive	diff21	0.973015873	0.108001752	0.05997135	0.2397834	0.0682029526	0.2218933334	0.994233	0.0003093894	0.07159192	0.2353585	0.065218965	0.160336377	0.7765275	0.02809629	0.550986182	0.05719615	32.06682	8.129183
fges	sk	250	125	5000	1000	0.2	naive	diff21	0.972698413	0.070771553	0.1399059	0.3502742	0.1425563578	0.3253211382	0.997491	0.0006727171	0.1505051	0.3449463	0.142910119	0.295155323	0.9090766	0.02703577	0.787128116	0.06721503	29.3412	11.9143
fges	sk	250	125	500	250	0.5	naive	diff21	0.92984127	0.192252007	0.1197667	0.3276226	0.0993052281	0.2372120277	0.9925051	0.0004503909	0.1300768	0.3210103	0.08571293	0.166089753	0.6993586	0.02497007	0.327171371	0.052873405	30.04678	11.08756
fges	sk	250	125	1000	500	0.5	naive	diff21	0.972698413	0.095402083	0.07993452	0.2738232	0.0846291386	0.2467353612	0.9956168	0.0009748577	0.09129697	0.2691481	0.084220039	0.203071254	0.8121725	0.02799592	0.570550475	0.064756195	31.38622	9.296261
fges	sk	250	125	2000	1000	0.5	naive	diff21	0.959365079	0.090200422	0.1797995	0.3876559	0.1736637344	0.3488297682	0.9970952	0.0006823706	0.1897212	0.3816073	0.170615961	0.314557448	0.9118673	0.02754835	0.763176326	0.065692921	27.98669	13.18055
fges	sk	250	125	5000	2500	0.5	naive	diff21	0.992698413	0.020334966	0.2394393	0.4304114	0.2122773838	0.3593137	0.9996072	0.0004231742	0.2490263	0.4247665	0.235574376	0.378588317	0.9744865	0.01288999	0.799734455	0.066722407	25.93831	14.67125
fges	sk	250	125	500	500	1	naive	diff21	0.976507937	0.094492275	0.05975445	0.2389163	0.0518063804	0.1570691152	0.994958	0.0006510087	0.07142222	0.2346801	0.061567212	0.145862518	0.8107197	0.0279016	0.436307847	0.052311418	32.07268	8.105752
fges	sk	250	125	1000	1000	1	naive	diff21	0.988253968	0.044413196	0.07971762	0.2730802	0.0722325533	0.204252751	0.9981044	0.0009800467	0.09128081	0.2690928	0.087260941	0.213364244	0.911815	0.02780935	0.653886792	0.065419156	31.38678	9.294352
fges	sk	250	125	2000	2000	1	naive	diff21	0.988571429	0.025258776	0.259247	0.4418043	0.2202271409	0.3539805093	0.9994322	0.0004197363	0.2685293	0.4359335	0.246608548	0.377624584	0.9680423	0.01445306	0.760828068	0.055993503	25.26469	15.05696
fges	sk	250	125	5000	5000	1	naive	diff21	0.993650794	0.008484484	0.6965828	0.4606534	0.5163983927	0.3395368956	0.9998825	0.0001146776	0.7003636	0.4547372	0.595445186	0.379889423	0.987864	0.009462065	0.715741383	0.078433771	10.34931	15.70643
fges	sk	250	125	500	50	0.1	rs	diff21	0.202857143	0.0591563	0.9835809	0.01166052	0.1645352685	0.0648071476	0.9896651	0.0006878721	0.9736444	0.01103444	0.16939774	0.035445818	0.7009565	0.02914784	0.081826266	0.029975699	0.9103016	0.3811252
fges	sk	250	125	1000	100	0.1	rs	diff21	0.303174603	0.063915819	0.990178	0.005219869	0.3192602142	0.1032714757	0.9910121	0.0007931619	0.9814343	0.004766232	0.297761387	0.051478554	0.7954263	0.02438141	0.202320956	0.045729652	0.6412428	0.1646239
fges	sk	250	125	2000	200	0.1	rs	diff21	0.441269841	0.080426974	0.9949253	0.002793767	0.5603542558	0.1118084586	0.9928155	0.001014031	0.9878788	0.002154667	0.480616735	0.046093838	0.8819764	0.02641963	0.449185643	0.050634283	0.4186558	0.07442165
fges	sk	250	125	5000	500	0.1	rs	diff21	0.682539683	0.069300258	0.998228	0.001078509	0.8430410656	0.0778134571	0.9959183	0.0008851312	0.9942101	0.0009086189	0.749282795	0.039616821	0.9577378	0.02009878	0.787254949	0.047305239	0.1999774	0.03138311
fges	sk	250	125	500	100	0.2	rs	diff21	0.304761905	0.066343487	0.9900225	0.005308429	0.3127611503	0.0919068398	0.9910312	0.0008232416	0.981301	0.00482492	0.296829731	0.051069921	0.7948653	0.02428126	0.195882478	0.042289632	0.6458481	0.166651
fges	sk	250	125	1000	200	0.2	rs	diff21	0.443174603	0.079062592	0.9944792	0.00326052	0.5439985321	0.1207419199	0.9928368	0.0009965938	0.9874626	0.002632569	0.474814336	0.04724903	0.8820159	0.02591598	0.440779942	0.051642884	0.4330299	0.0909282
fges	sk	250	125	2000	400	0.2	rs	diff21	0.63015873	0.078893969	0.9974054	0.001478715	0.7744191641	0.0883185765	0.9952446	0.001005036	0.9927313	0.001048132	0.687134489	0.040829847	0.9467584	0.01725717	0.716286226	0.046987004	0.2510536	0.03620203
fges	sk	250	125	5000	1000	0.2	rs	diff21	0.846984127	0.049239255	0.9992674	0.000473325	0.9388308961	0.037545814	0.9980303	0.0006323729	0.9973293	0.0007037233	0.889342455	0.030751959	0.9904793	0.007303378	0.93071799	0.024136113	0.09224353	0.02430592
fges	sk	250	125	500	250	0.5	rs	diff21	0.504761905	0.065720529	0.9947821	0.002242788	0.5734009649	0.0879795786	0.9936249	0.0008323889	0.9885455	0.001843092	0.529283839	0.042065722	0.9053371	0.02126562	0.507320583	0.04610101	0.3956301	0.06365979
fges	sk	250	125	1000	500	0.5	rs	diff21	0.683809524	0.072266972	0.9975486	0.001363914	0.7961335656	0.0873579095	0.9959321	0.0009231784	0.9935556	0.001048735	0.729490101	0.038943019	0.9579245	0.02018772	0.767791312	0.049222831	0.2225852	0.03622283
fges	sk	250	125	2000	1000	0.5	rs	diff21	0.845079365	0.048162326	0.9989564	0.000576176	0.9149214005	0.0407661784	0.9980052	0.0006183623	0.996998	0.0007057561	0.877237304	0.029710236	0.9904112	0.007296672	0.924910031	0.02480733	0.1036869	0.0243762
fges	sk	250	125	5000	2500	0.5	rs	diff21	0.950793651	0.026878162	0.9997217	0.0003059189	0.9784736215	0.0229924808	0.999366	0.0003460359	0.999099	0.0004024086	0.964049141	0.016175435	0.9981646	0.004174839	0.986084513	0.009450641	0.03112001	0.01389884
fges	sk	250	125	500	500	1	rs	diff21	NA	NA	NA	NA	NA	NA	NA	NA	NA	NA	NA	NA	NA	NA	NA	NA	NA	NA
fges	sk	250	125	1000	1000	1	rs	diff21	NA	NA	NA	NA	NA	NA	NA	NA	NA	NA	NA	NA	NA	NA	NA	NA	NA	NA
fges	sk	250	125	2000	2000	1	rs	diff21	NA	NA	NA	NA	NA	NA	NA	NA	NA	NA	NA	NA	NA	NA	NA	NA	NA	NA
fges	sk	250	125	5000	5000	1	rs	diff21	NA	NA	NA	NA	NA	NA	NA	NA	NA	NA	NA	NA	NA	NA	NA	NA	NA	NA
fges	sk	250	250	500	50	0.1	bs	diff12	0.77696	0.054298104	0.9810363	0.002982673	0.5176449581	0.032166458	0.9941494	0.001400583	0.9758828	0.002167344	0.619463202	0.021945739	0.948082	0.0140894	0.56692311	0.039990016	0.8329924	0.07485949
fges	sk	250	250	1000	100	0.1	bs	diff12	0.74768	0.098009046	0.9891689	0.005609985	0.6617874601	0.0806603155	0.9934544	0.002511645	0.9830707	0.003231808	0.691710002	0.022783341	0.9839297	0.006763451	0.722979394	0.028209731	0.5847255	0.1116269
fges	sk	250	250	2000	200	0.1	bs	diff12	0.83568	0.040348199	0.9943751	0.001524155	0.7962779969	0.0382277915	0.995739	0.001040321	0.9903677	0.001324697	0.814274268	0.023237564	0.9948872	0.002915621	0.841638883	0.026608834	0.332693	0.04575431
fges	sk	250	250	5000	500	0.1	bs	diff12	0.96352	0.020326157	0.9969368	0.000736381	0.8912917851	0.0232906997	0.9990532	0.0005270734	0.9960929	0.0008479251	0.925744846	0.015741938	0.9982264	0.002085139	0.932165555	0.024355517	0.1349478	0.02928675
fges	sk	250	250	500	100	0.2	bs	diff12	0.764	0.059806491	0.9832829	0.003826298	0.5482736529	0.0492144167	0.9938273	0.001533545	0.9777455	0.002736186	0.634902499	0.024591968	0.9545687	0.01280086	0.648022346	0.032820868	0.7686578	0.09450733
fges	sk	250	250	1000	200	0.2	bs	diff12	0.74464	0.060879862	0.9940808	0.003212445	0.7789501858	0.0812697172	0.9933954	0.001550249	0.9877818	0.002073605	0.755667838	0.026982569	0.985451	0.008143531	0.82437161	0.029546164	0.4220057	0.07162203
fges	sk	250	250	2000	400	0.2	bs	diff12	0.85904	0.035955165	0.9973472	0.001000547	0.8952632858	0.0326919645	0.9963531	0.0009261165	0.9938545	0.0009199878	0.875843924	0.018779432	0.9962636	0.00364199	0.927835638	0.019255314	0.2122585	0.03177568
fges	sk	250	250	5000	1000	0.2	bs	diff12	0.97088	0.017761044	0.9989679	0.0005015687	0.9609308416	0.0182925972	0.9992456	0.0004598184	0.9982586	0.0006503312	0.96571169	0.0126847	0.9989226	0.001896024	0.97629931	0.015133811	0.06014712	0.02246193
fges	sk	250	250	500	250	0.5	bs	diff12	0.73104	0.057776826	0.9913865	0.003091463	0.6967458634	0.0663375349	0.9930261	0.001472663	0.9848121	0.002142141	0.709121831	0.02684828	0.9592728	0.01285808	0.767651631	0.030137155	0.5245775	0.0739891
fges	sk	250	250	1000	500	0.5	bs	diff12	0.82288	0.04791857	0.9966922	0.001875343	0.8718844029	0.0591196417	0.9954203	0.001228458	0.992303	0.001327091	0.843967904	0.023877898	0.9886202	0.006924267	0.914647438	0.018598545	0.2658465	0.04583719
fges	sk	250	250	2000	1000	0.5	bs	diff12	0.92864	0.028995256	0.9985161	0.0007926462	0.9429311323	0.0289255624	0.9981527	0.0007489576	0.9967515	0.0009368092	0.935210871	0.01860014	0.9980198	0.002737731	0.978392632	0.009506782	0.1121998	0.03235664
fges	sk	250	250	5000	2500	0.5	bs	diff12	0.97696	0.017530102	0.9995979	0.0003869671	0.9845884894	0.0145586264	0.9994034	0.000453619	0.9990263	0.000565082	0.980622767	0.011241082	0.999043	0.002331724	0.991465755	0.010805655	0.03363201	0.01951743
fges	sk	250	250	500	500	1	bs	diff12	0.75728	0.045674554	0.9958798	0.002082093	0.8335982473	0.067370342	0.9937281	0.00116677	0.9898545	0.00174897	0.790801589	0.030344587	0.9625027	0.01326509	0.840720282	0.029052219	0.3504148	0.06040863
fges	sk	250	250	1000	1000	1	bs	diff12	0.88544	0.032383014	0.9979855	0.001022251	0.9211304731	0.0359084577	0.997036	0.0008341835	0.9951434	0.0009997074	0.902069438	0.019577842	0.9904422	0.006563996	0.950625019	0.014443353	0.1677414	0.0345292
fges	sk	250	250	2000	2000	1	bs	diff12	0.95008	0.023059674	0.9993368	0.0004123875	0.974020104	0.0157522815	0.9987079	0.0005959606	0.9980929	0.0006867959	0.961695845	0.014080778	0.9982066	0.003355372	0.988366638	0.007465353	0.06586841	0.02372126
fges	sk	250	250	5000	5000	1	bs	diff12	0.97408	0.017071088	0.9995482	0.0004243104	0.9826294568	0.0160651171	0.9993288	0.0004418492	0.9989051	0.0006376564	0.978218746	0.01263588	0.9991063	0.002202637	0.991715221	0.01117534	0.03781857	0.02202412
fges	sk	250	250	500	50	0.1	naive	diff12	0.97072	0.100864638	0.07884767	0.2701001	0.0658176127	0.1390462076	0.990472	0.001110184	0.1013697	0.2607467	0.091609657	0.145255036	0.8160108	0.02255249	0.360692074	0.035622978	31.03831	9.006083
fges	sk	250	250	1000	100	0.1	naive	diff12	0.97456	0.059223603	0.1569617	0.3632958	0.1067271357	0.1886194322	0.9958189	0.0004388447	0.1776081	0.3526347	0.145936674	0.223791612	0.9083992	0.01581021	0.462392636	0.025290328	28.40507	12.17985
fges	sk	250	250	2000	200	0.1	naive	diff12	0.99504	0.01389312	0.1178611	0.3224104	0.0921806108	0.1832330975	0.9989111	0.0002458479	0.1400121	0.313926	0.130326511	0.221831667	0.9651395	0.008951914	0.549587181	0.020876627	29.70362	10.84287
fges	sk	250	250	5000	500	0.1	naive	diff12	0.99728	0.004155351	0.7289658	0.4364866	0.4775867761	0.2733337096	0.9999032	0.0001174229	0.7357414	0.4254233	0.587053339	0.323199939	0.9882375	0.005139042	0.619829614	0.047042125	9.127379	14.69394
fges	sk	250	250	500	100	0.2	naive	diff12	0.9184	0.155856554	0.217028	0.4127992	0.1400346698	0.2184723095	0.9903541	0.0008068435	0.2347394	0.3984557	0.167094601	0.224309671	0.8170752	0.02253155	0.383043652	0.036681536	26.43178	13.76249
fges	sk	250	250	1000	200	0.2	naive	diff12	1	0	0	0	0.0252525253	0	NA	NA	0.02525253	0	0.049261084	0	0.9108166	0.01584779	0.526419995	0.024647718	33.66736	0
fges	sk	250	250	2000	400	0.2	naive	diff12	0.9992	0.005656854	0.01968497	0.1391938	0.0369923727	0.0830132574	0.9989483	NA	0.0444202	0.1355359	0.063229133	0.098769024	0.9682951	0.009157674	0.64195712	0.031075047	33.00532	4.681354
fges	sk	250	250	5000	1000	0.2	naive	diff12	0.99776	0.003628459	0.6930819	0.4583398	0.5162841775	0.3276471263	0.9999162	0.0001041249	0.7007758	0.4467283	0.602507421	0.367032217	0.9905803	0.005203351	0.702562899	0.058681637	10.33508	15.42981
fges	sk	250	250	500	250	0.5	naive	diff12	0.9656	0.105654037	0.09921658	0.3006717	0.0911468487	0.1996992057	0.9911003	0.001538195	0.1210949	0.2904465	0.111218372	0.188001537	0.8201965	0.02235471	0.477284341	0.040078945	30.35701	10.0319
fges	sk	250	250	1000	500	0.5	naive	diff12	0.97392	0.056840572	0.1788435	0.3855946	0.1602810552	0.2912177859	0.9962366	0.0005326197	0.1989212	0.3744375	0.186766574	0.29653425	0.9145753	0.01611922	0.663385026	0.036499463	27.66892	12.93291
fges	sk	250	250	2000	1000	0.5	naive	diff12	0.99264	0.021794738	0.119287	0.3263109	0.1188791207	0.2566505823	0.9984039	0.0006800768	0.1413414	0.3175626	0.147336619	0.268560583	0.9714226	0.009166767	0.773603129	0.039451934	29.6577	10.96848
fges	sk	250	250	5000	2500	0.5	naive	diff12	0.996	0.005883217	0.6758674	0.4683523	0.5611014836	0.3745122148	0.9998467	0.0001649332	0.6839515	0.4564553	0.623355415	0.398957125	0.991154	0.00552918	0.783387914	0.06535845	10.91618	15.76577
fges	sk	250	250	500	500	1	naive	diff12	0.98704	0.064140458	0.03987979	0.197354	0.0585219941	0.1650432609	0.9916511	0.000160369	0.06379798	0.1907507	0.077495666	0.139813963	0.8223353	0.02268703	0.576206119	0.049625917	32.33602	6.588451
fges	sk	250	250	1000	1000	1	naive	diff12	0.99312	0.034056759	0.0399171	0.1975384	0.0607474747	0.1757198985	0.9955547	0.0001416528	0.06398788	0.1916903	0.082012638	0.162087355	0.9164427	0.0159705	0.764079124	0.035975901	32.32946	6.620903
fges	sk	250	250	2000	2000	1	naive	diff12	0.99408	0.017542764	0.1196435	0.3272858	0.1294963653	0.2854477794	0.9987201	0.000546618	0.1417253	0.3186121	0.153856959	0.286206111	0.9717277	0.009547935	0.84639723	0.040191778	29.64445	11.00473
fges	sk	250	250	5000	5000	1	naive	diff12	0.99808	0.003451353	0.4377326	0.4988451	0.3830014142	0.409936091	0.9998864	0.0001061663	0.4518828	0.4861928	0.427514874	0.431804746	0.9891946	0.006380402	0.796868426	0.066407312	18.93173	16.79289
fges	sk	250	250	500	50	0.1	rs	diff12	0.44656	0.095326755	0.983515	0.01272437	0.4859560164	0.1490197584	0.9856609	0.002299054	0.9699556	0.01041675	0.437865769	0.054879399	0.7541653	0.02690552	0.353397203	0.056001835	1.037711	0.3597918
fges	sk	250	250	1000	100	0.1	rs	diff12	0.63312	0.066207047	0.9876518	0.006959899	0.5967051115	0.0978183504	0.9904794	0.001661725	0.978699	0.005646715	0.605131376	0.048257858	0.8500962	0.02448713	0.525137324	0.052649168	0.7357204	0.195036
fges	sk	250	250	2000	200	0.1	rs	diff12	0.7648	0.038688711	0.9899399	0.001954202	0.6656433367	0.0389809456	0.993884	0.00099649	0.9842545	0.001879854	0.710705893	0.028078518	0.9161043	0.01629877	0.693021931	0.038085502	0.5438366	0.06492917
fges	sk	250	250	5000	500	0.1	rs	diff12	0.85696	0.05656023	0.9945202	0.002281584	0.8094680406	0.0610149812	0.9962925	0.001453799	0.9910465	0.001279278	0.828865948	0.018529438	0.9808186	0.01069013	0.903445502	0.020327801	0.3092484	0.0441861
fges	sk	250	250	500	100	0.2	rs	diff12	0.59168	0.07096692	0.9883731	0.0062696	0.5935922438	0.0925053402	0.9894229	0.001776923	0.9783556	0.004714356	0.582967646	0.036833506	0.8324048	0.01934657	0.490074984	0.047678971	0.7475817	0.1628329
fges	sk	250	250	1000	200	0.2	rs	diff12	0.75216	0.03715569	0.9897036	0.002212644	0.6568637033	0.0385429664	0.9935556	0.0009575107	0.9837051	0.00215026	0.700295027	0.029420396	0.9080625	0.0195041	0.67706014	0.040544248	0.5628156	0.07426891
fges	sk	250	250	2000	400	0.2	rs	diff12	0.8304	0.056591627	0.9926301	0.002577115	0.7522637301	0.0601884406	0.9955981	0.001452233	0.9885333	0.001613356	0.785701443	0.021975203	0.9625851	0.01267289	0.848504745	0.02274933	0.3960504	0.05572503
fges	sk	250	250	5000	1000	0.2	rs	diff12	0.91024	0.039796708	0.9979399	0.001279936	0.9226134884	0.0398165051	0.9976771	0.001026307	0.9957253	0.0009461161	0.914967312	0.017898463	0.9943945	0.005937869	0.969611539	0.010882319	0.1476462	0.0326783
fges	sk	250	250	500	250	0.5	rs	diff12	0.71776	0.056035907	0.9729907	0.1192625	0.6379381177	0.1009031853	0.9925753	0.001124589	0.9665455	0.1153307	0.665429898	0.092061185	0.8860232	0.01941416	0.663807092	0.039528306	1.1555	3.983475
fges	sk	250	250	1000	500	0.5	rs	diff12	0.79232	0.052371296	0.9949762	0.002240644	0.8110706308	0.0648163518	0.9946255	0.001340442	0.9898586	0.001520022	0.79813972	0.024610267	0.9528044	0.01177662	0.850891588	0.02444992	0.350276	0.05250112
fges	sk	250	250	2000	1000	0.5	rs	diff12	0.88352	0.042674965	0.9981637	0.001053477	0.9282234206	0.0371732749	0.9969878	0.001098763	0.9952687	0.0009154499	0.90394624	0.019092085	0.9874373	0.007472537	0.953486144	0.015520775	0.1634152	0.03161884
fges	sk	250	250	5000	2500	0.5	rs	diff12	0.96608	0.021475986	0.9995192	0.0003636809	0.9813938462	0.0138534248	0.9991219	0.0005553578	0.9986747	0.0005888578	0.973484885	0.011952396	0.9980433	0.003348691	0.990918238	0.01056847	0.04577298	0.02033855
fges	sk	250	250	500	500	1	rs	diff12	NA	NA	NA	NA	NA	NA	NA	NA	NA	NA	NA	NA	NA	NA	NA	NA	NA	NA
fges	sk	250	250	1000	1000	1	rs	diff12	NA	NA	NA	NA	NA	NA	NA	NA	NA	NA	NA	NA	NA	NA	NA	NA	NA	NA
fges	sk	250	250	2000	2000	1	rs	diff12	NA	NA	NA	NA	NA	NA	NA	NA	NA	NA	NA	NA	NA	NA	NA	NA	NA	NA
fges	sk	250	250	5000	5000	1	rs	diff12	NA	NA	NA	NA	NA	NA	NA	NA	NA	NA	NA	NA	NA	NA	NA	NA	NA	NA
fges	sk	250	250	500	50	0.1	bs	diff21	0.25024	0.045629636	0.9793782	0.009137345	0.2611736982	0.0727060093	0.9805579	0.001076225	0.9609657	0.008363763	0.247307925	0.038569551	0.7113799	0.02464502	0.16895437	0.036000888	1.348215	0.2888812
fges	sk	250	250	1000	100	0.1	bs	diff21	0.368	0.053458357	0.9905036	0.005134472	0.5317534376	0.1126522618	0.9837444	0.00130482	0.9747838	0.004279017	0.425487657	0.04059588	0.8006256	0.02598943	0.38453077	0.046809178	0.8709428	0.1477959
fges	sk	250	250	2000	200	0.1	bs	diff21	0.55808	0.044072223	0.9951544	0.001990065	0.7569164329	0.0711912849	0.9886285	0.001113236	0.9841172	0.001770553	0.63961625	0.03339113	0.8848429	0.02047452	0.642591638	0.039623473	0.5485772	0.061154
fges	sk	250	250	5000	500	0.1	bs	diff21	0.7792	0.041237985	0.9984622	0.000995356	0.9309970649	0.0384815399	0.9943049	0.001057315	0.9929253	0.001314631	0.847378993	0.028909571	0.9559896	0.01571983	0.872753028	0.029273105	0.2443543	0.04540621
fges	sk	250	250	500	100	0.2	bs	diff21	0.36912	0.055094961	0.9899523	0.005644945	0.5199646702	0.1127444934	0.9837646	0.00134094	0.9742747	0.004718347	0.421711009	0.042489686	0.7996925	0.02579819	0.376304829	0.047620798	0.8885266	0.1629702
fges	sk	250	250	1000	200	0.2	bs	diff21	0.55936	0.046977963	0.9947689	0.002379899	0.7455457285	0.0794987392	0.9886574	0.001183197	0.9837737	0.001989224	0.635378809	0.03424364	0.8860356	0.0206458	0.639486423	0.039806571	0.5604393	0.06870697
fges	sk	250	250	2000	400	0.2	bs	diff21	0.74336	0.048671225	0.9972891	0.001564923	0.8814487559	0.057879144	0.9933795	0.001243889	0.9908768	0.001596124	0.804389888	0.033003565	0.9462387	0.01482422	0.831317007	0.032273954	0.3151074	0.05512901
fges	sk	250	250	5000	1000	0.2	bs	diff21	0.89456	0.034878307	0.9992332	0.0005527211	0.9687133003	0.0213047772	0.9972747	0.0008981631	0.9965899	0.0008459878	0.92956862	0.018539754	0.9861715	0.009023494	0.956143524	0.017365545	0.1177813	0.02921949
fges	sk	250	250	500	250	0.5	bs	diff21	0.61456	0.05201419	0.9949306	0.002694857	0.7710749679	0.084432992	0.9900669	0.001313236	0.9853253	0.002218569	0.679440676	0.036709843	0.9044899	0.02173675	0.688596884	0.043087919	0.5068518	0.07662846
fges	sk	250	250	1000	500	0.5	bs	diff21	0.77168	0.044942339	0.9977658	0.001291446	0.9031912553	0.048118499	0.9941087	0.001149435	0.9920566	0.001218591	0.83048261	0.026346079	0.9598432	0.0133473	0.865614841	0.027039011	0.2743582	0.04208921
fges	sk	250	250	2000	1000	0.5	bs	diff21	0.89456	0.033425006	0.9989969	0.0007352731	0.9596568776	0.0271786575	0.9972741	0.0008607228	0.9963596	0.0008720219	0.925288733	0.018405979	0.9876112	0.009065863	0.955296598	0.017357747	0.1257359	0.03011883
fges	sk	250	250	5000	2500	0.5	bs	diff21	0.9624	0.019072365	0.9994238	0.0005081668	0.9779097763	0.0188579868	0.9990266	0.0004929784	0.9984889	0.0005494634	0.969843756	0.010931892	0.9976317	0.003214709	0.989561854	0.006725433	0.05219238	0.01897802
fges	sk	250	250	500	500	1	bs	diff21	0.74352	0.049511178	0.9956891	0.001670147	0.8217983328	0.0527437333	0.9933735	0.001265898	0.9893212	0.001460791	0.778446293	0.028790453	0.9570476	0.01338075	0.827315541	0.030134098	0.3688356	0.05045481
fges	sk	250	250	1000	1000	1	bs	diff21	0.87456	0.036622821	0.9979358	0.001207007	0.9192491157	0.0408532676	0.9967556	0.000942281	0.9948202	0.001007012	0.895089302	0.019468725	0.9882043	0.008011634	0.942260768	0.018998528	0.1789055	0.03478159
fges	sk	250	250	2000	2000	1	bs	diff21	0.94592	0.022831986	0.9992083	0.0005307794	0.9692267976	0.0196976916	0.9986002	0.0005898536	0.9978626	0.0006518662	0.957135517	0.013213123	0.9970798	0.003841171	0.984912007	0.008563539	0.07382289	0.02251488
fges	sk	250	250	5000	5000	1	bs	diff21	0.97248	0.017193069	0.999515	0.000389676	0.9812866379	0.0147511155	0.9992874	0.0004446847	0.9988323	0.0006193688	0.976756575	0.012458192	0.9985781	0.002468215	0.99150749	0.007160281	0.0403305	0.02139246
fges	sk	250	250	500	50	0.1	naive	diff21	0.96288	0.183724799	0.03995855	0.1977435	0.0499108734	0.1220319593	0.9764994	0.0005528206	0.06326465	0.1881112	0.052448055	0.016622792	0.5226255	0.008341445	0.058856583	0.017762762	32.35444	6.497285
fges	sk	250	250	1000	100	0.1	naive	diff21	0.98288	0.121056681	0.01998342	0.1413041	0.0411111111	0.112137136	0.9782873	NA	0.04429899	0.1346788	0.053173821	0.027667232	0.5654645	0.01555931	0.15210065	0.032716451	33.00951	4.651753
fges	sk	250	250	2000	200	0.1	naive	diff21	0.96	0.159942847	0.05997098	0.2397819	0.0805725608	0.2211968018	0.9830141	0.0002294149	0.08269899	0.2296881	0.075887708	0.106475253	0.6609219	0.0219008	0.351115853	0.042897684	31.68319	7.933334
fges	sk	250	250	5000	500	0.1	naive	diff21	0.976	0.097028504	0.05996269	0.2397488	0.0815882968	0.2253124375	0.9897401	0.001801985	0.08309495	0.2312714	0.09053914	0.165287675	0.813886	0.02372446	0.647399721	0.044568164	31.66951	7.98802
fges	sk	250	250	500	100	0.2	naive	diff21	0.9648	0.174262294	0.03996269	0.197764	0.0547237077	0.1462850374	0.9776902	0.0008444911	0.06331717	0.1883712	0.055568881	0.032142906	0.5653484	0.01557594	0.145719116	0.033665132	32.35263	6.506265
fges	sk	250	250	1000	200	0.2	naive	diff21	0.95968	0.161211414	0.05995855	0.2397322	0.0792515856	0.2159609625	0.9828769	4.029894e-06	0.08267879	0.2296074	0.075361441	0.104359181	0.6611059	0.02160756	0.347617529	0.042682819	31.68388	7.930544
fges	sk	250	250	2000	400	0.2	naive	diff21	0.97456	0.101716725	0.05997513	0.2397985	0.0821157521	0.2273561807	0.9891304	0	0.08307071	0.2311744	0.089722504	0.161776855	0.7800191	0.0231524	0.581037039	0.045848897	31.67035	7.984667
fges	sk	250	250	5000	1000	0.2	naive	diff21	0.98032	0.055689166	0.1199005	0.3279886	0.1377549392	0.3077984429	0.9957666	0.001148613	0.1416283	0.3183469	0.15070427	0.277683452	0.9058272	0.02111357	0.809269866	0.040574679	29.64779	10.99557
fges	sk	250	250	500	250	0.5	naive	diff21	0.9648	0.141150954	0.05992124	0.2395831	0.0773333968	0.2085223987	0.9850109	0.001338636	0.08277172	0.2299791	0.080111995	0.12376805	0.6960982	0.02337398	0.387444881	0.046653263	31.68068	7.943383
fges	sk	250	250	1000	500	0.5	naive	diff21	0.96576	0.104144829	0.09989223	0.3027192	0.116794074	0.27746627	0.9911986	0.000794524	0.1217576	0.2924546	0.121707343	0.219652507	0.816822	0.02292043	0.62888527	0.042778678	30.33412	10.10126
fges	sk	250	250	2000	1000	0.5	naive	diff21	0.97744	0.062276592	0.1198756	0.3279206	0.1365908515	0.3045720376	0.9951485	0.0006719316	0.1415313	0.3180814	0.14855456	0.271663464	0.9090068	0.01961394	0.802454545	0.037613193	29.65114	10.9864
fges	sk	250	250	5000	2500	0.5	naive	diff21	0.99232	0.015996734	0.2393824	0.4303091	0.2370234616	0.3808892517	0.9991697	0.0004421839	0.258396	0.4190941	0.26222242	0.38289571	0.975542	0.009245339	0.870740174	0.03595346	25.61469	14.47533
fges	sk	250	250	500	500	1	naive	diff21	0.97872	0.086398942	0.05978446	0.2390362	0.0732633747	0.1920346992	0.9908664	0.001886033	0.0829899	0.2308514	0.089615539	0.161554975	0.8156257	0.02299592	0.564052587	0.043961587	31.67314	7.97351
fges	sk	250	250	1000	1000	1	naive	diff21	0.98768	0.04270709	0.07984249	0.273508	0.0966657147	0.2446883763	0.9960188	0.0006803864	0.1027677	0.2655355	0.115740341	0.227772716	0.9089442	0.01947221	0.756536843	0.0415334	30.99002	9.171485
fges	sk	250	250	2000	2000	1	naive	diff21	0.99552	0.015849084	0.07981762	0.2734228	0.0964350664	0.2438731807	0.9985482	0.0004135622	0.1029414	0.2661306	0.119651123	0.241135412	0.9668626	0.01130478	0.85223646	0.033304255	30.98402	9.192039
fges	sk	250	250	5000	5000	1	naive	diff21	0.99632	0.007083871	0.3579067	0.4820558	0.3111601557	0.3867684946	0.9997338	0.0002235722	0.3740283	0.4697575	0.353870375	0.410832513	0.9866073	0.006629078	0.797105146	0.051508258	21.6208	16.22523
fges	sk	250	250	500	50	0.1	rs	diff21	0.24592	0.047004924	0.9757264	0.009984657	0.2242552451	0.0567848249	0.9803777	0.001090866	0.957297	0.00906746	0.227529845	0.034602837	0.7055348	0.02420066	0.138453331	0.031078328	1.474929	0.3131867
fges	sk	250	250	1000	100	0.1	rs	diff21	0.36304	0.055375881	0.9860435	0.005578299	0.4207421106	0.0785990058	0.9835466	0.001355893	0.9703111	0.004686172	0.38258032	0.037997585	0.7971109	0.02457858	0.302746232	0.04851585	1.025429	0.1618589
fges	sk	250	250	2000	200	0.1	rs	diff21	0.5328	0.053993197	0.9912332	0.003700429	0.6276780509	0.0883794569	0.9879414	0.00134997	0.9796566	0.002962127	0.570281628	0.035798625	0.8852731	0.0195534	0.560629747	0.045451351	0.7026442	0.1023109
fges	sk	250	250	5000	500	0.1	rs	diff21	0.7408	0.049235793	0.9969824	0.001547075	0.8692120161	0.0563976652	0.9933122	0.001257236	0.9905131	0.001424388	0.797526575	0.029483946	0.960806	0.01237864	0.844217715	0.029668461	0.3276672	0.04919739
fges	sk	250	250	500	100	0.2	rs	diff21	0.3656	0.053096754	0.9853181	0.005752793	0.4111303003	0.0814333026	0.9835991	0.001297747	0.9696687	0.004956202	0.379626941	0.038907879	0.7967097	0.0248054	0.298426081	0.047388591	1.047618	0.1711855
fges	sk	250	250	1000	200	0.2	rs	diff21	0.53632	0.052121303	0.9908104	0.003694588	0.6174456962	0.0872934892	0.9880258	0.001302797	0.9793333	0.003001235	0.568141748	0.035726199	0.885732	0.0190948	0.554671679	0.04561708	0.7138085	0.1036617
fges	sk	250	250	2000	400	0.2	rs	diff21	0.69616	0.048634984	0.995772	0.001754116	0.8148180239	0.0588268371	0.9921591	0.001243267	0.9882061	0.001822021	0.748812555	0.036153263	0.9479427	0.01302526	0.789395117	0.036226975	0.4073515	0.06293142
fges	sk	250	250	5000	1000	0.2	rs	diff21	0.87776	0.033672226	0.9984663	0.0008173012	0.9381755966	0.0294187252	0.9968394	0.0008670324	0.9954182	0.000874835	0.906211329	0.01828712	0.989364	0.00636203	0.948121701	0.017176426	0.1582516	0.03021604
fges	sk	250	250	500	250	0.5	rs	diff21	0.60144	0.058691918	0.9920497	0.003001864	0.6725358215	0.0742284963	0.9897036	0.001484234	0.9821859	0.002461302	0.63052219	0.038626503	0.9049424	0.02079172	0.628196469	0.04719123	0.6152848	0.08501238
fges	sk	250	250	1000	500	0.5	rs	diff21	0.75424	0.054283669	0.9958135	0.001885153	0.8291146093	0.0548829477	0.9936503	0.001387972	0.9897131	0.001600022	0.78723077	0.030807306	0.9605728	0.01229784	0.835279304	0.03043832	0.3552991	0.05526383
fges	sk	250	250	2000	1000	0.5	rs	diff21	0.87872	0.036441197	0.9981886	0.0009342249	0.928173209	0.0329740522	0.9968636	0.000937964	0.9951717	0.0008426437	0.901761779	0.017511912	0.988996	0.006961047	0.945448929	0.017157031	0.1667644	0.02910421
fges	sk	250	250	5000	2500	0.5	rs	diff21	0.9616	0.017104719	0.9994031	0.0004364299	0.9769370302	0.0164115507	0.9990058	0.0004422106	0.9984485	0.0005312754	0.969033425	0.010590195	0.9983863	0.002250497	0.989611452	0.006844959	0.0535879	0.01834981
fges	sk	250	250	500	500	1	rs	diff21	NA	NA	NA	NA	NA	NA	NA	NA	NA	NA	NA	NA	NA	NA	NA	NA	NA	NA
fges	sk	250	250	1000	1000	1	rs	diff21	NA	NA	NA	NA	NA	NA	NA	NA	NA	NA	NA	NA	NA	NA	NA	NA	NA	NA
fges	sk	250	250	2000	2000	1	rs	diff21	NA	NA	NA	NA	NA	NA	NA	NA	NA	NA	NA	NA	NA	NA	NA	NA	NA	NA
fges	sk	250	250	5000	5000	1	rs	diff21	NA	NA	NA	NA	NA	NA	NA	NA	NA	NA	NA	NA	NA	NA	NA	NA	NA	NA
fges	adjM	150	8	500	50	0.1	bs	diff12	0.44	0.2553509	0.9959804	0.005292489	0.154839626	0.194827409	0.9997755	0.0001021885	0.995758	0.0052163045	0.1641296134	0.1361053333	0.9479351741	0.0630900549	0.054850838	0.082117014	0.146516702	0.180169005
fges	adjM	150	8	1000	100	0.1	bs	diff12	0.455	0.20006377	0.9973349	0.00338618	0.176533649	0.172318298	0.9997815	7.994368e-05	0.997118	0.0033466212	0.2015162511	0.1255218713	0.9778116246	0.0375864512	0.081175474	0.085856585	0.099542884	0.115590907
fges	adjM	150	8	2000	200	0.1	bs	diff12	0.43	0.18238779	0.9988095	0.001784799	0.315400805	0.282202613	0.9997717	7.290941e-05	0.998582	0.0017682795	0.280900633	0.142226538	0.9902948679	0.0236276351	0.139113948	0.109889719	0.048976936	0.061075634
fges	adjM	150	8	5000	500	0.1	bs	diff12	0.61	0.23776167	0.9994798	0.0004692293	0.420259196	0.220318596	0.9998439	9.513939e-05	0.999324	0.0004515551	0.4485541088	0.1611612166	0.9905372149	0.0291886044	0.286150995	0.17863109	0.023348629	0.015596529
fges	adjM	150	8	500	100	0.2	bs	diff12	0.39	0.20303815	0.997433	0.003821808	0.222608576	0.239921435	0.9997555	8.106252e-05	0.99719	0.0037699266	0.2054433942	0.1466206107	0.9391141457	0.0801757227	0.073825454	0.092802216	0.097056013	0.130211708
fges	adjM	150	8	1000	200	0.2	bs	diff12	0.43	0.20228289	0.9986815	0.002092091	0.4283098	0.360653001	0.9997717	8.085762e-05	0.998454	0.0020685408	0.3169285585	0.1864359604	0.9766969288	0.048859918	0.1875327	0.172246595	0.053398002	0.071446541
fges	adjM	150	8	2000	400	0.2	bs	diff12	0.48	0.20726597	0.9995258	0.0006826489	0.515485278	0.328410616	0.9997919	8.292076e-05	0.999318	0.0006820408	0.4202673663	0.1861607057	0.9920245598	0.0242309506	0.287066484	0.219415607	0.023555825	0.023557395
fges	adjM	150	8	5000	1000	0.2	bs	diff12	0.68	0.22038927	0.9998039	0.0002433407	0.701978355	0.277089288	0.9998719	8.81798e-05	0.999676	0.0002495383	0.6477117882	0.1997438359	0.9913597939	0.0296596174	0.555347043	0.260635255	0.01119072	0.008618931
fges	adjM	150	8	500	250	0.5	bs	diff12	0.4	0.1956152	0.9992537	0.001218752	0.474666703	0.355501156	0.9997598	7.825936e-05	0.999014	0.00120255	0.3455672323	0.1828839029	0.9469110144	0.07548818	0.209925557	0.190705777	0.03405583	0.041535578
fges	adjM	150	8	1000	500	0.5	bs	diff12	0.525	0.20360275	0.9996519	0.000667041	0.658739041	0.332490004	0.9998099	8.145245e-05	0.999462	0.0006688064	0.5169184084	0.212013645	0.97897509	0.0435340171	0.388358331	0.244732997	0.01858214	0.023100285
fges	adjM	150	8	2000	1000	0.5	bs	diff12	0.635	0.21553209	0.9998179	0.0002731795	0.714460317	0.26534601	0.9998539	8.623655e-05	0.999672	0.0002740773	0.6296949717	0.1905132756	0.9936141957	0.0245938638	0.545909061	0.237798807	0.011328864	0.009466502
fges	adjM	150	8	5000	2500	0.5	bs	diff12	0.775	0.19723859	0.999934	9.820615e-05	0.862428571	0.197426223	0.99991	7.891891e-05	0.999844	0.0001387407	0.7985295815	0.1666190946	0.9919367747	0.0299328927	0.76487539	0.21834822	0.005388102	0.004791999
fges	adjM	150	8	500	500	1	bs	diff12	0.46	0.20429071	0.9997059	0.0006000393	0.693057875	0.342641592	0.9997839	8.172262e-05	0.99949	0.0005935882	0.4832643698	0.2053885459	0.9502933673	0.0773620046	0.353514907	0.234178091	0.017615011	0.020502285
fges	adjM	150	8	1000	1000	1	bs	diff12	0.59	0.20677307	0.9998479	0.000246907	0.754668831	0.275217787	0.9998359	8.272308e-05	0.999684	0.000255039	0.6168324599	0.1897221621	0.9825730292	0.0406265212	0.522681746	0.240980799	0.010914375	0.008808922
fges	adjM	150	8	2000	2000	1	bs	diff12	0.73	0.20726597	0.999916	0.0001608786	0.858777778	0.223237731	0.999892	8.292753e-05	0.999808	0.000189349	0.7602967033	0.1851836598	0.9941539116	0.0247249837	0.707594983	0.239610628	0.006631512	0.00654
fges	adjM	150	8	5000	5000	1	bs	diff12	0.815	0.20082737	0.999926	0.0001006709	0.847333333	0.191199816	0.999926	8.035534e-05	0.999852	0.0001388583	0.8142857143	0.1675373312	0.9920468187	0.0300421505	0.788506543	0.224994621	0.005111798	0.004796063
fges	adjM	150	8	500	50	0.1	naive	diff12	0.92	0.11780302	0.3559664	0.4794406	0.010013962	0.013072965	0.9999101	3.271377e-05	0.356192	0.4792057727	0.0193682159	0.0252459097	0.7544007603	0.1179970738	0.011822018	0.008407979	22.236855315	16.551564237
fges	adjM	150	8	1000	100	0.1	naive	diff12	0.885	0.12586436	0.6519968	0.4727158	0.017657516	0.012869976	0.9999294	4.725474e-05	0.65209	0.4724933336	0.0342214838	0.0249232339	0.8464085634	0.103189248	0.017640754	0.00867811	12.016663847	16.319719429
fges	adjM	150	8	2000	200	0.1	naive	diff12	0.9	0.12371791	0.8106583	0.3836673	0.024753622	0.012424287	0.9999506	5.121612e-05	0.810694	0.3834949386	0.0478649728	0.023988493	0.8892917167	0.1167671364	0.023491402	0.0108527	6.538548941	13.245752589
fges	adjM	150	8	5000	500	0.1	naive	diff12	0.93	0.11338934	0.872597	0.3255002	0.037266932	0.015091098	0.9999679	4.753011e-05	0.87262	0.3253595462	0.0712376481	0.0287601239	0.9283163265	0.0951548174	0.036264848	0.013217867	4.399651168	11.237780778
fges	adjM	150	8	500	100	0.2	naive	diff12	0.92	0.11780302	0.3564246	0.4800577	0.011225715	0.01472491	0.9999102	3.26718e-05	0.35665	0.479822597	0.0216214108	0.0283166213	0.755030012	0.1180127756	0.013245221	0.009481265	22.221036189	16.572869086
fges	adjM	150	8	1000	200	0.2	naive	diff12	0.885	0.12586436	0.6536795	0.4739359	0.022238886	0.016385792	0.9999296	4.713503e-05	0.653772	0.4737129429	0.042747368	0.0314581735	0.8476940776	0.1031959439	0.022210083	0.011140227	11.95856828	16.361844216
fges	adjM	150	8	2000	400	0.2	naive	diff12	0.9	0.12371791	0.8132993	0.3849172	0.034230097	0.017553082	0.9999508	5.105333e-05	0.813334	0.3847442896	0.0653475133	0.0334116521	0.8908783513	0.1168241213	0.032438688	0.015638992	6.44736446	13.288904645
fges	adjM	150	8	5000	1000	0.2	naive	diff12	0.93	0.11338934	0.8748059	0.3263244	0.052822836	0.022393605	0.999968	4.741054e-05	0.874828	0.3261834184	0.0990714825	0.0416464378	0.9295598239	0.0951915507	0.051399156	0.019810255	4.323387784	11.266236977
fges	adjM	150	8	500	250	0.5	naive	diff12	0.92	0.11780302	0.3577171	0.4817986	0.01728299	0.023193057	0.9999105	3.255648e-05	0.357942	0.4815627626	0.0325985978	0.0436381599	0.7567466987	0.1181151371	0.020251923	0.015366649	22.176411057	16.632973668
fges	adjM	150	8	1000	500	0.5	naive	diff12	0.885	0.12586436	0.6560784	0.4756751	0.035314786	0.026630789	0.9999299	4.69657e-05	0.65617	0.475451526	0.0663205064	0.0498429979	0.8495018007	0.103229675	0.035213142	0.018642991	11.875742377	16.421894139
fges	adjM	150	8	2000	1000	0.5	naive	diff12	0.9	0.12371791	0.8158263	0.386113	0.053653309	0.027429982	0.999951	5.088445e-05	0.81586	0.3859396273	0.0998135034	0.050813936	0.8924369748	0.1167364118	0.050654811	0.023966469	6.360117491	13.330191101
fges	adjM	150	8	5000	2500	0.5	naive	diff12	0.93	0.11338934	0.8769428	0.327122	0.092519107	0.048143721	0.9999681	4.729399e-05	0.876964	0.3269807395	0.1645364816	0.0814952061	0.9307603041	0.0952147554	0.089534206	0.043322031	4.249611249	11.293776107
fges	adjM	150	8	500	500	1	naive	diff12	0.92	0.11780302	0.3584634	0.4828038	0.025226206	0.034154708	0.9999107	3.248578e-05	0.358688	0.4825675491	0.0462798957	0.0624075645	0.7577991196	0.1181032285	0.02951586	0.021861755	22.150644533	16.667678568
fges	adjM	150	8	1000	1000	1	naive	diff12	0.885	0.12586436	0.6572029	0.4764904	0.048524736	0.036536994	0.99993	4.688037e-05	0.657294	0.4762664078	0.0890422095	0.0667485142	0.8503781513	0.1031624507	0.0483746	0.024636073	11.836919893	16.450039811
fges	adjM	150	8	2000	2000	1	naive	diff12	0.9	0.12371791	0.8171088	0.3867201	0.076889238	0.04179314	0.999951	5.080682e-05	0.817142	0.3865464912	0.1385621157	0.0740501216	0.8931952781	0.1168137653	0.072529078	0.037183355	6.315837755	13.351151921
fges	adjM	150	8	5000	5000	1	naive	diff12	0.93	0.11338934	0.877613	0.3273714	0.115769769	0.063186659	0.9999681	4.726446e-05	0.877634	0.3272299844	0.2001857227	0.1017460322	0.9311354542	0.0952469883	0.112461078	0.058600303	4.226469733	11.302384922
fges	adjM	150	8	500	50	0.1	rs	diff12	0.365	0.19039433	0.9776851	0.1148025	0.082335369	0.158613869	0.9997446	7.639119e-05	0.97744	0.1147182494	0.0936648082	0.0867775645	0.7620355642	0.1191240217	0.022374115	0.039311266	0.779212631	3.962319722
fges	adjM	150	8	1000	100	0.1	rs	diff12	0.38	0.18378115	0.9962745	0.004144198	0.133873936	0.187576246	0.9997512	7.352362e-05	0.996028	0.004113742	0.1367034839	0.1068882881	0.8264860944	0.1149397041	0.036177289	0.044301066	0.137190998	0.142086928
fges	adjM	150	8	2000	200	0.1	rs	diff12	0.395	0.16819874	0.9983914	0.003423258	0.367884452	0.325691888	0.9997577	6.712561e-05	0.99815	0.003394849	0.2872832218	0.1551230665	0.914759904	0.095917301	0.142992978	0.142211948	0.063898022	0.117256668
fges	adjM	150	8	5000	500	0.1	rs	diff12	0.49	0.20800314	0.999898	0.0001660391	0.795285714	0.271703244	0.9997959	8.320703e-05	0.999694	0.0001766006	0.5605151515	0.186642132	0.9683495898	0.0703183149	0.447075267	0.231120526	0.010568947	0.006099684
fges	adjM	150	8	500	100	0.2	rs	diff12	0.415	0.19955307	0.9783693	0.1205249	0.103303447	0.166493355	0.9997531	0.0001009835	0.978144	0.1204560656	0.1130772844	0.0919125302	0.8151688175	0.1246150462	0.026935096	0.037249357	0.754896786	4.160501448
fges	adjM	150	8	1000	200	0.2	rs	diff12	0.41	0.17320508	0.9978171	0.003476238	0.354475792	0.344895553	0.9997636	6.909689e-05	0.997582	0.0034397846	0.2633312647	0.1540049232	0.8988883053	0.1017502631	0.132744271	0.131235394	0.083516506	0.118808731
fges	adjM	150	8	2000	400	0.2	rs	diff12	0.46	0.18461211	0.9997559	0.000435905	0.680348596	0.345339187	0.9997839	7.387387e-05	0.99954	0.0004499433	0.4971844267	0.211939541	0.937872399	0.0826924261	0.364750485	0.237223662	0.015888032	0.015540835
fges	adjM	150	8	5000	1000	0.2	rs	diff12	0.67	0.22834811	0.9999	0.0001703021	0.813095238	0.207924283	0.999868	9.135304e-05	0.999768	0.0001707606	0.6957914863	0.1716035429	0.991440076	0.0290196551	0.623369587	0.230996855	0.008013076	0.005897979
fges	adjM	150	8	500	250	0.5	rs	diff12	0.41	0.18735539	0.9981893	0.003234113	0.37010217	0.326506495	0.9997636	7.490012e-05	0.997954	0.0032139498	0.2977940356	0.1890865455	0.8672383954	0.1174946107	0.151722487	0.163431129	0.070667784	0.111008479
fges	adjM	150	8	1000	500	0.5	rs	diff12	0.48	0.20726597	0.9996939	0.0006985016	0.670805485	0.341895672	0.9997919	8.296031e-05	0.999486	0.0007168554	0.5037554863	0.2171473991	0.9285161565	0.0840055242	0.380943771	0.245943713	0.017753176	0.024759862
fges	adjM	150	8	2000	1000	0.5	rs	diff12	0.615	0.20335201	0.999876	0.0001756858	0.770849206	0.254001117	0.999846	8.135324e-05	0.999722	0.0001898334	0.6457772228	0.1828236094	0.9743154762	0.048595858	0.562873672	0.228112783	0.009601879	0.006556742
fges	adjM	150	8	5000	2500	0.5	rs	diff12	0.785	0.20209363	0.999908	0.000155034	0.837555556	0.208101716	0.999914	8.086499e-05	0.999822	0.0001832696	0.7877045177	0.1715336446	0.9873594438	0.0369900847	0.736724219	0.243796771	0.006147976	0.00633002
fges	adjM	150	8	500	500	1	rs	diff12	NA	NA	NA	NA	NA	NA	NA	NA	NA	NA	NA	NA	NA	NA	NA	NA	NA	NA
fges	adjM	150	8	1000	1000	1	rs	diff12	NA	NA	NA	NA	NA	NA	NA	NA	NA	NA	NA	NA	NA	NA	NA	NA	NA	NA
fges	adjM	150	8	2000	2000	1	rs	diff12	NA	NA	NA	NA	NA	NA	NA	NA	NA	NA	NA	NA	NA	NA	NA	NA	NA	NA
fges	adjM	150	8	5000	5000	1	rs	diff12	NA	NA	NA	NA	NA	NA	NA	NA	NA	NA	NA	NA	NA	NA	NA	NA	NA	NA
fges	adjM	150	8	500	50	0.1	bs	diff21	0.365	0.21553209	0.9037575	0.2510683	0.093742558	0.221310799	0.9997396	8.823706e-05	0.903542	0.2508917216	0.0743730902	0.1069041673	0.7191419068	0.1345626312	0.022263382	0.056846693	3.331618218	8.665693744
fges	adjM	150	8	1000	100	0.1	bs	diff21	0.31	0.13887301	0.9717807	0.1363557	0.201519852	0.299193684	0.9997217	5.474519e-05	0.971516	0.1362592792	0.1493814439	0.1306741172	0.7933105742	0.1318370114	0.051527253	0.082530912	0.983825062	4.706337762
fges	adjM	150	8	2000	200	0.1	bs	diff21	0.395	0.16819874	0.9983093	0.002109064	0.306841197	0.332185916	0.9997576	6.734267e-05	0.998068	0.0020976605	0.2486519301	0.1661612772	0.9010964386	0.0863015894	0.120341161	0.143097687	0.066730267	0.072452312
fges	adjM	150	8	5000	500	0.1	bs	diff21	0.485	0.19172951	0.9994558	0.0009779266	0.551871446	0.359457845	0.9997939	7.667034e-05	0.99925	0.0009549549	0.4283855273	0.1869792917	0.9628086234	0.0617848871	0.27776042	0.201214285	0.025904517	0.032983752
fges	adjM	150	8	500	100	0.2	bs	diff21	0.31	0.13887301	0.9728011	0.1310273	0.223716421	0.317184438	0.9997217	5.473147e-05	0.972536	0.1309328863	0.1597952587	0.1333956163	0.7955409664	0.1262022615	0.057225968	0.087800053	0.948594694	4.52236641
fges	adjM	150	8	1000	200	0.2	bs	diff21	0.395	0.16043627	0.9985954	0.001895214	0.350182713	0.341346767	0.9997576	6.425177e-05	0.998354	0.0018880083	0.2810657568	0.1829674311	0.8976710684	0.0940676268	0.148393357	0.165668801	0.056851949	0.065211012
fges	adjM	150	8	2000	400	0.2	bs	diff21	0.435	0.20708127	0.9995798	0.001008534	0.589147598	0.342557417	0.9997739	8.287508e-05	0.999354	0.0010142274	0.4321378907	0.195115028	0.9500817827	0.0819012849	0.293710384	0.212250886	0.022312385	0.035030975
fges	adjM	150	8	5000	1000	0.2	bs	diff21	0.54	0.19794866	0.9997859	0.0005089074	0.726635531	0.27210704	0.9998159	7.916981e-05	0.999602	0.000490102	0.5623045157	0.1758823468	0.9857688075	0.0448367737	0.473481429	0.225516809	0.013746604	0.016927926
fges	adjM	150	8	500	250	0.5	bs	diff21	0.435	0.19437235	0.9808603	0.1307943	0.47754216	0.336072907	0.9997738	7.774106e-05	0.980642	0.1307092709	0.3610647555	0.1706566193	0.9185881853	0.0971969116	0.194861169	0.159129638	0.668616931	4.514642822
fges	adjM	150	8	1000	500	0.5	bs	diff21	0.49	0.18182746	0.9997779	0.0003328953	0.650452381	0.308675193	0.9997959	7.273795e-05	0.999574	0.0003293841	0.507984016	0.1747921583	0.9614945978	0.0744325178	0.354539097	0.210169159	0.014713696	0.011376783
fges	adjM	150	8	2000	1000	0.5	bs	diff21	0.57	0.22038927	0.9998439	0.0003513251	0.78747619	0.258271047	0.999828	8.815585e-05	0.999672	0.0003301453	0.6014933955	0.1791173912	0.9860281613	0.0445405038	0.527082766	0.215506785	0.011328843	0.011403087
fges	adjM	150	8	5000	2500	0.5	bs	diff21	0.755	0.2171828	0.99988	0.0001485209	0.782777778	0.213222672	0.999902	8.689783e-05	0.999782	0.0001560874	0.7375677656	0.1595679119	0.9993472389	0.0008447372	0.691264869	0.209436614	0.007529549	0.005391166
fges	adjM	150	8	500	500	1	bs	diff21	0.47	0.18653664	0.9996419	0.00105507	0.645771284	0.339632598	0.9997879	7.459972e-05	0.99943	0.0010379041	0.4809426869	0.1883967952	0.9653133754	0.059057877	0.336205176	0.219839687	0.019687389	0.035848779
fges	adjM	150	8	1000	1000	1	bs	diff21	0.535	0.22021557	0.9998719	0.0002232759	0.808507937	0.277245732	0.9998139	8.809276e-05	0.999686	0.0002138185	0.5841799867	0.1814277866	0.9880409664	0.0341484869	0.505560744	0.218777112	0.010845278	0.007385195
fges	adjM	150	8	2000	2000	1	bs	diff21	0.72	0.18653664	0.999912	0.0001662235	0.855701299	0.215658237	0.999888	7.463096e-05	0.9998	0.0001665986	0.7516089466	0.1563420347	0.9966053922	0.0175454914	0.69128434	0.203427288	0.006907826	0.005754232
fges	adjM	150	8	5000	5000	1	bs	diff21	0.83	0.17814234	0.999902	0.0001116013	0.811984127	0.174839435	0.999932	7.127903e-05	0.999834	0.0001238992	0.8022023532	0.1355660698	0.9970368147	0.0175959309	0.768874041	0.194074183	0.005733515	0.004279401
fges	adjM	150	8	500	50	0.1	naive	diff21	1	0	0	0	4e-04	0	NA	NA	4e-04	0	0.0007996801	0	0.5244197679	0.0504953901	0.004619977	0.008940664	34.525760162	0
fges	adjM	150	8	1000	100	0.1	naive	diff21	0.995	0.03535534	0.01995598	0.1411101	0.002792	0.016913994	0.9998997	NA	0.020346	0.1410395186	0.0049216176	0.0291464991	0.5666056423	0.088164272	0.009534844	0.016142803	33.836833778	4.871445181
fges	adjM	150	8	2000	200	0.1	naive	diff21	0.985	0.05997448	0.05982993	0.239218	0.006126	0.022905864	0.9998997	1.161893e-08	0.0602	0.2390982788	0.0109477778	0.0405912397	0.6486034414	0.1009791211	0.017922744	0.01867127	32.460293513	8.25835319
fges	adjM	150	8	5000	500	0.1	naive	diff21	0.915	0.11962953	0.3788395	0.4888171	0.036260644	0.047456413	0.9999102	3.163594e-05	0.379054	0.488577731	0.0645032976	0.0839470537	0.7734373749	0.1071806108	0.043047089	0.028784831	21.447211527	16.875267705
fges	adjM	150	8	500	100	0.2	naive	diff21	0.995	0.03535534	0.01995998	0.1411384	0.003000696	0.018389695	0.9998998	NA	0.02035	0.1410678028	0.005228131	0.0313138762	0.5666476591	0.0881763061	0.010080914	0.017350051	33.836695619	4.872422108
fges	adjM	150	8	1000	200	0.2	naive	diff21	0.985	0.05997448	0.05980792	0.23913	0.005544233	0.020622596	0.9998996	3.021111e-08	0.060178	0.2390103228	0.0100190986	0.0369405256	0.648587435	0.100970549	0.017581419	0.017473646	32.461053383	8.255315226
fges	adjM	150	8	2000	400	0.2	naive	diff21	0.915	0.11962953	0.3587755	0.4832241	0.030652381	0.041866207	0.9999052	2.365894e-05	0.358998	0.4829850272	0.0551593552	0.0749625034	0.7633663465	0.1118961204	0.038563999	0.025424225	22.139937263	16.682098088
fges	adjM	150	8	5000	1000	0.2	naive	diff21	0.86	0.12535663	0.7177331	0.4521297	0.069449947	0.047749547	0.999922	4.231094e-05	0.71779	0.4519135673	0.1236637749	0.0839070473	0.8508943577	0.0968530384	0.064370761	0.034462149	9.747413696	15.608903029
fges	adjM	150	8	500	250	0.5	naive	diff21	0.965	0.08762746	0.1594738	0.3691102	0.014641585	0.033696384	0.9999122	3.548265e-05	0.159796	0.3689301388	0.0262675985	0.0600527382	0.6908913565	0.1216496115	0.024731798	0.024514023	29.020289896	12.742690592
fges	adjM	150	8	1000	500	0.5	naive	diff21	0.915	0.11962953	0.3785974	0.4885048	0.030801507	0.040696411	0.9999102	3.165672e-05	0.378812	0.4882655532	0.0556728243	0.0730059781	0.7731592637	0.1071386108	0.036848537	0.024950564	21.455570104	16.864485215
fges	adjM	150	8	2000	1000	0.5	naive	diff21	0.86	0.12535663	0.717461	0.4519584	0.062497529	0.042353499	0.9999219	4.232461e-05	0.717518	0.4517422909	0.1124751451	0.0753077254	0.8507262905	0.0968094053	0.058110791	0.028528692	9.756808461	15.602987215
fges	adjM	150	8	5000	2500	0.5	naive	diff21	0.89	0.12535663	0.857611	0.3495371	0.104657384	0.061119569	0.9999487	5.073469e-05	0.857624	0.3493793643	0.1816062656	0.0980821747	0.9061084434	0.0938523944	0.098344104	0.055624003	4.917606636	12.067415119
fges	adjM	150	8	500	500	1	naive	diff21	0.915	0.11962953	0.3783994	0.4882492	0.026810431	0.034866109	0.9999101	3.167389e-05	0.378614	0.4880100087	0.0491679105	0.0637068431	0.7728771509	0.1071354814	0.031940051	0.021599733	21.46240894	16.855658815
fges	adjM	150	8	1000	1000	1	naive	diff21	0.86	0.12535663	0.7167727	0.4515247	0.049210021	0.032631393	0.9999218	4.236726e-05	0.71683	0.4513087713	0.0906463647	0.0597939374	0.8502490996	0.0968185943	0.045781456	0.022808997	9.780571689	15.58801363
fges	adjM	150	8	2000	2000	1	naive	diff21	0.875	0.12626907	0.8369808	0.3689977	0.075594084	0.038747156	0.9999402	4.987957e-05	0.836996	0.3688280513	0.1363697037	0.068893594	0.8906542617	0.0979534577	0.069026683	0.033934718	5.630089005	12.739164523
fges	adjM	150	8	5000	5000	1	naive	diff21	0.915	0.11962953	0.9172549	0.2732314	0.110876141	0.059460749	0.9999629	4.898282e-05	0.917254	0.2731120232	0.1931852563	0.0924559039	0.9335264106	0.0884070058	0.105934775	0.057879279	2.858011728	9.433173489
fges	adjM	150	8	500	50	0.1	rs	diff21	0.385	0.23260942	0.8819328	0.2876617	0.077998707	0.208420324	0.9997481	9.453908e-05	0.881734	0.2874626354	0.0625368106	0.0991956889	0.7031322529	0.1368617909	0.018036593	0.052897919	4.084857298	9.928837609
fges	adjM	150	8	1000	100	0.1	rs	diff21	0.305	0.13637059	0.969982	0.1381342	0.186417908	0.317969036	0.9997192	5.364766e-05	0.969716	0.1380365485	0.1292189052	0.1294956824	0.789109894	0.1282969461	0.047493848	0.084747105	1.045996297	4.76772389
fges	adjM	150	8	2000	200	0.1	rs	diff21	0.375	0.15361295	0.9985914	0.002318283	0.376812069	0.358910647	0.9997496	6.156916e-05	0.998342	0.0023190507	0.2925654216	0.1893776613	0.8994410264	0.086745946	0.158766906	0.172588498	0.057266417	0.080099024
fges	adjM	150	8	5000	500	0.1	rs	diff21	0.515	0.18495725	0.9997199	0.0007076784	0.674574459	0.300465593	0.9998059	7.397125e-05	0.999526	0.0006927644	0.5277747808	0.1813061979	0.964727391	0.0620888385	0.394537969	0.216044856	0.016371604	0.023927796
fges	adjM	150	8	500	100	0.2	rs	diff21	0.31	0.13887301	0.9696759	0.1384378	0.166600614	0.299208575	0.9997211	5.474303e-05	0.969412	0.138340396	0.1202876496	0.124222602	0.7885769308	0.1237926734	0.042821371	0.079673684	1.05649633	4.778218653
fges	adjM	150	8	1000	200	0.2	rs	diff21	0.37	0.15352989	0.9984474	0.002464287	0.339057104	0.336065856	0.9997476	6.15303e-05	0.998196	0.0024629466	0.2759831174	0.1843646671	0.8991554122	0.0867790699	0.138919374	0.162397765	0.062309194	0.085069132
fges	adjM	150	8	2000	400	0.2	rs	diff21	0.465	0.18217787	0.9994398	0.002458209	0.603257735	0.316174591	0.9997858	7.287597e-05	0.999226	0.0024565456	0.4742995758	0.1895010509	0.9528491397	0.0722492334	0.336290147	0.208543498	0.026733461	0.084848043
fges	adjM	150	8	5000	1000	0.2	rs	diff21	0.655	0.20133483	0.9997659	0.0004463001	0.748666667	0.300077084	0.9998619	8.054115e-05	0.999628	0.0004309647	0.6340877423	0.1866471191	0.9880722289	0.0353952519	0.567545928	0.22421097	0.012848612	0.014885346
fges	adjM	150	8	500	250	0.5	rs	diff21	0.4	0.18898224	0.9793858	0.1389877	0.373582102	0.317768695	0.9997598	7.556561e-05	0.979154	0.1388972638	0.2924278926	0.1454125258	0.9177203381	0.100257325	0.141781027	0.131430886	0.720011809	4.797452625
fges	adjM	150	8	1000	500	0.5	rs	diff21	0.49	0.18182746	0.9996299	0.000949547	0.607325221	0.320542721	0.9997959	7.271512e-05	0.999426	0.000931273	0.4812149018	0.1800057786	0.9642634554	0.0621335422	0.330702615	0.212216522	0.019825554	0.032165786
fges	adjM	150	8	2000	1000	0.5	rs	diff21	0.585	0.22929573	0.9997779	0.0004565615	0.762394362	0.292181181	0.9998339	9.171911e-05	0.999612	0.0004279233	0.584986902	0.1806052868	0.9878531413	0.0353675295	0.509626602	0.213368145	0.013401223	0.014780306
fges	adjM	150	8	5000	2500	0.5	rs	diff21	0.73	0.21333121	0.999902	0.0001363166	0.811428571	0.210098932	0.999892	8.535559e-05	0.999794	0.0001517382	0.7401803752	0.1612129212	0.9993384854	0.0008513238	0.687898733	0.206275457	0.007115066	0.005240943
fges	adjM	150	8	500	500	1	rs	diff21	NA	NA	NA	NA	NA	NA	NA	NA	NA	NA	NA	NA	NA	NA	NA	NA	NA	NA
fges	adjM	150	8	1000	1000	1	rs	diff21	NA	NA	NA	NA	NA	NA	NA	NA	NA	NA	NA	NA	NA	NA	NA	NA	NA	NA
fges	adjM	150	8	2000	2000	1	rs	diff21	NA	NA	NA	NA	NA	NA	NA	NA	NA	NA	NA	NA	NA	NA	NA	NA	NA	NA
fges	adjM	150	8	5000	5000	1	rs	diff21	NA	NA	NA	NA	NA	NA	NA	NA	NA	NA	NA	NA	NA	NA	NA	NA	NA	NA
fges	adjM	150	15	500	50	0.1	bs	diff12	0.2825	0.16329281	0.9973919	0.003762755	0.197198371	0.207979435	0.9994247	0.0001299624	0.99682	0.0036675633	0.16368744	0.0795979784	0.9454239642	0.0442758426	0.062591972	0.063406231	0.109835393	0.126676153
fges	adjM	150	15	1000	100	0.1	bs	diff12	0.2875	0.15413104	0.9983667	0.002499136	0.29024209	0.208497926	0.9994292	0.0001226613	0.997798	0.002410224	0.2182128506	0.0946835746	0.9795958016	0.0256967813	0.10323012	0.076115783	0.076055691	0.083248182
fges	adjM	150	15	2000	200	0.1	bs	diff12	0.395	0.15435845	0.9989371	0.001343916	0.347591782	0.212970588	0.9995154	0.0001233353	0.998454	0.001291133	0.3201717129	0.118210465	0.9916007806	0.0181307062	0.183747695	0.097194221	0.053397797	0.044595225
fges	adjM	150	15	5000	500	0.1	bs	diff12	0.5225	0.178017	0.9994936	0.0005449485	0.58404274	0.260521795	0.9996177	0.0001424158	0.999112	0.0005045265	0.5028648968	0.1451516252	0.9927360639	0.0167148615	0.405622098	0.187837468	0.030670838	0.017426147
fges	adjM	150	15	500	100	0.2	bs	diff12	0.3025	0.1751275	0.9979163	0.003436298	0.26412841	0.256800772	0.999441	0.0001397757	0.99736	0.003342674	0.2022271007	0.0998623472	0.9396592274	0.0551648023	0.091382639	0.09366628	0.091184034	0.115454614
fges	adjM	150	15	1000	200	0.2	bs	diff12	0.335	0.16835034	0.9989492	0.001651337	0.426050595	0.301643099	0.9994674	0.0001344433	0.998418	0.0015711285	0.2914024964	0.1149772487	0.983285003	0.024919576	0.183978305	0.110153182	0.054641184	0.054266174
fges	adjM	150	15	2000	400	0.2	bs	diff12	0.515	0.15698044	0.9991433	0.001010994	0.474671696	0.265620697	0.9996116	0.0001255269	0.998756	0.0009594131	0.4384430132	0.1386118857	0.9944909678	0.0119114382	0.350031831	0.162537653	0.042966922	0.033137756
fges	adjM	150	15	5000	1000	0.2	bs	diff12	0.66	0.17684883	0.9996097	0.0003778616	0.663052861	0.221697245	0.9997278	0.0001415212	0.999338	0.0003486944	0.6238534276	0.1353797095	0.9936932046	0.0169307749	0.584065572	0.179759609	0.022864982	0.012043756
fges	adjM	150	15	500	250	0.5	bs	diff12	0.3525	0.12799972	0.9991213	0.001569993	0.450288902	0.27538644	0.9994815	0.0001022183	0.998604	0.0015398065	0.3396059045	0.1266810894	0.9464153823	0.0519711917	0.208426984	0.132203924	0.048216834	0.053184285
fges	adjM	150	15	1000	500	0.5	bs	diff12	0.4625	0.16799007	0.9994536	0.0007120527	0.580175449	0.278571694	0.9995697	0.0001343397	0.999024	0.0006570062	0.4545545953	0.1391949109	0.9859834117	0.02577672	0.367420152	0.174895016	0.033710282	0.02269275
fges	adjM	150	15	2000	1000	0.5	bs	diff12	0.66	0.17135415	0.9996277	0.000372846	0.663109649	0.211453498	0.9997278	0.0001371448	0.999356	0.0003500204	0.6307320489	0.1323916856	0.9960888711	0.0121623521	0.602939895	0.168638277	0.022243269	0.012089554
fges	adjM	150	15	5000	2500	0.5	bs	diff12	0.7575	0.15238328	0.9998379	0.0001772962	0.815446942	0.15595651	0.9998059	0.0001219778	0.999644	0.0002242084	0.7740567192	0.1285016997	0.9931153673	0.0226414368	0.75902414	0.166053522	0.012295934	0.007744001
fges	adjM	150	15	500	500	1	bs	diff12	0.42	0.15722401	0.9995316	0.0009045568	0.657875902	0.30312731	0.9995357	0.0001257421	0.999068	0.0008858157	0.4578743165	0.1458392449	0.9511540482	0.0436545841	0.366647935	0.167820162	0.032190514	0.030595705
fges	adjM	150	15	1000	1000	1	bs	diff12	0.565	0.17720909	0.9996177	0.000479622	0.653694422	0.232316694	0.9996517	0.0001418255	0.99927	0.0004581462	0.5705830285	0.1467638162	0.9861611789	0.0267572893	0.50505564	0.19537319	0.025213612	0.015824176
fges	adjM	150	15	2000	2000	1	bs	diff12	0.7425	0.14597054	0.9997658	0.0002155127	0.756307167	0.165970753	0.9997938	0.0001168291	0.99956	0.0002285714	0.7326914111	0.1215214936	0.9953851831	0.0194727162	0.715854618	0.161526155	0.015197249	0.007894726
fges	adjM	150	15	5000	5000	1	bs	diff12	0.805	0.14096967	0.9998159	0.0001671728	0.800184704	0.156557921	0.9998439	0.0001128548	0.99966	0.0002203893	0.7935259	0.1253247231	0.9932339622	0.0227176493	0.773998536	0.167759228	0.011743331	0.007612091
fges	adjM	150	15	500	50	0.1	naive	diff12	0.9925	0.02998724	0.05933747	0.237249	0.004333178	0.014130248	0.9998988	3.127723e-08	0.060084	0.2370351635	0.008207602	0.0264301019	0.7408336669	0.0948368527	0.020745964	0.013277861	32.464300104	8.187094061
fges	adjM	150	15	1000	100	0.1	naive	diff12	0.9825	0.04381373	0.1778783	0.3835136	0.01108482	0.022248016	0.9999212	4.465089e-05	0.178522	0.3831765881	0.0209068817	0.0417592064	0.8114781825	0.0855709822	0.028513512	0.014337684	28.373501796	13.234756907
fges	adjM	150	15	2000	200	0.1	naive	diff12	0.9625	0.05786376	0.5141193	0.4989649	0.032531994	0.031038916	0.9999416	5.09972e-05	0.514478	0.4985366305	0.0610363887	0.0581176631	0.8955234187	0.0769679732	0.044845765	0.015834843	16.769723991	17.219243858
fges	adjM	150	15	5000	500	0.1	naive	diff12	0.95	0.06185896	0.7139151	0.4497247	0.058899634	0.037293173	0.9999439	5.086172e-05	0.714104	0.4493396851	0.1082985686	0.0683689464	0.9307035629	0.0579237673	0.067421402	0.018105027	9.874726586	15.520002221
fges	adjM	150	15	500	100	0.2	naive	diff12	0.9925	0.02998724	0.05943755	0.2376491	0.004925933	0.016500495	0.999899	2.567927e-08	0.060184	0.2374349908	0.0092356371	0.0305406841	0.7414661729	0.094896587	0.023419085	0.015298053	32.460846146	8.200903926
fges	adjM	150	15	1000	200	0.2	naive	diff12	0.9825	0.04381373	0.1783427	0.3845148	0.013822015	0.028190085	0.9999215	4.453237e-05	0.178986	0.384177008	0.0256586899	0.0520633638	0.8127251801	0.0856032615	0.035577658	0.01827012	28.357475433	13.269310986
fges	adjM	150	15	2000	400	0.2	naive	diff12	0.9625	0.05786376	0.5156165	0.5004179	0.042687243	0.04105776	0.9999418	5.085032e-05	0.515974	0.4999884965	0.0785288897	0.0753483247	0.8969355484	0.0770208092	0.058788562	0.021493913	16.718052785	17.269390694
fges	adjM	150	15	5000	1000	0.2	naive	diff12	0.95	0.06185896	0.7156045	0.4507889	0.079433516	0.050955824	0.9999441	5.074137e-05	0.715792	0.4504030634	0.1419586271	0.0905778341	0.9319095276	0.057875349	0.091158264	0.025083669	9.816423782	15.556730856
fges	adjM	150	15	500	250	0.5	naive	diff12	0.9925	0.02998724	0.05961369	0.2383535	0.006737935	0.023970595	0.9998993	1.084021e-07	0.06036	0.2381387839	0.0122318338	0.0428405597	0.7430314251	0.0948364508	0.033588655	0.022325303	32.454767181	8.225212643
fges	adjM	150	15	1000	500	0.5	naive	diff12	0.9825	0.04381373	0.1789051	0.3857274	0.019903867	0.041353826	0.9999217	4.438952e-05	0.179548	0.3853886659	0.035698996	0.0737626425	0.8144105284	0.0855481125	0.053040067	0.026859397	28.338064191	13.311161135
fges	adjM	150	15	2000	1000	0.5	naive	diff12	0.9625	0.05786376	0.5171297	0.5018867	0.063279965	0.062369586	0.9999419	5.070161e-05	0.517486	0.5014560994	0.111816927	0.1094370782	0.8984607686	0.076936291	0.087917457	0.033585354	16.665828946	17.320081074
fges	adjM	150	15	5000	2500	0.5	naive	diff12	0.95	0.06185896	0.7173078	0.4518619	0.123744695	0.083024365	0.9999442	5.062239e-05	0.717494	0.4514752645	0.2080060039	0.1364982146	0.9330794636	0.0579005202	0.140849032	0.045445389	9.757637423	15.593764227
fges	adjM	150	15	500	500	1	naive	diff12	0.9925	0.02998724	0.05972778	0.2388096	0.008882948	0.032527348	0.9998995	7.654862e-08	0.060474	0.2385945411	0.0155639586	0.0561149971	0.7440052042	0.094866963	0.046920294	0.031329092	32.450829669	8.240954302
fges	adjM	150	15	1000	1000	1	naive	diff12	0.9825	0.04381373	0.1792474	0.3864653	0.0274204	0.057765283	0.9999218	4.430985e-05	0.17989	0.3861259868	0.0472089597	0.0988250801	0.8153032426	0.0855523964	0.07297479	0.038875322	28.326251656	13.336627887
fges	adjM	150	15	2000	2000	1	naive	diff12	0.9625	0.05786376	0.5179323	0.5026656	0.084005886	0.082619271	0.999942	5.060957e-05	0.518288	0.5022343772	0.1428690175	0.1394640428	0.8992073659	0.0769491499	0.116442679	0.04403013	16.638128206	17.346962461
fges	adjM	150	15	5000	5000	1	naive	diff12	0.95	0.06185896	0.7178523	0.452205	0.152731779	0.108211322	0.9999442	5.058858e-05	0.718038	0.4518180322	0.2464690931	0.1673766329	0.9334707766	0.0579192647	0.175100345	0.066743092	9.738847894	15.605603279
fges	adjM	150	15	500	50	0.1	rs	diff12	0.2575	0.13926282	0.9966633	0.002866827	0.123423165	0.15500958	0.9994041	0.0001110061	0.996072	0.0028068459	0.1237265819	0.0696992153	0.7623506305	0.0987200909	0.03151224	0.037549545	0.13567098	0.096947311
fges	adjM	150	15	1000	100	0.1	rs	diff12	0.2775	0.13432085	0.9973239	0.003113814	0.229817124	0.259468982	0.9994206	0.000106524	0.996748	0.0030353186	0.1630505072	0.0729048873	0.8257048139	0.0923395654	0.057701917	0.05010238	0.112322239	0.104838678
fges	adjM	150	15	2000	200	0.1	rs	diff12	0.305	0.15803319	0.9991253	0.001583671	0.41523391	0.27801231	0.9994435	0.0001263713	0.99857	0.001496697	0.2901144964	0.1183584291	0.9198083467	0.0698281723	0.156644966	0.107930081	0.049391149	0.051695348
fges	adjM	150	15	5000	500	0.1	rs	diff12	0.4775	0.16500232	0.9997498	0.0003293004	0.712418153	0.247242144	0.9995818	0.0001320026	0.999332	0.0003139219	0.5364649136	0.1507127935	0.9823586369	0.0308793377	0.446913019	0.169646807	0.023072103	0.010842718
fges	adjM	150	15	500	100	0.2	rs	diff12	0.3325	0.15691948	0.996229	0.004082604	0.142238489	0.154082919	0.9994642	0.0001246605	0.995698	0.0039935402	0.149030978	0.0752579884	0.8170644015	0.0958395052	0.048082286	0.04916904	0.148588829	0.137935253
fges	adjM	150	15	1000	200	0.2	rs	diff12	0.285	0.16374133	0.9986729	0.003434163	0.43389645	0.298802351	0.9994275	0.0001306179	0.998102	0.0033286321	0.2718140443	0.1129624145	0.8840678793	0.0688573626	0.150092033	0.108847039	0.065555658	0.114969624
fges	adjM	150	15	2000	400	0.2	rs	diff12	0.4425	0.14985112	0.9995897	0.0006901986	0.642688989	0.276045308	0.9995537	0.0001198598	0.999144	0.0006688888	0.4823786064	0.1540495146	0.9582956365	0.0549733635	0.366889477	0.168347222	0.02956552	0.023103144
fges	adjM	150	15	5000	1000	0.2	rs	diff12	0.6775	0.16957705	0.9997918	0.0001795303	0.757146465	0.172608897	0.9997418	0.0001357178	0.999534	0.0002036504	0.6965924967	0.1296397551	0.9938395717	0.0165717499	0.637864748	0.16227953	0.016095236	0.007033943
fges	adjM	150	15	500	250	0.5	rs	diff12	0.3075	0.14770783	0.9989392	0.002118875	0.47250263	0.316276614	0.9994454	0.0001178976	0.998386	0.0020511828	0.3022076722	0.1407219649	0.8541773419	0.0903549456	0.169141625	0.131329403	0.055746433	0.070847036
fges	adjM	150	15	1000	500	0.5	rs	diff12	0.425	0.14060728	0.9995396	0.0008736484	0.599584921	0.260810328	0.9995397	0.0001124272	0.99908	0.0008354395	0.4573564493	0.1334506453	0.9441677092	0.058853019	0.35886219	0.168706864	0.031776042	0.028855751
fges	adjM	150	15	2000	1000	0.5	rs	diff12	0.63	0.15352989	0.9997298	0.0003087986	0.724784549	0.212725763	0.9997038	0.0001228698	0.999434	0.0003140324	0.6491540173	0.1344815667	0.98861877	0.0221167443	0.581382477	0.177651716	0.019549163	0.010846521
fges	adjM	150	15	5000	2500	0.5	rs	diff12	0.7725	0.15708197	0.9998179	0.0001904153	0.804319625	0.166991786	0.9998179	0.0001257328	0.999636	0.0002247538	0.7740469443	0.1306852088	0.9920772868	0.02371843	0.746554186	0.166662412	0.01257226	0.007762849
fges	adjM	150	15	500	500	1	rs	diff12	NA	NA	NA	NA	NA	NA	NA	NA	NA	NA	NA	NA	NA	NA	NA	NA	NA	NA
fges	adjM	150	15	1000	1000	1	rs	diff12	NA	NA	NA	NA	NA	NA	NA	NA	NA	NA	NA	NA	NA	NA	NA	NA	NA	NA
fges	adjM	150	15	2000	2000	1	rs	diff12	NA	NA	NA	NA	NA	NA	NA	NA	NA	NA	NA	NA	NA	NA	NA	NA	NA	NA
fges	adjM	150	15	5000	5000	1	rs	diff12	NA	NA	NA	NA	NA	NA	NA	NA	NA	NA	NA	NA	NA	NA	NA	NA	NA	NA
fges	adjM	150	15	500	50	0.1	bs	diff21	0.215	0.16948301	0.9675981	0.1384793	0.253558699	0.36040295	0.9993644	0.0001328407	0.966996	0.1382685393	0.1055815217	0.0817020849	0.6964596677	0.0951923972	0.034324816	0.047127953	1.139943664	4.775736801
fges	adjM	150	15	1000	100	0.1	bs	diff21	0.2275	0.13046717	0.9942934	0.01898009	0.289867325	0.325613881	0.9993794	0.0001019034	0.99368	0.0189032337	0.1698894247	0.1145672952	0.7653926892	0.087075105	0.064166883	0.081235626	0.218289626	0.652909727
fges	adjM	150	15	2000	200	0.1	bs	diff21	0.3	0.12626907	0.998773	0.001490996	0.348958572	0.279414351	0.9994393	0.0001007237	0.998214	0.0014398143	0.2549770643	0.1106049186	0.8577301841	0.096630027	0.119399057	0.097325165	0.061687235	0.049730614
fges	adjM	150	15	5000	500	0.1	bs	diff21	0.435	0.20082737	0.9991533	0.0009042788	0.441076631	0.276220862	0.9995475	0.0001606416	0.998702	0.0008496074	0.3713312951	0.1499987766	0.9621390863	0.0511434592	0.265750517	0.162784089	0.044832008	0.02934511
fges	adjM	150	15	500	100	0.2	bs	diff21	0.2125	0.10180138	0.9964992	0.007003722	0.351724848	0.376329056	0.9993678	8.082307e-05	0.995872	0.006980645	0.1802477836	0.1226968539	0.7646848729	0.0961143309	0.074114163	0.086468456	0.142578866	0.241108531
fges	adjM	150	15	1000	200	0.2	bs	diff21	0.3125	0.11641433	0.9989952	0.001109658	0.372482393	0.273058039	0.9994494	9.295477e-05	0.998446	0.001072135	0.2808076664	0.1205043731	0.8579169586	0.0937879107	0.14252151	0.107019733	0.053674061	0.037031115
fges	adjM	150	15	2000	400	0.2	bs	diff21	0.4375	0.16608103	0.9991713	0.0008682598	0.419210393	0.220027991	0.9995495	0.0001328247	0.998722	0.0008241978	0.3788759001	0.1336876583	0.9411231485	0.0568166149	0.251833561	0.145350684	0.044141218	0.02846747
fges	adjM	150	15	5000	1000	0.2	bs	diff21	0.61	0.15698044	0.9993515	0.0007271167	0.534389189	0.213360173	0.9996877	0.0001255877	0.99904	0.0006934092	0.5322921096	0.1439450111	0.9893402222	0.025087254	0.458739987	0.198454949	0.033157743	0.023950078
fges	adjM	150	15	500	250	0.5	bs	diff21	0.32	0.12412962	0.9992874	0.001254022	0.490552114	0.293657123	0.9994555	9.923298e-05	0.998744	0.0012405002	0.3314931144	0.1221828849	0.9025631755	0.0741092976	0.206905732	0.127231739	0.043381272	0.042846359
fges	adjM	150	15	1000	500	0.5	bs	diff21	0.5075	0.19465105	0.9994075	0.0005050114	0.483829899	0.208746018	0.9996056	0.0001557725	0.999014	0.0004923952	0.4613479081	0.1565047668	0.9608501801	0.054487909	0.353107572	0.183222895	0.034055707	0.017007113
fges	adjM	150	15	2000	1000	0.5	bs	diff21	0.64	0.14863323	0.9994616	0.0006573239	0.579484813	0.212862052	0.9997117	0.0001189611	0.999174	0.0006520955	0.5839819103	0.1559781675	0.9884232386	0.0286662997	0.517310278	0.209228429	0.028529459	0.022523098
fges	adjM	150	15	5000	2500	0.5	bs	diff21	0.7575	0.15446171	0.9996998	0.0002764938	0.712890693	0.167372316	0.9998058	0.0001236312	0.999506	0.0002758364	0.7167318107	0.1272090471	0.9968667434	0.0124307522	0.675476127	0.18112698	0.017062395	0.00952725
fges	adjM	150	15	500	500	1	bs	diff21	0.43	0.17525492	0.9994736	0.0005177899	0.494212204	0.241520297	0.9995436	0.000140225	0.999018	0.0005121742	0.4221343931	0.1524773121	0.9647639361	0.0472156341	0.310510113	0.176270791	0.033917499	0.01769027
fges	adjM	150	15	1000	1000	1	bs	diff21	0.6125	0.16987766	0.9995637	0.0004419462	0.605864636	0.21058031	0.9996897	0.0001359365	0.999254	0.0004296225	0.581459283	0.1560650854	0.9917357636	0.018950236	0.510880362	0.204518074	0.025766276	0.014838972
fges	adjM	150	15	2000	2000	1	bs	diff21	0.705	0.14454362	0.9996757	0.0002841934	0.697886447	0.199288155	0.9997638	0.0001156782	0.99944	0.0002649605	0.6760483393	0.1160304357	0.9979033227	0.0087546074	0.643929935	0.16468719	0.019341974	0.00915162
fges	adjM	150	15	5000	5000	1	bs	diff21	0.795	0.16122933	0.9997358	0.000226744	0.743577099	0.148838368	0.9998359	0.000129052	0.999572	0.0002166913	0.7501196816	0.1106332366	0.9945186149	0.0210418201	0.728202662	0.157760635	0.014782807	0.007484402
fges	adjM	150	15	500	50	0.1	naive	diff21	1	0	0	0	8e-04	0	NA	NA	8e-04	0	0.001598721	0	0.5244035228	0.0334301067	0.005795695	0.008226217	34.511944332	0
fges	adjM	150	15	1000	100	0.1	naive	diff21	1	0	0	0	8e-04	0	NA	NA	8e-04	0	0.001598721	0	0.5641343074	0.0617886484	0.014281996	0.019699649	34.511944332	0
fges	adjM	150	15	2000	200	0.1	naive	diff21	1	0	0	0	8e-04	0	NA	NA	8e-04	0	0.001598721	0	0.6247928343	0.0741078921	0.022377583	0.019119086	34.511944332	0
fges	adjM	150	15	5000	500	0.1	naive	diff21	0.99	0.03425594	0.07973979	0.2731562	0.015254933	0.050264257	0.9998996	6.502513e-08	0.080468	0.2729102652	0.0254283416	0.0824367548	0.7532606085	0.1009101493	0.062983386	0.044332783	31.760245385	9.426204865
fges	adjM	150	15	500	100	0.2	naive	diff21	1	0	0	0	8e-04	0	NA	NA	8e-04	0	0.001598721	0	0.5641393114	0.0617998332	0.014583305	0.019848184	34.511944332	0
fges	adjM	150	15	1000	200	0.2	naive	diff21	1	0	0	0	8e-04	0	NA	NA	8e-04	0	0.001598721	0	0.6248378703	0.0740984683	0.022783051	0.019016554	34.511944332	0
fges	adjM	150	15	2000	400	0.2	naive	diff21	0.9975	0.01767767	0.01991994	0.1408552	0.003762723	0.020949618	0.9998995	NA	0.020702	0.1407283916	0.0066576557	0.0357720701	0.7131965572	0.1065457132	0.047794906	0.038498458	33.824537689	4.860698987
fges	adjM	150	15	5000	1000	0.2	naive	diff21	0.9725	0.05230649	0.2591073	0.4415662	0.046325847	0.078664984	0.999915	3.77077e-05	0.259678	0.4411755023	0.0773844993	0.1304058256	0.8233246597	0.1017821378	0.095852563	0.047809671	25.57040796	15.238014816
fges	adjM	150	15	500	250	0.5	naive	diff21	1	0	0	0	8e-04	0	NA	NA	8e-04	0	0.001598721	0	0.6608516813	0.080846797	0.030320989	0.023953583	34.511944332	0
fges	adjM	150	15	1000	500	0.5	naive	diff21	0.99	0.03425594	0.07970376	0.2730327	0.013504933	0.04359781	0.9998996	2.970412e-08	0.080432	0.2727869068	0.0230599205	0.0736099854	0.75308747	0.1008918221	0.057632892	0.039108142	31.76148881	9.421944118
fges	adjM	150	15	2000	1000	0.5	naive	diff21	0.9725	0.05230649	0.2589672	0.4413275	0.041160168	0.069801817	0.999915	3.772908e-05	0.259538	0.4409369712	0.0700770631	0.1180086722	0.823152522	0.1017311365	0.087664998	0.043223114	25.575243501	15.229776056
fges	adjM	150	15	5000	2500	0.5	naive	diff21	0.955	0.06060915	0.5781966	0.4970193	0.114281813	0.100680779	0.9999377	4.956991e-05	0.578498	0.4965907836	0.1878828333	0.1638385524	0.910923739	0.0680108197	0.149951559	0.050050128	14.558500331	17.152035131
fges	adjM	150	15	500	500	1	naive	diff21	0.99	0.03425594	0.07965372	0.2728613	0.011933907	0.038239963	0.9998995	4.072155e-08	0.080382	0.2726156356	0.0207671196	0.0657913264	0.7526991593	0.1008904875	0.048657909	0.033333294	31.763215789	9.416028484
fges	adjM	150	15	1000	1000	1	naive	diff21	0.9725	0.05230649	0.258755	0.4409661	0.035471637	0.060488734	0.9999149	3.776329e-05	0.259326	0.4405758031	0.0616314907	0.104192739	0.8228382706	0.1016678547	0.076138612	0.037415125	25.582565891	15.217301462
fges	adjM	150	15	2000	2000	1	naive	diff21	0.9475	0.06232117	0.5577822	0.499441	0.088561118	0.080323808	0.9999247	4.430138e-05	0.558094	0.4990037963	0.1506566173	0.1357290614	0.9042664131	0.062168788	0.119005412	0.03566506	15.263245835	17.235379573
fges	adjM	150	15	5000	5000	1	naive	diff21	0.9475	0.06232117	0.7178723	0.4522175	0.151870731	0.106035805	0.9999414	5.019486e-05	0.718056	0.4518292865	0.2457310678	0.1654550766	0.9309717774	0.0591016191	0.172054173	0.066105637	9.73822618	15.605991998
fges	adjM	150	15	500	50	0.1	rs	diff21	0.2175	0.1709256	0.96505	0.1435418	0.172443265	0.283907329	0.9993653	0.0001338915	0.964452	0.1433267157	0.089428471	0.0734115118	0.6874848629	0.0958148366	0.022140844	0.036021936	1.227812347	4.95044407
fges	adjM	150	15	1000	100	0.1	rs	diff21	0.2075	0.10597579	0.9954544	0.008278189	0.283982521	0.336900747	0.9993632	8.388862e-05	0.994824	0.0082471408	0.1493761986	0.1064969706	0.7641647068	0.0891569114	0.053975408	0.072062451	0.178776338	0.284852764
fges	adjM	150	15	2000	200	0.1	rs	diff21	0.3	0.11845089	0.9989592	0.001572557	0.443362081	0.326282633	0.9994393	9.449808e-05	0.9984	0.0015359634	0.2853206794	0.1246051573	0.8578803042	0.0951211799	0.154177738	0.109705646	0.055262874	0.053051552
fges	adjM	150	15	5000	500	0.1	rs	diff21	0.515	0.18147637	0.9994836	0.0004563278	0.525539819	0.224996823	0.9996117	0.0001452269	0.999096	0.0004512839	0.4885163642	0.158564029	0.9641164181	0.0495079895	0.379785229	0.191721876	0.031223466	0.015587139
fges	adjM	150	15	500	100	0.2	rs	diff21	0.2075	0.10597579	0.9953543	0.008395048	0.248066349	0.305201415	0.9993631	8.387121e-05	0.994724	0.0083636863	0.1436977677	0.1061040264	0.7628624149	0.0904312232	0.048695218	0.0708594	0.182230296	0.288878199
fges	adjM	150	15	1000	200	0.2	rs	diff21	0.295	0.11506431	0.9988671	0.001628174	0.413682509	0.319372459	0.9994353	9.176684e-05	0.998304	0.0015896297	0.2726045813	0.1199228018	0.8598291133	0.0924792802	0.146214804	0.10755438	0.05857867	0.054905162
fges	adjM	150	15	2000	400	0.2	rs	diff21	0.4575	0.16290178	0.9994195	0.0005929441	0.526381972	0.271433553	0.9995656	0.0001303177	0.998986	0.0005778249	0.4389986574	0.1449414121	0.9450756855	0.0542166745	0.310243471	0.172856396	0.035022783	0.019957828
fges	adjM	150	15	5000	1000	0.2	rs	diff21	0.655	0.1484615	0.9995376	0.0005911799	0.634067032	0.226839183	0.9997238	0.0001188133	0.999262	0.000579898	0.6146187631	0.1477501008	0.9918956415	0.0196077095	0.546472935	0.199983399	0.025489986	0.020029428
fges	adjM	150	15	500	250	0.5	rs	diff21	0.3125	0.12938729	0.9990633	0.001231509	0.40476185	0.28986388	0.9994494	0.0001034378	0.998514	0.0012111742	0.2908532129	0.1166694878	0.8999752302	0.0739857695	0.162960002	0.115221671	0.05132537	0.041833454
fges	adjM	150	15	1000	500	0.5	rs	diff21	0.4525	0.20185681	0.9995076	0.0005217344	0.528221089	0.235957745	0.9995617	0.0001614927	0.99907	0.0004849784	0.4409604702	0.1503726956	0.9635938751	0.0495951689	0.334350851	0.176602174	0.032121455	0.016750958
fges	adjM	150	15	2000	1000	0.5	rs	diff21	0.625	0.16940773	0.9995396	0.0003946636	0.585656448	0.20074126	0.9996997	0.0001355711	0.99924	0.0003886134	0.5788898055	0.1509453741	0.9916416884	0.0196881638	0.502556334	0.202888648	0.026249838	0.013422529
fges	adjM	150	15	5000	2500	0.5	rs	diff21	0.76	0.14690688	0.9996898	0.0002903765	0.708549036	0.174642211	0.9998078	0.0001175913	0.999498	0.0002917155	0.7162714979	0.1284093935	0.9968222078	0.0127046544	0.676965605	0.181326365	0.017338714	0.010075711
fges	adjM	150	15	500	500	1	rs	diff21	NA	NA	NA	NA	NA	NA	NA	NA	NA	NA	NA	NA	NA	NA	NA	NA	NA	NA
fges	adjM	150	15	1000	1000	1	rs	diff21	NA	NA	NA	NA	NA	NA	NA	NA	NA	NA	NA	NA	NA	NA	NA	NA	NA	NA
fges	adjM	150	15	2000	2000	1	rs	diff21	NA	NA	NA	NA	NA	NA	NA	NA	NA	NA	NA	NA	NA	NA	NA	NA	NA	NA
fges	adjM	150	15	5000	5000	1	rs	diff21	NA	NA	NA	NA	NA	NA	NA	NA	NA	NA	NA	NA	NA	NA	NA	NA	NA	NA
fges	adjM	150	30	500	50	0.1	bs	diff12	0.36666667	0.14013275	0.9964547	0.002961689	0.195886303	0.118950577	0.9990466	0.0002089322	0.99551	0.0028035146	0.2202323697	0.0743864114	0.9437440828	0.0424430907	0.110234729	0.063454726	0.155081937	0.096832324
fges	adjM	150	30	1000	100	0.1	bs	diff12	0.42533333	0.17709677	0.9969514	0.003493188	0.282624693	0.16390294	0.9991356	0.0002646976	0.996094	0.0032768458	0.2852208242	0.0923985169	0.9823184777	0.0191225972	0.174975398	0.085689046	0.134910895	0.11318103
fges	adjM	150	30	2000	200	0.1	bs	diff12	0.46933333	0.13732792	0.9984216	0.001224507	0.372583384	0.150178617	0.9992024	0.0002058216	0.997628	0.0011108078	0.3866766553	0.091761521	0.9919983976	0.0118088299	0.278346825	0.096199616	0.081927238	0.038366908
fges	adjM	150	30	5000	500	0.1	bs	diff12	0.55466667	0.12737717	0.999361	0.0005432546	0.633622959	0.187277061	0.9993311	0.0001910981	0.998694	0.0004970977	0.5660654745	0.0969816516	0.9931201469	0.0132987901	0.507887893	0.115232439	0.045108152	0.017169552
fges	adjM	150	30	500	100	0.2	bs	diff12	0.37333333	0.13401188	0.9973761	0.002259809	0.256811025	0.142312373	0.9990573	0.0002001663	0.99644	0.0021211279	0.264650235	0.0819159342	0.9464538808	0.0407262517	0.149794553	0.083126533	0.122960139	0.073262963
fges	adjM	150	30	1000	200	0.2	bs	diff12	0.444	0.14481828	0.9981773	0.002250551	0.391884113	0.20608433	0.9991643	0.0002166587	0.997346	0.0021123746	0.3672051046	0.1004369715	0.9849860791	0.0157117701	0.276938844	0.115089674	0.091667368	0.072960626
fges	adjM	150	30	2000	400	0.2	bs	diff12	0.50666667	0.12196427	0.9992328	0.0007858821	0.580684466	0.200923395	0.999259	0.0001829178	0.998494	0.0007215092	0.5147009793	0.1053683398	0.9924096144	0.0145753781	0.454396949	0.125234777	0.05201601	0.024920656
fges	adjM	150	30	5000	1000	0.2	bs	diff12	0.63866667	0.10440632	0.9996074	0.0003735461	0.748861771	0.141834349	0.9994573	0.0001566598	0.999066	0.0003378262	0.675703755	0.0828250922	0.9940865966	0.0131487015	0.682125551	0.105372904	0.032259531	0.011668374
fges	adjM	150	30	500	250	0.5	bs	diff12	0.404	0.12592335	0.9988843	0.001131988	0.484136276	0.224165955	0.9991046	0.0001884907	0.997992	0.0010247628	0.3934796633	0.0964602158	0.9514501085	0.0383067459	0.289314905	0.119590835	0.069354754	0.035394947
fges	adjM	150	30	1000	500	0.5	bs	diff12	0.54533333	0.15456178	0.9992369	0.0008072823	0.626119176	0.218036652	0.9993171	0.0002317985	0.998556	0.0007217213	0.5426017648	0.1183677562	0.9853600401	0.0200940057	0.494050723	0.153207103	0.049874602	0.024927989
fges	adjM	150	30	2000	1000	0.5	bs	diff12	0.66266667	0.13696417	0.9995613	0.0003746677	0.741196952	0.165659812	0.9994934	0.0002055523	0.999056	0.0003302195	0.6789726018	0.0908374754	0.9946005675	0.0125525442	0.678440504	0.110906751	0.032604955	0.011405627
fges	adjM	150	30	5000	2500	0.5	bs	diff12	0.79333333	0.11448396	0.9996855	0.0002752114	0.81443146	0.115755619	0.9996896	0.0001718895	0.999376	0.0002567934	0.7930794589	0.0739414312	0.9940874645	0.0152417619	0.816093473	0.101086971	0.021552448	0.008869505
fges	adjM	150	30	500	500	1	bs	diff12	0.46666667	0.10345505	0.9994071	0.0004319914	0.597551877	0.191026108	0.999199	0.000155157	0.998608	0.0004064982	0.5054914985	0.0953306566	0.9542911701	0.0363219703	0.419456188	0.128674492	0.04807845	0.014040274
fges	adjM	150	30	1000	1000	1	bs	diff12	0.636	0.1293346	0.9994692	0.0005039092	0.702675384	0.193530462	0.9994533	0.0001941232	0.998924	0.000484688	0.6469714283	0.1123058499	0.9863515941	0.0195989753	0.619801619	0.143176197	0.037164147	0.016740902
fges	adjM	150	30	2000	2000	1	bs	diff12	0.75066667	0.12182289	0.9996014	0.0003782564	0.778316837	0.145427989	0.9996255	0.000182855	0.999228	0.0003602947	0.7481970779	0.0900891076	0.9951495911	0.0126331103	0.760500125	0.106970894	0.026664254	0.012444402
fges	adjM	150	30	5000	5000	1	bs	diff12	0.80933333	0.11742513	0.9996715	0.0002494869	0.808154856	0.117490195	0.9997136	0.000176327	0.999386	0.0002432853	0.7983961615	0.0751506626	0.9941645802	0.0153580298	0.824674424	0.102242091	0.021207071	0.008402926
fges	adjM	150	30	500	50	0.1	naive	diff12	0.95466667	0.1294958	0.1187121	0.3247376	0.010966267	0.026407726	0.9994266	0.0001772828	0.119966	0.3240645297	0.0197186653	0.0466384324	0.7547371057	0.0669355125	0.039778499	0.017217008	30.396001164	11.1930516
fges	adjM	150	30	1000	100	0.1	naive	diff12	0.964	0.1018736	0.1185879	0.324398	0.011199071	0.026790992	0.9995442	0.0001239698	0.119856	0.3237636661	0.0203082097	0.047793872	0.8374975797	0.0547812178	0.058531128	0.016055343	30.399800529	11.182659867
fges	adjM	150	30	2000	200	0.1	naive	diff12	0.96666667	0.07996598	0.2968513	0.4580516	0.034867894	0.051852603	0.9998314	0.0001736409	0.297856	0.4572873817	0.0620922393	0.0918548066	0.8939031881	0.055350593	0.082151878	0.021754461	24.251756006	15.794512332
fges	adjM	150	30	5000	500	0.1	naive	diff12	0.97066667	0.05895538	0.4761062	0.5005783	0.072302057	0.075271226	0.9999075	0.0001110432	0.476848	0.4997812253	0.1249048596	0.1293946821	0.9350939743	0.0471204162	0.121566746	0.027316082	18.069448224	17.262231648
fges	adjM	150	30	500	100	0.2	naive	diff12	0.976	0.10670067	0.05944316	0.2376716	0.006794459	0.022488782	0.9993937	0.0003502747	0.060818	0.2371712321	0.0121791066	0.0389631921	0.7553350025	0.0669521746	0.044374126	0.019598864	32.438948031	8.19179391
fges	adjM	150	30	1000	200	0.2	naive	diff12	0.94933333	0.10988347	0.1782834	0.384387	0.019608881	0.039186753	0.9995732	4.463864e-05	0.17944	0.3836465949	0.0346278756	0.0684134973	0.8387093974	0.0548484449	0.072370171	0.021144348	28.341794416	13.250990851
fges	adjM	150	30	2000	400	0.2	naive	diff12	0.94	0.1071164	0.396663	0.4907434	0.054186228	0.066390002	0.9997728	0.0001877787	0.397478	0.4898959628	0.0938699254	0.114437324	0.89517109	0.0553158957	0.10391231	0.027433747	20.810854334	16.920798926
fges	adjM	150	30	5000	1000	0.2	naive	diff12	0.976	0.03986371	0.4771617	0.5016883	0.095689903	0.100930303	0.9999244	6.812465e-05	0.47791	0.5008979611	0.1583235102	0.1656147679	0.9356251043	0.0479139746	0.161640671	0.04020787	18.032767201	17.300803223
fges	adjM	150	30	500	250	0.5	naive	diff12	0.91066667	0.19776988	0.1788583	0.3856264	0.020408176	0.041773109	0.9992503	0.000167701	0.179956	0.3847590569	0.0340943389	0.0687074441	0.7568252379	0.0669791695	0.062150508	0.027166405	28.323971948	13.289414917
fges	adjM	150	30	1000	500	0.5	naive	diff12	0.952	0.11191185	0.1590025	0.3680194	0.024584549	0.053878483	0.9995467	5.404005e-05	0.160192	0.3673007219	0.0410863625	0.0887559444	0.8402366884	0.0548697509	0.102880986	0.031398571	29.006612177	12.686411331
fges	adjM	150	30	2000	1000	0.5	naive	diff12	0.97066667	0.06888816	0.2984937	0.4605859	0.065256528	0.099808286	0.9998524	0.000146719	0.299502	0.4598271785	0.1058205104	0.1606848318	0.8960116842	0.0552255429	0.152675168	0.046301304	24.194903868	15.882235829
fges	adjM	150	30	5000	2500	0.5	naive	diff12	0.97066667	0.05244152	0.4983055	0.5033649	0.152970331	0.158482861	0.9999116	9.315382e-05	0.499014	0.5025654564	0.2301258602	0.23456948	0.936798865	0.0479707857	0.241850706	0.071665898	17.303843983	17.358397808
fges	adjM	150	30	500	500	1	naive	diff12	0.98	0.08109232	0.05972158	0.2387848	0.01233544	0.044276367	0.9994971	0.0001007458	0.061102	0.2383067107	0.0199212447	0.0687688708	0.7576815223	0.0670199023	0.081946486	0.038546001	32.429138796	8.23101284
fges	adjM	150	30	1000	1000	1	naive	diff12	0.94533333	0.13175253	0.159327	0.3687704	0.032071821	0.07227477	0.9994848	0.000146567	0.160506	0.3680274543	0.050116694	0.1110366069	0.8404713737	0.0539563231	0.136787763	0.041583081	28.995766743	12.711512376
fges	adjM	150	30	2000	2000	1	naive	diff12	0.944	0.1072095	0.3786099	0.4885209	0.100877726	0.132208187	0.9997779	0.000196937	0.379458	0.4876797364	0.1541451238	0.1998749374	0.8967527959	0.0552076646	0.199351418	0.062584429	21.433257498	16.844251404
fges	adjM	150	30	5000	5000	1	naive	diff12	0.97333333	0.05039526	0.4786319	0.503234	0.166497652	0.180690089	0.9999163	9.210607e-05	0.479374	0.5024371265	0.2425211828	0.2580197686	0.9371203472	0.0479301933	0.277771133	0.085414504	17.982201259	17.353965344
fges	adjM	150	30	500	50	0.1	rs	diff12	0.29066667	0.13248711	0.9960641	0.002558325	0.146493447	0.144486895	0.9989317	0.0001976667	0.995006	0.0024270928	0.1585326989	0.0553610542	0.7537643131	0.0728795353	0.053732308	0.040053302	0.172489792	0.083830855
fges	adjM	150	30	1000	100	0.1	rs	diff12	0.36133333	0.15941503	0.9962544	0.003220481	0.191136279	0.123624836	0.9990385	0.0002377868	0.995302	0.003025773	0.2073802506	0.0604144452	0.84619556	0.0657433043	0.095990174	0.04549176	0.162266162	0.104509064
fges	adjM	150	30	2000	200	0.1	rs	diff12	0.31866667	0.12291988	0.9988563	0.001705628	0.406002114	0.195815984	0.9989766	0.0001839616	0.997836	0.0015861338	0.3230971275	0.0910884393	0.9093569688	0.0454284023	0.211840229	0.095551848	0.074742825	0.054784477
fges	adjM	150	30	5000	500	0.1	rs	diff12	0.512	0.12303052	0.9995493	0.0004088199	0.679219126	0.171762741	0.9992672	0.0001845888	0.998818	0.0004124046	0.5670831545	0.1074940027	0.9727075947	0.0269921436	0.50126394	0.124869717	0.040825194	0.014244244
fges	adjM	150	30	500	100	0.2	rs	diff12	0.37066667	0.17876371	0.9958398	0.003441357	0.200498148	0.172387342	0.9990524	0.0002666323	0.994902	0.0032164431	0.1977180415	0.0633066026	0.8329066266	0.0521500276	0.084021451	0.048075128	0.176082004	0.111094753
fges	adjM	150	30	1000	200	0.2	rs	diff12	0.332	0.13568671	0.9985979	0.00188225	0.39272268	0.206561097	0.9989964	0.0002029056	0.997598	0.001759463	0.3144619438	0.1022713955	0.8941552996	0.0482038518	0.198652299	0.096898344	0.08296326	0.060771197
fges	adjM	150	30	2000	400	0.2	rs	diff12	0.47733333	0.12588733	0.9993831	0.0004023141	0.580934731	0.170946247	0.999215	0.0001888674	0.9986	0.0004115674	0.5062222761	0.10746896	0.9450903021	0.0422551491	0.423623538	0.11928704	0.04835478	0.014215322
fges	adjM	150	30	5000	1000	0.2	rs	diff12	0.664	0.10429332	0.9996575	0.0002782295	0.768361593	0.135603613	0.9994954	0.0001565443	0.999154	0.0002977535	0.7033450241	0.0911356213	0.9963567351	0.01031331	0.680911433	0.114257234	0.029220078	0.010284231
fges	adjM	150	30	500	250	0.5	rs	diff12	0.32533333	0.1224393	0.9990446	0.001199793	0.467300039	0.222340632	0.9989867	0.0001832469	0.998034	0.0011164101	0.3464006189	0.1087068369	0.8691682858	0.0485428584	0.232458257	0.110674713	0.067903997	0.038560386
fges	adjM	150	30	1000	500	0.5	rs	diff12	0.49066667	0.12760483	0.9994191	0.0004877047	0.633539611	0.21162085	0.9992351	0.0001914049	0.998656	0.0004673678	0.5263459664	0.1083790678	0.9334716742	0.041021453	0.449946149	0.132444477	0.046420579	0.01614267
fges	adjM	150	30	2000	1000	0.5	rs	diff12	0.62133333	0.11542291	0.9996755	0.0002929025	0.774468752	0.150205668	0.9994313	0.0001732065	0.999108	0.0003186963	0.6767867832	0.0999966727	0.9816103489	0.0259719288	0.643659558	0.121225781	0.030808848	0.011007578
fges	adjM	150	30	5000	2500	0.5	rs	diff12	0.79333333	0.11914282	0.9996915	0.0002758281	0.817776209	0.118383345	0.9996896	0.0001788937	0.999382	0.0002700642	0.7943902672	0.0773556207	0.994866433	0.0130734147	0.793586804	0.110261145	0.02134521	0.009327861
fges	adjM	150	30	500	500	1	rs	diff12	NA	NA	NA	NA	NA	NA	NA	NA	NA	NA	NA	NA	NA	NA	NA	NA	NA	NA
fges	adjM	150	30	1000	1000	1	rs	diff12	NA	NA	NA	NA	NA	NA	NA	NA	NA	NA	NA	NA	NA	NA	NA	NA	NA	NA
fges	adjM	150	30	2000	2000	1	rs	diff12	NA	NA	NA	NA	NA	NA	NA	NA	NA	NA	NA	NA	NA	NA	NA	NA	NA	NA
fges	adjM	150	30	5000	5000	1	rs	diff12	NA	NA	NA	NA	NA	NA	NA	NA	NA	NA	NA	NA	NA	NA	NA	NA	NA	NA
fges	adjM	150	30	500	50	0.1	bs	diff21	0.14933333	0.08990799	0.9949264	0.009619947	0.177737908	0.242899836	0.9987178	0.0001303923	0.993658	0.0095367408	0.1028893424	0.061043242	0.7014324821	0.0683844422	0.026338067	0.030905993	0.219048971	0.329395037
fges	adjM	150	30	1000	100	0.1	bs	diff21	0.20133333	0.09084137	0.9981232	0.003216208	0.349165929	0.282692638	0.9987996	0.0001350715	0.996928	0.0031643447	0.196021487	0.0881792272	0.7897472208	0.055735317	0.082880218	0.05657597	0.10610462	0.109295161
fges	adjM	150	30	2000	200	0.1	bs	diff21	0.35333333	0.10879676	0.9980491	0.0018253	0.295235239	0.164942102	0.9990278	0.0001624479	0.997082	0.0017246934	0.2852931855	0.0731580445	0.8798896345	0.0489315227	0.156300533	0.071436172	0.100785707	0.059570253
fges	adjM	150	30	5000	500	0.1	bs	diff21	0.47733333	0.1222317	0.9988002	0.001122451	0.449356649	0.154251074	0.9992147	0.0001831489	0.998018	0.0009997326	0.4343357425	0.0809876815	0.960435787	0.0333010083	0.339576108	0.098628783	0.068456813	0.03453043
fges	adjM	150	30	500	100	0.2	bs	diff21	0.2	0.08411201	0.9982313	0.003280221	0.368670465	0.276869088	0.9987977	0.0001249476	0.997034	0.0032315164	0.2061420327	0.0930188538	0.7956908696	0.0506920764	0.089647346	0.060973629	0.102443423	0.111615238
fges	adjM	150	30	1000	200	0.2	bs	diff21	0.356	0.11237288	0.9983836	0.001692365	0.343831757	0.174604607	0.9990321	0.0001678884	0.99742	0.001591944	0.3120094652	0.0792712063	0.8770314806	0.0512681574	0.17764229	0.079633627	0.089111334	0.054985144
fges	adjM	150	30	2000	400	0.2	bs	diff21	0.45866667	0.13511732	0.9988563	0.0008859111	0.463994208	0.19550233	0.9991867	0.0002024924	0.998046	0.0007664416	0.4219402739	0.0833964412	0.9379559339	0.0392150217	0.309355394	0.083168364	0.067489682	0.026472647
fges	adjM	150	30	5000	1000	0.2	bs	diff21	0.61733333	0.13590046	0.9992629	0.0005939666	0.622152278	0.176777702	0.9994252	0.0002038616	0.99869	0.0005007138	0.5912730537	0.0859916106	0.9891933233	0.0183775374	0.556724901	0.112496685	0.045246386	0.017294489
fges	adjM	150	30	500	250	0.5	bs	diff21	0.39866667	0.11467394	0.9987081	0.001047115	0.400901175	0.18506535	0.9990964	0.0001717602	0.997808	0.0009772598	0.3670473732	0.0917186272	0.9128389251	0.0408286803	0.246963055	0.087557205	0.075710029	0.033754184
fges	adjM	150	30	1000	500	0.5	bs	diff21	0.516	0.12403642	0.9991367	0.0007600033	0.544255469	0.175286921	0.9992729	0.0001859813	0.998412	0.0006554761	0.5025272581	0.0864634385	0.9551495911	0.0354242434	0.421056332	0.104442682	0.054848266	0.022639936
fges	adjM	150	30	2000	1000	0.5	bs	diff21	0.65733333	0.13197265	0.999327	0.0004609664	0.641519908	0.162493029	0.9994852	0.0001980228	0.998814	0.0004060813	0.6269923015	0.0883310577	0.9886874311	0.0187207646	0.598189511	0.115422822	0.040963526	0.014025884
fges	adjM	150	30	5000	2500	0.5	bs	diff21	0.76533333	0.11682885	0.9995213	0.0003090416	0.730204683	0.134207285	0.9996475	0.0001754315	0.99917	0.000319598	0.736533744	0.0874362453	0.9966019696	0.0111005646	0.747771071	0.111595177	0.028667567	0.011038731
fges	adjM	150	30	500	500	1	bs	diff21	0.47733333	0.11692198	0.9991808	0.0005609763	0.519189666	0.156443358	0.9992149	0.0001752907	0.998398	0.0004909341	0.4754282155	0.0856093081	0.9597932232	0.0324953053	0.387776171	0.09203264	0.055331774	0.016956691
fges	adjM	150	30	1000	1000	1	bs	diff21	0.64266667	0.12971974	0.999321	0.000513183	0.640177713	0.168400528	0.9994632	0.0001946306	0.998786	0.0004389273	0.6180783117	0.0882361398	0.9890701385	0.0172255819	0.586028921	0.115142981	0.041930617	0.015160391
fges	adjM	150	30	2000	2000	1	bs	diff21	0.736	0.12487454	0.9994832	0.0003830264	0.717256137	0.152472408	0.9996034	0.0001874878	0.999088	0.0003739693	0.7115983058	0.0960319714	0.993640661	0.0180995912	0.709129901	0.112032696	0.031499777	0.012916712
fges	adjM	150	30	5000	5000	1	bs	diff21	0.78133333	0.13538557	0.9996355	0.0002597137	0.78595286	0.125707715	0.9996716	0.0002032592	0.999308	0.0002640655	0.7706510734	0.0878371717	0.9980423969	0.0066075692	0.793373189	0.11127945	0.023901124	0.009120646
fges	adjM	150	30	500	50	0.1	naive	diff21	0.944	0.22390474	0.05994392	0.2396737	0.007392906	0.02389668	0.9985986	3.240286e-07	0.06127	0.2389783333	0.0075776811	0.0183734508	0.526750459	0.0327297481	0.009828761	0.014117144	32.423336104	8.254210571
fges	adjM	150	30	1000	100	0.1	naive	diff21	0.98133333	0.13199327	0.01997596	0.1412514	0.003008462	0.010666434	0.9985982	NA	0.021418	0.1408415287	0.004364168	0.0096778968	0.5618083792	0.0454511719	0.019487674	0.023215912	33.799807331	4.864606841
fges	adjM	150	30	2000	200	0.1	naive	diff21	0.96933333	0.1530995	0.03988983	0.1974035	0.005756239	0.021973346	0.9988465	0.0002119735	0.041284	0.1968797451	0.0087484746	0.0301590382	0.635241529	0.0587624962	0.041884181	0.029014815	33.1136441	6.800143099
fges	adjM	150	30	5000	500	0.1	naive	diff21	0.956	0.13841343	0.09965949	0.3020139	0.021011776	0.060064108	0.9993372	0.0001954572	0.100944	0.3013608402	0.0317631474	0.0887303809	0.754221332	0.0552370646	0.096726978	0.034808721	31.053012981	10.4088758
fges	adjM	150	30	500	100	0.2	naive	diff21	0.92666667	0.25134559	0.07987982	0.2736359	0.007533846	0.020669507	0.9986228	4.921678e-05	0.08115	0.2728485917	0.0089928	0.0207971273	0.5618033717	0.0454553693	0.019655753	0.023412514	31.736689313	9.424074968
fges	adjM	150	30	1000	200	0.2	naive	diff21	0.96	0.16876233	0.05981973	0.2391772	0.009143055	0.03513904	0.9989967	0.0004005293	0.06117	0.2385784997	0.0139198513	0.0510849273	0.635261559	0.058772421	0.04273673	0.030146816	32.426790081	8.240400412
fges	adjM	150	30	2000	400	0.2	naive	diff21	0.94533333	0.15099969	0.1195934	0.3271485	0.024917327	0.065023709	0.9993138	9.890614e-05	0.120832	0.3264334451	0.0372680256	0.0949221912	0.7289380738	0.0597763289	0.084226744	0.037392031	30.36608988	11.274872962
fges	adjM	150	30	5000	1000	0.2	naive	diff21	0.92533333	0.13777631	0.2391688	0.4299249	0.056497314	0.09938166	0.9995312	9.883153e-05	0.240198	0.4290786891	0.0851304647	0.1483346508	0.8409460858	0.0590899846	0.164043899	0.047703738	26.243238829	14.820196149
fges	adjM	150	30	500	250	0.5	naive	diff21	0.95066667	0.17290895	0.07974362	0.2731693	0.01349517	0.042146951	0.9990716	0.0002221436	0.08105	0.2725060331	0.0199718227	0.0598388164	0.6596598231	0.0523217188	0.04766119	0.029007925	31.740143299	9.41224304
fges	adjM	150	30	1000	500	0.5	naive	diff21	0.952	0.15180845	0.09959139	0.3018076	0.017551669	0.049973241	0.9992766	0.0002286252	0.10087	0.3011366909	0.0271900149	0.0750910102	0.7540590886	0.0552127264	0.090103389	0.032298245	31.055568904	10.401133795
fges	adjM	150	30	2000	1000	0.5	naive	diff21	0.93333333	0.13265132	0.2192589	0.4170423	0.053439072	0.099581925	0.9995435	0.0001298359	0.22033	0.4162265828	0.0802190232	0.1480200067	0.8408138875	0.0590479509	0.156366435	0.048942999	26.929471134	14.37628984
fges	adjM	150	30	5000	2500	0.5	naive	diff21	0.968	0.06631198	0.418684	0.4970074	0.132856559	0.160140343	0.9998852	0.0001281696	0.419508	0.4962049675	0.1977860713	0.2353659272	0.9143675513	0.0596796131	0.246570717	0.081927452	20.049947509	17.138709227
fges	adjM	150	30	500	500	1	naive	diff21	0.95733333	0.13316997	0.09956935	0.3017408	0.018221008	0.051496667	0.9993568	0.0001679482	0.100856	0.3010942392	0.0286426207	0.0787371555	0.7536614922	0.0553132755	0.078233594	0.030890841	31.056052465	10.399667511
fges	adjM	150	30	1000	1000	1	naive	diff21	0.96	0.10519391	0.1394512	0.3491358	0.031504989	0.075419851	0.9995693	0.0001385198	0.140682	0.3484619024	0.048859445	0.1152112155	0.8404873978	0.0590702964	0.13654145	0.039131828	29.680479315	12.035726479
fges	adjM	150	30	2000	2000	1	naive	diff21	0.96	0.08192691	0.2790446	0.4520099	0.079308773	0.128761645	0.9997847	0.0001466478	0.280066	0.4512346648	0.1196627736	0.1918691305	0.8960971457	0.0502401187	0.201372207	0.067246798	24.866215054	15.585454072
fges	adjM	150	30	5000	5000	1	naive	diff21	0.97066667	0.05739626	0.5384256	0.50199	0.184939578	0.180622681	0.9999182	0.0001043699	0.539074	0.5011959928	0.2698450873	0.2565664384	0.9403975964	0.0476935955	0.275288493	0.090070158	15.920188569	17.311097113
fges	adjM	150	30	500	50	0.1	rs	diff21	0.152	0.09622347	0.9926329	0.01416069	0.129756	0.17814561	0.9987194	0.0001360332	0.991372	0.0140480522	0.0867590034	0.050950904	0.6977970956	0.0670743646	0.01878339	0.019744199	0.298006445	0.48521384
fges	adjM	150	30	1000	100	0.1	rs	diff21	0.18666667	0.09897433	0.9978768	0.00415273	0.332570954	0.268957983	0.9987773	0.0001466621	0.99666	0.0040825662	0.1799300561	0.08549501	0.7908287097	0.0562611497	0.072155493	0.053272265	0.115361208	0.141010156
fges	adjM	150	30	2000	200	0.1	rs	diff21	0.31466667	0.10172213	0.9987842	0.0010013	0.382621255	0.214477231	0.9989703	0.0001522597	0.997758	0.000950422	0.3069799368	0.0862062956	0.881545318	0.0501325263	0.179822948	0.085223188	0.077436907	0.032827205
fges	adjM	150	30	5000	500	0.1	rs	diff21	0.544	0.11769517	0.9991507	0.0006708341	0.55469119	0.164065299	0.999315	0.0001764457	0.998468	0.0005818479	0.5236407155	0.0829396891	0.9618561175	0.0311519527	0.438178148	0.096056628	0.052914083	0.020096833
fges	adjM	150	30	500	100	0.2	rs	diff21	0.18666667	0.09897433	0.9978107	0.004095653	0.324736196	0.257247194	0.9987773	0.0001466149	0.996594	0.0040231174	0.1775809782	0.0859753939	0.7903783676	0.0557169723	0.069603476	0.054633111	0.11764082	0.13895682
fges	adjM	150	30	1000	200	0.2	rs	diff21	0.31466667	0.09335277	0.998642	0.001261494	0.356248973	0.194987942	0.9989702	0.0001395664	0.997616	0.0012019304	0.2993640403	0.0843797458	0.8812691704	0.0500674294	0.174741843	0.08549618	0.082341527	0.041514208
fges	adjM	150	30	2000	400	0.2	rs	diff21	0.45866667	0.10659862	0.9991647	0.0007100771	0.532450119	0.19155939	0.9991868	0.0001597516	0.998354	0.0006471949	0.4654483001	0.0911091835	0.9397811384	0.0401812559	0.361955199	0.092132427	0.056851493	0.022353873
fges	adjM	150	30	5000	1000	0.2	rs	diff21	0.68133333	0.11451564	0.999327	0.0004675798	0.645943513	0.154313725	0.9995213	0.0001718508	0.99885	0.0004077064	0.6452594154	0.0865563941	0.9911678852	0.0152582936	0.623074559	0.109461575	0.03972013	0.014082027
fges	adjM	150	30	500	250	0.5	rs	diff21	0.36533333	0.12794557	0.9984557	0.001597554	0.400190582	0.22506773	0.9990462	0.000191244	0.997506	0.0014784727	0.3278565675	0.0859995673	0.9109317977	0.0410097895	0.207281687	0.085940125	0.086140941	0.051065908
fges	adjM	150	30	1000	500	0.5	rs	diff21	0.476	0.11508451	0.9992469	0.0005422551	0.538663672	0.150650782	0.9992129	0.0001725237	0.998462	0.0004754761	0.4846016232	0.0864778894	0.9608037389	0.0314574982	0.396679889	0.095396406	0.053121239	0.016422775
fges	adjM	150	30	2000	1000	0.5	rs	diff21	0.64533333	0.13830198	0.999317	0.0004527447	0.630573649	0.153308936	0.9994672	0.000207514	0.998786	0.0003801235	0.6154845064	0.0859265146	0.9896092806	0.0172381594	0.585822163	0.116079032	0.04193062	0.013129322
fges	adjM	150	30	5000	2500	0.5	rs	diff21	0.76266667	0.11520267	0.9994952	0.0003515957	0.72554195	0.145106129	0.9996435	0.0001729791	0.99914	0.0003313547	0.7302699663	0.0842509429	0.9971945919	0.0081731655	0.743546877	0.11203029	0.029703751	0.01144483
fges	adjM	150	30	500	500	1	rs	diff21	NA	NA	NA	NA	NA	NA	NA	NA	NA	NA	NA	NA	NA	NA	NA	NA	NA	NA
fges	adjM	150	30	1000	1000	1	rs	diff21	NA	NA	NA	NA	NA	NA	NA	NA	NA	NA	NA	NA	NA	NA	NA	NA	NA	NA
fges	adjM	150	30	2000	2000	1	rs	diff21	NA	NA	NA	NA	NA	NA	NA	NA	NA	NA	NA	NA	NA	NA	NA	NA	NA	NA
fges	adjM	150	30	5000	5000	1	rs	diff21	NA	NA	NA	NA	NA	NA	NA	NA	NA	NA	NA	NA	NA	NA	NA	NA	NA	NA
fges	adjM	150	75	500	50	0.1	bs	diff12	0.47842105	0.14093383	0.9938486	0.003815306	0.264233637	0.08398064	0.9980042	0.0005329146	0.99189	0.0033183011	0.3182088955	0.0438471142	0.9427169824	0.0257625926	0.2195918	0.06384353	0.280114376	0.114613094
fges	adjM	150	75	1000	100	0.1	bs	diff12	0.49105263	0.12373048	0.9962658	0.002169878	0.372234022	0.102837681	0.9980562	0.000469071	0.994346	0.001757922	0.4014600728	0.039636298	0.9808312641	0.0135783568	0.335360141	0.059302183	0.195285216	0.06071819
fges	adjM	150	75	2000	200	0.1	bs	diff12	0.57631579	0.09288834	0.9975788	0.001354469	0.508483017	0.109720988	0.998383	0.0003527548	0.995978	0.0011464746	0.5266833927	0.0606740247	0.9931692537	0.0060014464	0.498773244	0.082545967	0.138916887	0.039598881
fges	adjM	150	75	5000	500	0.1	bs	diff12	0.71157895	0.09115437	0.9986087	0.0006345473	0.67686975	0.098793105	0.9988997	0.0003471984	0.997518	0.0005542747	0.6862592918	0.057502111	0.9952723771	0.0058781746	0.704182677	0.081654373	0.085726351	0.019144392
fges	adjM	150	75	500	100	0.2	bs	diff12	0.45105263	0.10739122	0.995796	0.002762688	0.338011315	0.115253419	0.9979027	0.0004052691	0.993726	0.0024141429	0.3630030041	0.0525395806	0.9486868786	0.0244510174	0.273192739	0.073101497	0.216699632	0.083383732
fges	adjM	150	75	1000	200	0.2	bs	diff12	0.51736842	0.11667589	0.9974844	0.001513882	0.479721965	0.112380558	0.9981585	0.0004426969	0.99566	0.0011545827	0.4775059636	0.0473242133	0.9831971228	0.0112326118	0.446459916	0.071118884	0.149900293	0.039879055
fges	adjM	150	75	2000	400	0.2	bs	diff12	0.62894737	0.09409768	0.99841	0.001029375	0.637303529	0.129235337	0.9985848	0.0003576881	0.997006	0.0008152651	0.618596435	0.0573209085	0.9946730735	0.0059213406	0.643506065	0.081050887	0.103410363	0.028159037
fges	adjM	150	75	5000	1000	0.2	bs	diff12	0.77526316	0.0922716	0.9990905	0.0005270528	0.779787843	0.092738155	0.9991429	0.0003514542	0.99824	0.0004642308	0.7701372518	0.0540366734	0.9956877714	0.0066076863	0.81994098	0.057242717	0.060788971	0.01603428
fges	adjM	150	75	500	250	0.5	bs	diff12	0.47947368	0.10216853	0.9975808	0.001727058	0.485408722	0.13538886	0.9980142	0.0003868499	0.995612	0.0014619863	0.4599492116	0.0623895743	0.9516000275	0.0259054058	0.408548746	0.085197267	0.151558078	0.050496572
fges	adjM	150	75	1000	500	0.5	bs	diff12	0.59894737	0.0915566	0.9985525	0.0007984521	0.639802547	0.115600661	0.9984706	0.0003479603	0.997034	0.0005867969	0.6062877627	0.0476683432	0.9848385972	0.0108447863	0.617642662	0.065056026	0.102443164	0.02026783
fges	adjM	150	75	2000	1000	0.5	bs	diff12	0.75210526	0.08639912	0.9988336	0.0006670555	0.730224858	0.102350128	0.9990544	0.0003288797	0.997896	0.0005771004	0.732551332	0.0570706605	0.996086682	0.005261983	0.783648105	0.060759803	0.072670515	0.019932804
fges	adjM	150	75	5000	2500	0.5	bs	diff12	0.81578947	0.0818479	0.9993596	0.0003186561	0.835131172	0.064223773	0.9992975	0.0003118372	0.998662	0.0003735598	0.8216531295	0.0512099358	0.9945402794	0.0082355675	0.866493494	0.048388105	0.046213393	0.012902453
fges	adjM	150	75	500	500	1	bs	diff12	0.52421053	0.07344599	0.9983036	0.0009566649	0.571222413	0.118819835	0.9981855	0.0002786951	0.996502	0.0008474427	0.5358133166	0.0591420626	0.9546290113	0.0247245613	0.505508678	0.084712253	0.120817991	0.029270366
fges	adjM	150	75	1000	1000	1	bs	diff12	0.65526316	0.08963623	0.9987854	0.000609501	0.691840208	0.098107082	0.9986854	0.0003408954	0.99748	0.0004797959	0.663887042	0.0510773403	0.9865813777	0.0106711624	0.687217877	0.063461194	0.087038684	0.016571965
fges	adjM	150	75	2000	2000	1	bs	diff12	0.77789474	0.08689986	0.9989882	0.0005764121	0.762549301	0.097363506	0.9991528	0.0003308645	0.998148	0.0004883291	0.7622462876	0.0526445292	0.9951351187	0.0085558655	0.808864864	0.057274318	0.06396662	0.016866665
fges	adjM	150	75	5000	5000	1	bs	diff12	0.83210526	0.0818289	0.9992311	0.0003877747	0.812378013	0.073716331	0.9993596	0.0003118845	0.998596	0.0004223163	0.8181558918	0.0534191446	0.9955887636	0.0070388605	0.86395694	0.051782517	0.048493055	0.014586505
fges	adjM	150	75	500	50	0.1	naive	diff12	0.97263158	0.11501056	0.05947199	0.2377868	0.014920887	0.04566385	0.998248	0.0006720442	0.062942	0.2364674695	0.0239468487	0.0674372602	0.7570087385	0.0424029757	0.096726872	0.027995565	32.365585917	8.167486464
fges	adjM	150	75	1000	100	0.1	naive	diff12	0.98157895	0.06538544	0.07916282	0.2711797	0.021023687	0.059124482	0.9991133	0.0002661532	0.082592	0.2699094367	0.0342423591	0.0915605649	0.8445762318	0.0361044773	0.148943119	0.027806165	31.686883276	9.322557691
fges	adjM	150	75	2000	200	0.1	naive	diff12	0.96947368	0.08069319	0.1386489	0.3471272	0.036338945	0.081729558	0.999161	0.0002842371	0.141806	0.3455176545	0.057276759	0.1248513944	0.9067365462	0.0334292274	0.205565367	0.03034179	29.641656786	11.934033516
[truncated: 4,013 more rows]
