# Supplementary material for: Comparing Causal Bayesian Networks Estimated from Data
Source: Entropy (Basel). 2024 Mar 2;26(3):228. doi: 10.3390/e26030228 (PMC10969691; doi:10.3390/e26030228)
Supplement: Supplementary file 1 [file entropy-26-00228-s001.zip › entropy-2794394-Supplementary/Supplemental/S3.csv]

dataname	np	res_type	exp	n1	n2	Sensitivity	Specificity	PPV	NPV	Accuracy	F1	AUCROC	AUPR	CrossEntropy	est_type	graph_type	r2
Accordbs	2	adjM	1	6151	616	1	0	0.0110204081632653	NA	0.0110204081632653	0.0218005651998385	0.713761636171871	0.114472893981145	34.1589357671192	naive	diff12	0.1
Accordbs	2	adjM	1	6151	616	1	0	0.013469387755102	NA	0.013469387755102	0.0265807490938381	0.551168490866463	0.0469981048664531	34.0743490504032	naive	diff21	0.1
Accordbs	2	adjM	1	6151	616	0.685185185185185	0.968014857614527	0.192708333333333	0.996389124893798	0.964897959183673	0.300813008130081	0.909484339890861	0.204003767020997	1.21240683214823	bs	diff12	0.1
Accordbs	2	adjM	1	6151	616	0.106060606060606	0.999379395945387	0.7	0.987934560327198	0.98734693877551	0.184210526315789	0.380555660034353	0.124964000699693	0.437021741893216	bs	diff21	0.1
Accordbs	2	adjM	1	6151	616	0.259259259259259	0.977713578208832	0.114754098360656	0.991628296358309	0.969795918367347	0.159090909090909	0.573277311566622	0.095245864176719	1.04322964550393	rs	diff12	0.1
Accordbs	2	adjM	1	6151	616	0.136363636363636	0.990690939180803	0.166666666666667	0.988237721832439	0.979183673469388	0.15	0.529017941099033	0.0803853888302705	0.71897779064597	rs	diff21	0.1
Accordbs	2	adjM	1	6151	1231	1	0	0.0110204081632653	NA	0.0110204081632653	0.0218005651998385	0.696068540682655	0.107673672355354	34.1589357671192	naive	diff12	0.2
Accordbs	2	adjM	1	6151	1231	1	0	0.013469387755102	NA	0.013469387755102	0.0265807490938381	0.566526874036183	0.0673309442417594	34.0743490504032	naive	diff21	0.2
Accordbs	2	adjM	1	6151	1231	0.444444444444444	0.984523318200578	0.242424242424242	0.993751301812122	0.978571428571429	0.313725490196078	0.902628743064154	0.221147367106085	0.740128875769978	bs	diff12	0.2
Accordbs	2	adjM	1	6151	1231	0.151515151515152	0.999586263963591	0.833333333333333	0.988543371522095	0.988163265306122	0.256410256410256	0.444579744486654	0.19203231505265	0.408826659204017	bs	diff21	0.2
Accordbs	2	adjM	1	6151	1231	0.222222222222222	0.990507635163021	0.206896551724138	0.991325898389095	0.982040816326531	0.214285714285714	0.589359685727824	0.119467403965457	0.620295735557946	rs	diff12	0.2
Accordbs	2	adjM	1	6151	1231	0.121212121212121	0.998965659908978	0.615384615384615	0.988131778187027	0.987142857142857	0.20253164556962	0.598238800917742	0.158451912153068	0.444070798136026	rs	diff21	0.2
Accordbs	2	adjM	1	6151	3076	0.444444444444444	0.988856789104416	0.307692307692308	0.993778515138947	0.982857142857143	0.363636363636364	0.71665061677443	0.151425345333749	0.592102121517088	naive	diff12	0.5
Accordbs	2	adjM	1	6151	3076	1	0	0.013469387755102	NA	0.013469387755102	0.0265807490938381	0.656815360890661	0.175404159832321	34.0743490504032	naive	diff21	0.5
Accordbs	2	adjM	1	6151	3076	0.351851851851852	0.99339661576558	0.372549019607843	0.992782016910703	0.986326530612245	0.361904761904762	0.810746931413461	0.353943816113575	0.472270123587099	bs	diff12	0.5
Accordbs	2	adjM	1	6151	3076	0.393939393939394	0.99669011170873	0.619047619047619	0.991766158913133	0.988571428571429	0.481481481481481	0.595497799676534	0.4005467018538	0.394731484015079	bs	diff21	0.5
Accordbs	2	adjM	1	6151	3076	0.425925925925926	0.982666116384647	0.214953271028037	0.993532234508658	0.976530612244898	0.285714285714286	0.644611439751762	0.242690254957996	0.810617643183443	rs	diff12	0.5
Accordbs	2	adjM	1	6151	3076	0.287878787878788	0.998758791890774	0.76	0.990358974358974	0.989183673469388	0.417582417582418	0.713125775755068	0.378280879109069	0.373583662554052	rs	diff21	0.5
Accordbs	2	adjM	1	6151	6151	1	0	0.0110204081632653	NA	0.0110204081632653	0.0218005651998385	0.628701028721664	0.175132343894834	34.1589357671192	naive	diff12	1
Accordbs	2	adjM	1	6151	6151	1	0	0.013469387755102	NA	0.013469387755102	0.0265807490938381	0.65048081142413	0.222982514452581	34.0743490504032	naive	diff21	1
Accordbs	2	adjM	1	6151	6151	0.37037037037037	0.998968221213372	0.8	0.993025641025641	0.992040816326531	0.506329113924051	0.661750431818529	0.431489819443738	0.274901281099729	bs	diff12	1
Accordbs	2	adjM	1	6151	6151	0.575757575757576	0.99482829954489	0.603174603174603	0.994211287988423	0.989183673469388	0.589147286821705	0.765010468775467	0.560053954148357	0.373586763033883	bs	diff21	1
Accordbs	2	adjM	1	6151	6151	NA	NA	NA	NA	NA	NA	NA	NA	NA	rs	diff12	1
Accordbs	2	adjM	1	6151	6151	NA	NA	NA	NA	NA	NA	NA	NA	NA	rs	diff21	1
Accordbs	2	adjM	2	6151	616	1	0	0.00612244897959184	NA	0.00612244897959184	0.0121703853955375	0.657015742642026	0.0399544157255376	34.328109200551	naive	diff12	0.1
Accordbs	2	adjM	2	6151	616	1	0	0.0063265306122449	NA	0.0063265306122449	0.0125735145001014	0.514075222440854	0.00842839229327347	34.3210603074914	naive	diff21	0.1
Accordbs	2	adjM	2	6151	616	0.4	0.984804928131417	0.13953488372093	0.996260905691732	0.981224489795918	0.206896551724138	0.923131416837782	0.11818117583799	0.648495224192168	bs	diff12	0.1
Accordbs	2	adjM	2	6151	616	0.032258064516129	0.999383857054837	0.25	0.993872549019608	0.993265306122449	0.0571428571428571	0.38608643226734	0.011529095825778	0.232608575474357	bs	diff21	0.1
Accordbs	2	adjM	2	6151	616	0.133333333333333	0.996509240246407	0.19047619047619	0.994671039147366	0.991224489795918	0.156862745098039	0.590653661875428	0.0964154796280969	0.303098158803567	rs	diff12	0.1
Accordbs	2	adjM	2	6151	616	0.193548387096774	0.980488806736496	0.0594059405940594	0.994790581371119	0.975510204081633	0.0909090909090909	0.618011249577644	0.0285101100565524	0.845863087580644	rs	diff21	0.1
Accordbs	2	adjM	2	6151	1231	0.333333333333333	0.982956878850103	0.10752688172043	0.995839400873726	0.978979591836735	0.16260162601626	0.658145106091718	0.0439013668465497	0.726032721482145	naive	diff12	0.2
Accordbs	2	adjM	2	6151	1231	1	0	0.0063265306122449	NA	0.0063265306122449	0.0125735145001014	0.514075222440854	0.00842839229327347	34.3210603074914	naive	diff21	0.2
Accordbs	2	adjM	2	6151	1231	0.4	0.987474332648871	0.164383561643836	0.996270975761342	0.983877551020408	0.233009708737864	0.909722792607803	0.139924273321688	0.55685961441657	bs	diff12	0.2
Accordbs	2	adjM	2	6151	1231	0.0967741935483871	0.996508523310741	0.15	0.994262295081967	0.990816326530612	0.117647058823529	0.430044587548612	0.0195193153105671	0.317195618556592	bs	diff21	0.2
Accordbs	2	adjM	2	6151	1231	0.1	0.999794661190965	0.75	0.994485294117647	0.994285714285714	0.176470588235294	0.607262149212868	0.119438920737834	0.197364599725497	rs	diff12	0.2
Accordbs	2	adjM	2	6151	1231	0.0967741935483871	0.997124666255905	0.176470588235294	0.994265820192505	0.991428571428571	0.125	0.63391833787159	0.034123197967148	0.296048939377607	rs	diff21	0.2
Accordbs	2	adjM	2	6151	3076	1	0	0.00612244897959184	NA	0.00612244897959184	0.0121703853955375	0.643634496919918	0.0464069199058798	34.328109200551	naive	diff12	0.5
Accordbs	2	adjM	2	6151	3076	1	0	0.0063265306122449	NA	0.0063265306122449	0.0125735145001014	0.626464995793002	0.0720466564355735	34.3210603074914	naive	diff21	0.5
Accordbs	2	adjM	2	6151	3076	0.4	0.993429158110883	0.272727272727273	0.996293245469522	0.989795918367347	0.324324324324324	0.853148528405202	0.273340985954352	0.352441715686389	bs	diff12	0.5
Accordbs	2	adjM	2	6151	3076	0.193548387096774	0.999178476073116	0.6	0.994887525562372	0.994081632653061	0.292682926829268	0.683829229026295	0.193086576955826	0.204413819151456	bs	diff21	0.5
Accordbs	2	adjM	2	6151	3076	0.3	0.993429158110883	0.219512195121951	0.995678123070591	0.989183673469388	0.253521126760563	0.673713210130048	0.207119320880174	0.373587905315926	rs	diff12	0.5
Accordbs	2	adjM	2	6151	3076	0.387096774193548	0.989730950913945	0.193548387096774	0.996072757337743	0.985918367346939	0.258064516129032	0.762811466883973	0.168587938966273	0.486370520636807	rs	diff21	0.5
Accordbs	2	adjM	2	6151	6151	1	0	0.00612244897959184	NA	0.00612244897959184	0.0121703853955375	0.615229295003422	0.0873045429994468	34.328109200551	naive	diff12	1
Accordbs	2	adjM	2	6151	6151	1	0	0.0063265306122449	NA	0.0063265306122449	0.0125735145001014	0.659955346199458	0.150542780830381	34.3210603074914	naive	diff21	1
Accordbs	2	adjM	2	6151	6151	0.366666666666667	0.999383983572895	0.785714285714286	0.996111338518215	0.995510204081633	0.5	0.734219712525667	0.427893938527011	0.155072546832721	bs	diff12	1
Accordbs	2	adjM	2	6151	6151	0.387096774193548	0.998767714109673	0.666666666666667	0.996108152396559	0.994897959183674	0.489795918367347	0.737135531572357	0.379376663977444	0.176219226011705	bs	diff21	1
Accordbs	2	adjM	2	6151	6151	NA	NA	NA	NA	NA	NA	NA	NA	NA	rs	diff12	1
Accordbs	2	adjM	2	6151	6151	NA	NA	NA	NA	NA	NA	NA	NA	NA	rs	diff21	1
Accordbs	2	adjM	3	6151	616	1	0	0.0102040816326531	NA	0.0102040816326531	0.0202020202020202	0.690824742268041	0.0863582258786381	34.1871313393578	naive	diff12	0.1
Accordbs	2	adjM	3	6151	616	1	0	0.00857142857142857	NA	0.00857142857142857	0.0169971671388102	0.533964594483326	0.0211082871359224	34.2435224838351	naive	diff21	0.1
Accordbs	2	adjM	3	6151	616	0.44	0.987010309278351	0.258823529411765	0.994184839044652	0.981428571428571	0.325925925925926	0.882047422680412	0.229912675321047	0.641444699301016	bs	diff12	0.1
Accordbs	2	adjM	3	6151	616	0.0952380952380952	0.996706463565253	0.2	0.992213114754098	0.988979591836735	0.129032258064516	0.327599051147837	0.0238879256055499	0.380634024262054	bs	diff21	0.1
Accordbs	2	adjM	3	6151	616	0.3	0.980824742268041	0.138888888888889	0.992696160267112	0.973877551020408	0.189873417721519	0.568127835051546	0.0899639923971964	0.902252600226445	rs	diff12	0.1
Accordbs	2	adjM	3	6151	616	0.19047619047619	0.984767393989296	0.0975609756097561	0.992943129929431	0.977959183673469	0.129032258064516	0.619270618910388	0.0514679563062765	0.761274902216366	rs	diff21	0.1
Accordbs	2	adjM	3	6151	1231	1	0	0.0102040816326531	NA	0.0102040816326531	0.0202020202020202	0.681649484536082	0.0854306861251475	34.1871313393578	naive	diff12	0.2
Accordbs	2	adjM	3	6151	1231	1	0	0.00857142857142857	NA	0.00857142857142857	0.0169971671388102	0.557671195279264	0.0372367319397196	34.2435224838351	naive	diff21	0.2
Accordbs	2	adjM	3	6151	1231	0.44	0.989896907216495	0.309859154929577	0.994201698074135	0.984285714285714	0.363636363636364	0.900519587628866	0.250439561170554	0.542760196465757	bs	diff12	0.2
Accordbs	2	adjM	3	6151	1231	0.261904761904762	0.993412927130506	0.255813953488372	0.993617459337039	0.987142857142857	0.258823529411765	0.406119508322061	0.0800650698506365	0.44407520408105	bs	diff21	0.2
Accordbs	2	adjM	3	6151	1231	0.14	0.998556701030928	0.5	0.99119934506754	0.989795918367347	0.21875	0.662113402061856	0.137178377499563	0.352437636107663	rs	diff12	0.2
Accordbs	2	adjM	3	6151	1231	0.214285714285714	0.995677233429395	0.3	0.993223819301848	0.988979591836735	0.25	0.568235507459468	0.0960739390643324	0.380634840177799	rs	diff21	0.2
Accordbs	2	adjM	3	6151	3076	1	0	0.0102040816326531	NA	0.0102040816326531	0.0202020202020202	0.704123711340206	0.126789521818951	34.1871313393578	naive	diff12	0.5
Accordbs	2	adjM	3	6151	3076	0.238095238095238	0.995265541375051	0.303030303030303	0.993425107869324	0.988775510204082	0.266666666666667	0.616680389735145	0.0848176768729333	0.38768389642061	naive	diff21	0.5
Accordbs	2	adjM	3	6151	3076	0.4	0.995876288659794	0.5	0.993827160493827	0.989795918367347	0.444444444444444	0.908744329896907	0.415858106805287	0.352439757488601	bs	diff12	0.5
Accordbs	2	adjM	3	6151	3076	0.357142857142857	0.990736928777275	0.25	0.994421487603306	0.98530612244898	0.294117647058823	0.494692113156502	0.2243300692518	0.507515894350599	bs	diff21	0.5
Accordbs	2	adjM	3	6151	3076	0.32	0.997113402061856	0.533333333333333	0.993018480492813	0.990204081632653	0.4	0.648430927835052	0.337777070097518	0.338341318636682	rs	diff12	0.5
Accordbs	2	adjM	3	6151	3076	0.357142857142857	0.988678468505558	0.214285714285714	0.994409937888199	0.983265306122449	0.267857142857143	0.761836146562371	0.223192389303472	0.578004824947213	rs	diff21	0.5
Accordbs	2	adjM	3	6151	6151	1	0	0.0102040816326531	NA	0.0102040816326531	0.0202020202020202	0.687422680412371	0.179312501424349	34.1871313393578	naive	diff12	1
Accordbs	2	adjM	3	6151	6151	0.333333333333333	0.995471387402223	0.388888888888889	0.994243421052632	0.989795918367347	0.358974358974359	0.664402360367778	0.142756048120872	0.352440083854899	naive	diff21	1
Accordbs	2	adjM	3	6151	6151	0.54	0.997113402061856	0.658536585365854	0.99526651574398	0.992448979591837	0.593406593406593	0.859461855670103	0.612772668990863	0.260805289995045	bs	diff12	1
Accordbs	2	adjM	3	6151	6151	0.357142857142857	0.998559077809798	0.681818181818182	0.994464944649446	0.993061224489796	0.46875	0.863940677135408	0.47841007569353	0.239657958083465	bs	diff21	1
Accordbs	2	adjM	3	6151	6151	NA	NA	NA	NA	NA	NA	NA	NA	NA	rs	diff12	1
Accordbs	2	adjM	3	6151	6151	NA	NA	NA	NA	NA	NA	NA	NA	NA	rs	diff21	1
Accordbs	2	adjM	4	6151	616	1	0	0.00591836734693878	NA	0.00591836734693878	0.0117670927165754	0.662354257073886	0.0395186112750689	34.3351580936107	naive	diff12	0.1
Accordbs	2	adjM	4	6151	616	1	0	0.00408163265306122	NA	0.00408163265306122	0.00813008130081301	0.547950819672131	0.0143257867314539	34.3985981311477	naive	diff21	0.1
Accordbs	2	adjM	4	6151	616	0.448275862068966	0.987682200780127	0.178082191780822	0.99668531178786	0.984489795918367	0.254901960784314	0.905206039969135	0.136045126106603	0.535713261603883	bs	diff12	0.1
Accordbs	2	adjM	4	6151	616	0.1	0.999590163934426	0.5	0.996323529411765	0.995918367346939	0.166666666666667	0.345435450819672	0.0510782200316278	0.140974923896547	bs	diff21	0.1
Accordbs	2	adjM	4	6151	616	0.137931034482759	0.995072880312051	0.142857142857143	0.994868637110016	0.99	0.140350877192982	0.611695537983421	0.0285604197430333	0.345391680344684	rs	diff12	0.1
Accordbs	2	adjM	4	6151	616	0.05	0.999795081967213	0.5	0.996120865659453	0.995918367346939	0.0909090909090909	0.564298155737705	0.0232949572610467	0.140974760713398	rs	diff21	0.1
Accordbs	2	adjM	4	6151	1231	1	0	0.00591836734693878	NA	0.00591836734693878	0.0117670927165754	0.663483388669041	0.0432860462510094	34.3351580936107	naive	diff12	0.2
Accordbs	2	adjM	4	6151	1231	1	0	0.00408163265306122	NA	0.00408163265306122	0.00813008130081301	0.523258196721311	0.00748960981039279	34.3985981311477	naive	diff21	0.2
Accordbs	2	adjM	4	6151	1231	0.448275862068966	0.991172243892425	0.232142857142857	0.996696944673823	0.987959183673469	0.305882352941176	0.922836775001947	0.171583053402387	0.415882079589639	bs	diff12	0.2
Accordbs	2	adjM	4	6151	1231	0.1	0.998975409836066	0.285714285714286	0.996321275291232	0.99530612244898	0.148148148148148	0.344887295081967	0.068598745108542	0.162121603075531	bs	diff21	0.2
Accordbs	2	adjM	4	6151	1231	0.137931034482759	0.999178813385342	0.5	0.994889615699101	0.994081632653061	0.216216216216216	0.6759569301779	0.0762742844677825	0.204413819151456	rs	diff12	0.2
Accordbs	2	adjM	4	6151	1231	0.1	0.998770491803279	0.25	0.996320523303352	0.995102040816327	0.142857142857143	0.56655737704918	0.0277973213686946	0.169170496135192	rs	diff21	0.2
Accordbs	2	adjM	4	6151	3076	1	0	0.00591836734693878	NA	0.00591836734693878	0.0117670927165754	0.665536355205686	0.0528345138866972	34.3351580936107	naive	diff12	0.5
Accordbs	2	adjM	4	6151	3076	1	0	0.00408163265306122	NA	0.00408163265306122	0.00813008130081301	0.62233606557377	0.0464580533294645	34.3985981311477	naive	diff21	0.5
Accordbs	2	adjM	4	6151	3076	0.413793103448276	0.996304660234038	0.4	0.996509240246407	0.992857142857143	0.406779661016949	0.914161221585881	0.371925596882979	0.246708482974617	bs	diff12	0.5
Accordbs	2	adjM	4	6151	3076	0.25	0.997950819672131	0.333333333333333	0.996929375639713	0.994897959183674	0.285714285714286	0.595332991803279	0.192897435081964	0.176219878744301	bs	diff21	0.5
Accordbs	2	adjM	4	6151	3076	0.344827586206897	0.994867583658386	0.285714285714286	0.996094552929085	0.991020408163265	0.3125	0.698249315087888	0.225567667375182	0.310148194145271	rs	diff12	0.5
Accordbs	2	adjM	4	6151	3076	0.2	0.999180327868852	0.5	0.996729354047424	0.995918367346939	0.285714285714286	0.786639344262295	0.193326374271526	0.140975250262845	rs	diff21	0.5
Accordbs	2	adjM	4	6151	6151	1	0	0.00591836734693878	NA	0.00591836734693878	0.0117670927165754	0.654453875505278	0.184615077053606	34.3351580936107	naive	diff12	1
Accordbs	2	adjM	4	6151	6151	1	0	0.00408163265306122	NA	0.00408163265306122	0.00813008130081301	0.649487704918033	0.170852914647708	34.3985981311477	naive	diff21	1
Accordbs	2	adjM	4	6151	6151	0.551724137931034	0.998973516731677	0.761904761904762	0.997335519573683	0.996326530612245	0.64	0.907397050807382	0.603004035595495	0.126877953692969	bs	diff12	1
Accordbs	2	adjM	4	6151	6151	0.45	1	1	0.99775097117154	0.997755102040816	0.620689655172414	0.891572745901639	0.526216136968299	0.0775360286416372	bs	diff21	1
Accordbs	2	adjM	4	6151	6151	NA	NA	NA	NA	NA	NA	NA	NA	NA	rs	diff12	1
Accordbs	2	adjM	4	6151	6151	NA	NA	NA	NA	NA	NA	NA	NA	NA	rs	diff21	1
Accordbs	2	adjM	5	6151	616	1	0	0.00653061224489796	NA	0.00653061224489796	0.0129764801297648	0.679180361544782	0.0569733677610205	34.3140114144317	naive	diff12	0.1
Accordbs	2	adjM	5	6151	616	0.0784313725490196	0.996287894411219	0.181818181818182	0.990364903649037	0.986734693877551	0.10958904109589	0.537359633480119	0.0270084043245229	0.458170379269988	naive	diff21	0.1
Accordbs	2	adjM	5	6151	616	0.65625	0.972267871815941	0.134615384615385	0.997681281618887	0.970204081632653	0.223404255319149	0.941258602095316	0.127550774984548	1.02913659169593	bs	diff12	0.1
Accordbs	2	adjM	5	6151	616	0.137254901960784	0.992782016910703	0.166666666666667	0.990942774804446	0.983877551020408	0.150537634408602	0.432229810876712	0.084136564400489	0.556855371654695	bs	diff21	0.1
Accordbs	2	adjM	5	6151	616	0.15625	0.99671322925226	0.238095238095238	0.994466079114573	0.991224489795918	0.188679245283019	0.631518975965489	0.0730911920822881	0.303097995620418	rs	diff12	0.1
Accordbs	2	adjM	5	6151	616	0.117647058823529	0.993194473087235	0.153846153846154	0.990742645546184	0.984081632653061	0.133333333333333	0.570062960222241	0.074211947334099	0.549806315411885	rs	diff21	0.1
Accordbs	2	adjM	5	6151	1231	1	0	0.00653061224489796	NA	0.00653061224489796	0.0129764801297648	0.680104765817584	0.0623151541141717	34.3140114144317	naive	diff12	0.2
Accordbs	2	adjM	5	6151	1231	1	0	0.0104081632653061	NA	0.0104081632653061	0.0206018986063422	0.556864362573241	0.0418915224426354	34.1800824462981	naive	diff21	0.2
Accordbs	2	adjM	5	6151	1231	0.53125	0.982539030402629	0.166666666666667	0.996873697373906	0.979591836734694	0.253731343283582	0.959570152013147	0.170578374560228	0.704886858218906	bs	diff12	0.2
Accordbs	2	adjM	5	6151	1231	0.156862745098039	0.997525262940813	0.4	0.991188524590164	0.988775510204082	0.225352112676056	0.441722368468938	0.125953391277348	0.38768210140597	bs	diff21	0.2
Accordbs	2	adjM	5	6151	1231	0.1875	0.998562037797864	0.461538461538462	0.994679762635564	0.993265306122449	0.266666666666667	0.67576199157765	0.126530636166267	0.232609228206953	rs	diff12	0.2
Accordbs	2	adjM	5	6151	1231	0.137254901960784	0.998556403382141	0.5	0.990994678673762	0.989591836734694	0.215384615384615	0.534719105212718	0.112519782857316	0.359486365984176	rs	diff21	0.2
Accordbs	2	adjM	5	6151	3076	1	0	0.00653061224489796	NA	0.00653061224489796	0.0129764801297648	0.682261709120789	0.0806171341123148	34.3140114144317	naive	diff12	0.5
Accordbs	2	adjM	5	6151	3076	1	0	0.0104081632653061	NA	0.0104081632653061	0.0206018986063422	0.624563787156438	0.0959500526213492	34.1800824462981	naive	diff21	0.5
Accordbs	2	adjM	5	6151	3076	0.5	0.991372226787182	0.275862068965517	0.996695580338703	0.988163265306122	0.355555555555556	0.920953805464256	0.337837536896754	0.408833186529978	bs	diff12	0.5
Accordbs	2	adjM	5	6151	3076	0.294117647058824	0.995669210146422	0.416666666666667	0.992598684210526	0.988367346938775	0.344827586206897	0.622068831657225	0.252984457511941	0.401781029807336	bs	diff21	0.5
Accordbs	2	adjM	5	6151	3076	0.1875	0.999589153656532	0.75	0.994685200327065	0.994285714285714	0.3	0.711107616064092	0.245242112136129	0.197364762908646	rs	diff12	0.5
Accordbs	2	adjM	5	6151	3076	0.254901960784314	0.994225613528563	0.317073170731707	0.992179460794402	0.986530612244898	0.282608695652174	0.713338913622781	0.21564826490616	0.465220740977991	rs	diff21	0.5
Accordbs	2	adjM	5	6151	6151	1	0	0.00653061224489796	NA	0.00653061224489796	0.0129764801297648	0.655017460969597	0.152689597439309	34.3140114144317	naive	diff12	1
Accordbs	2	adjM	5	6151	6151	1	0	0.0104081632653061	NA	0.0104081632653061	0.0206018986063422	0.664088815563346	0.150497616019236	34.1800824462981	naive	diff21	1
Accordbs	2	adjM	5	6151	6151	0.5	0.999178307313065	0.8	0.99672131147541	0.995918367346939	0.615384615384615	0.872810959326212	0.593055669687187	0.140975250262845	bs	diff12	1
Accordbs	2	adjM	5	6151	6151	0.490196078431373	0.997937719117344	0.714285714285714	0.994655704008222	0.99265306122449	0.581395348837209	0.813145220967331	0.56884935363621	0.253755907385937	bs	diff21	1
Accordbs	2	adjM	5	6151	6151	NA	NA	NA	NA	NA	NA	NA	NA	NA	rs	diff12	1
Accordbs	2	adjM	5	6151	6151	NA	NA	NA	NA	NA	NA	NA	NA	NA	rs	diff21	1
Accordbs	2	adjM	6	6151	616	0.227272727272727	0.97949979499795	0.0476190476190476	0.996454640250261	0.976122448979592	0.078740157480315	0.603386261135339	0.0164281328853914	0.824717713866852	naive	diff12	0.1
Accordbs	2	adjM	6	6151	616	1	0	0.00653061224489796	NA	0.00653061224489796	0.0129764801297648	0.497945768282662	0.00640953350683836	34.3140114144317	naive	diff21	0.1
Accordbs	2	adjM	6	6151	616	0.227272727272727	0.990364903649037	0.0961538461538462	0.996493399339934	0.986938775510204	0.135135135135135	0.855291848373029	0.0480200927428602	0.451126381704797	bs	diff12	0.1
Accordbs	2	adjM	6	6151	616	0.0625	0.978430566967954	0.0186915887850467	0.993740872105153	0.972448979591837	0.0287769784172662	0.313074542933443	0.00532213878286731	0.95159566755982	bs	diff21	0.1
Accordbs	2	adjM	6	6151	616	0.0909090909090909	0.999179991799918	0.333333333333333	0.995913363302002	0.995102040816327	0.142857142857143	0.508330537850833	0.070553753688107	0.169170169768894	rs	diff12	0.1
Accordbs	2	adjM	6	6151	616	0.0625	0.990345110928513	0.0408163265306122	0.993815708101422	0.984285714285714	0.0493827160493827	0.55151627978636	0.0117573288107148	0.542759870099459	rs	diff21	0.1
Accordbs	2	adjM	6	6151	1231	1	0	0.00448979591836735	NA	0.00448979591836735	0.00893945550589191	0.604513772410451	0.0177893853245621	34.3845003450283	naive	diff12	0.2
Accordbs	2	adjM	6	6151	1231	1	0	0.00653061224489796	NA	0.00653061224489796	0.0129764801297648	0.513673479868529	0.00866977563901009	34.3140114144317	naive	diff21	0.2
Accordbs	2	adjM	6	6151	1231	0.409090909090909	0.981754817548176	0.0918367346938776	0.997292794668888	0.979183673469388	0.15	0.857668008498267	0.0618310482336862	0.718984970704527	bs	diff12	0.2
Accordbs	2	adjM	6	6151	1231	0.0625	0.998151191454396	0.181818181818182	0.993863775823277	0.992040816326531	0.0930232558139535	0.314843108052588	0.0128860543873812	0.274901933832325	bs	diff21	0.2
Accordbs	2	adjM	6	6151	1231	0.136363636363636	0.999179991799918	0.428571428571429	0.996116901696301	0.99530612244898	0.206896551724138	0.552527116180253	0.131436832153644	0.162121439892382	rs	diff12	0.2
Accordbs	2	adjM	6	6151	1231	0.09375	0.999589153656532	0.6	0.994075587334014	0.993673469387755	0.162162162162162	0.525517409613804	0.0499008529579709	0.218510952538183	rs	diff21	0.2
Accordbs	2	adjM	6	6151	3076	1	0	0.00448979591836735	NA	0.00448979591836735	0.00893945550589191	0.584554027358455	0.0168028806176127	34.3845003450283	naive	diff12	0.5
Accordbs	2	adjM	6	6151	3076	1	0	0.00653061224489796	NA	0.00653061224489796	0.0129764801297648	0.575762633525062	0.0369112237929086	34.3140114144317	naive	diff21	0.5
Accordbs	2	adjM	6	6151	3076	0.181818181818182	0.998564985649857	0.363636363636364	0.996318265493966	0.994897959183674	0.242424242424242	0.730133437698013	0.14073316474246	0.176219389194854	bs	diff12	0.5
Accordbs	2	adjM	6	6151	3076	0.125	0.997740345110928	0.266666666666667	0.994268167860798	0.992040816326531	0.170212765957447	0.474639867502054	0.100585495339583	0.274902260198623	bs	diff21	0.5
Accordbs	2	adjM	6	6151	3076	0.136363636363636	0.999589995899959	0.6	0.99611848825332	0.995714285714286	0.222222222222222	0.573269596332327	0.141069671471627	0.148023653773059	rs	diff12	0.5
Accordbs	2	adjM	6	6151	3076	0.1875	0.994042728019721	0.171428571428571	0.994655704008222	0.988775510204082	0.17910447761194	0.627763583607231	0.108102278176924	0.387684875519504	rs	diff21	0.5
Accordbs	2	adjM	6	6151	6151	1	0	0.00448979591836735	NA	0.00448979591836735	0.00893945550589191	0.544429535204443	0.0210526041517255	34.3845003450283	naive	diff12	1
Accordbs	2	adjM	6	6151	6151	1	0	0.00653061224489796	NA	0.00653061224489796	0.0129764801297648	0.561267460969597	0.0402745605595503	34.3140114144317	naive	diff21	1
Accordbs	2	adjM	6	6151	6151	0.227272727272727	0.997949979499795	0.333333333333333	0.996519959058342	0.994489795918367	0.27027027027027	0.612490215811249	0.192713949944474	0.190317338497326	bs	diff12	1
Accordbs	2	adjM	6	6151	6151	0.34375	0.998972884141331	0.6875	0.995700245700246	0.99469387755102	0.458333333333333	0.70451802588332	0.355914095923838	0.183267792705068	bs	diff21	1
Accordbs	2	adjM	6	6151	6151	NA	NA	NA	NA	NA	NA	NA	NA	NA	rs	diff12	1
Accordbs	2	adjM	6	6151	6151	NA	NA	NA	NA	NA	NA	NA	NA	NA	rs	diff21	1
Accordbs	2	adjM	7	6151	616	1	0	0.0155102040816327	NA	0.0155102040816327	0.0305466237942122	0.716221523959152	0.162951837647767	34.0038601198066	naive	diff12	0.1
Accordbs	2	adjM	7	6151	616	1	0	0.0146938775510204	NA	0.0146938775510204	0.0289621882542237	0.567787443615944	0.0733222819081448	34.0320556920453	naive	diff21	0.1
Accordbs	2	adjM	7	6151	616	0.618421052631579	0.974087893864013	0.273255813953488	0.993866328257191	0.968571428571429	0.379032258064516	0.880325619708475	0.248640401943027	1.08552479887654	bs	diff12	0.1
Accordbs	2	adjM	7	6151	616	0.180555555555556	0.994614747307374	0.333333333333333	0.987862579716108	0.98265306122449	0.234234234234234	0.382823287765811	0.12806781978622	0.599146282265428	bs	diff21	0.1
Accordbs	2	adjM	7	6151	616	0.894736842105263	0.0420812603648425	0.0145020260183408	0.962085308056872	0.0553061224489796	0.0285414480587618	0.591713853975735	0.0870653459194269	32.6293246677074	rs	diff12	0.1
Accordbs	2	adjM	7	6151	616	0.152777777777778	0.994200497100249	0.282051282051282	0.987451141740383	0.981836734693878	0.198198198198198	0.548990840467642	0.121205530518498	0.627341528137776	rs	diff21	0.1
Accordbs	2	adjM	7	6151	1231	1	0	0.0155102040816327	NA	0.0155102040816327	0.0305466237942122	0.703789168194117	0.158916707197533	34.0038601198066	naive	diff12	0.2
Accordbs	2	adjM	7	6151	1231	1	0	0.0146938775510204	NA	0.0146938775510204	0.0289621882542237	0.595772346497284	0.118483037088341	34.0320556920453	naive	diff21	0.2
Accordbs	2	adjM	7	6151	1231	0.618421052631579	0.976990049751244	0.29746835443038	0.993884436946436	0.971428571428571	0.401709401709402	0.875876920223444	0.28347044516159	0.986840296041276	bs	diff12	0.2
Accordbs	2	adjM	7	6151	1231	0.25	0.990057995028997	0.272727272727273	0.988829127016963	0.979183673469388	0.260869565217391	0.415833851146092	0.175658090980938	0.718978280195417	bs	diff21	0.2
Accordbs	2	adjM	7	6151	1231	0.315789473684211	0.990671641791045	0.347826086956522	0.989236182984889	0.980204081632653	0.331034482758621	0.659824506851706	0.179680128327231	0.683734141263408	rs	diff12	0.2
Accordbs	2	adjM	7	6151	1231	0.319444444444444	0.977837613918807	0.176923076923077	0.989727463312369	0.968163265306122	0.227722772277228	0.593295475467182	0.163945178604061	1.09961932133288	rs	diff21	0.2
Accordbs	2	adjM	7	6151	3076	1	0	0.0155102040816327	NA	0.0155102040816327	0.0305466237942122	0.692393296674522	0.172799930591369	34.0038601198066	naive	diff12	0.5
Accordbs	2	adjM	7	6151	3076	1	0	0.0146938775510204	NA	0.0146938775510204	0.0289621882542237	0.608625609868361	0.109807861149644	34.0320556920453	naive	diff21	0.5
Accordbs	2	adjM	7	6151	3076	0.407894736842105	0.991915422885572	0.442857142857143	0.990683229813665	0.982857142857143	0.424657534246575	0.899096894911408	0.350523041893774	0.592099673769853	bs	diff12	0.5
Accordbs	2	adjM	7	6151	3076	0.402777777777778	0.986329743164872	0.305263157894737	0.99105098855359	0.977755102040816	0.347305389221557	0.530345266040689	0.273136528376779	0.768322326627686	bs	diff21	0.5
Accordbs	2	adjM	7	6151	3076	0.513157894736842	0.982794361525705	0.319672131147541	0.992256174131436	0.975510204081633	0.393939393939394	0.725345312909138	0.272841852915104	0.845861129382856	rs	diff12	0.5
Accordbs	2	adjM	7	6151	3076	0.305555555555556	0.991507870753935	0.349206349206349	0.98966301426504	0.981428571428571	0.325925925925926	0.674932972015097	0.242776622413219	0.641441109271738	rs	diff21	0.5
Accordbs	2	adjM	7	6151	6151	1	0	0.0155102040816327	NA	0.0155102040816327	0.0305466237942122	0.682344854673999	0.247233356703904	34.0038601198066	naive	diff12	1
Accordbs	2	adjM	7	6151	6151	1	0	0.0146938775510204	NA	0.0146938775510204	0.0289621882542237	0.671229172420142	0.202437418135056	34.0320556920453	naive	diff21	1
Accordbs	2	adjM	7	6151	6151	0.421052631578947	0.994817578772803	0.56140350877193	0.990914722279579	0.985918367346939	0.481203007518797	0.777435465217771	0.426938871871458	0.486366441058081	bs	diff12	1
Accordbs	2	adjM	7	6151	6151	0.388888888888889	0.997307373653687	0.682926829268293	0.990944638814571	0.988367346938775	0.495575221238938	0.744581664825555	0.445067873506919	0.401779724342144	bs	diff21	1
Accordbs	2	adjM	7	6151	6151	NA	NA	NA	NA	NA	NA	NA	NA	NA	rs	diff12	1
Accordbs	2	adjM	7	6151	6151	NA	NA	NA	NA	NA	NA	NA	NA	NA	rs	diff21	1
Accordbs	2	adjM	8	6151	616	1	0	0.0026530612244898	NA	0.0026530612244898	0.0052920822308162	0.643512615888307	0.0151311347073218	34.4479403825653	naive	diff12	0.1
Accordbs	2	adjM	8	6151	616	1	0	0.00346938775510204	NA	0.00346938775510204	0.00691478543827537	0.556673211983954	0.014815396405438	34.4197448103266	naive	diff21	0.1
Accordbs	2	adjM	8	6151	616	0.461538461538462	0.979128299570289	0.0555555555555556	0.998539232053422	0.977755102040816	0.0991735537190083	0.930175819678582	0.0356063553041235	0.768328201221051	bs	diff12	0.1
Accordbs	2	adjM	8	6151	616	0.117647058823529	0.99897603932009	0.285714285714286	0.996934396076027	0.995918367346939	0.166666666666667	0.609822794569394	0.0439938802177689	0.140975413445994	bs	diff21	0.1
Accordbs	2	adjM	8	6151	616	1	0.0306936771025169	0.00273684210526316	1	0.033265306122449	0.00545874448876758	0.439368182462105	0.00224452906619395	33.3906064236161	rs	diff12	0.1
Accordbs	2	adjM	8	6151	616	0.117647058823529	0.999385623592054	0.4	0.996935648621042	0.996326530612245	0.181818181818182	0.665231113948754	0.0580480404086262	0.126877627326671	rs	diff21	0.1
Accordbs	2	adjM	8	6151	1231	1	0	0.0026530612244898	NA	0.0026530612244898	0.0052920822308162	0.644842675229416	0.0168648398415617	34.4479403825653	naive	diff12	0.2
Accordbs	2	adjM	8	6151	1231	0.0588235294117647	0.996108949416342	0.05	0.99672131147541	0.992857142857143	0.0540540540540541	0.527466239414054	0.00701842236590749	0.246708646157766	naive	diff21	0.2
Accordbs	2	adjM	8	6151	1231	0.461538461538462	0.983016165336607	0.0674157303370786	0.998545001039285	0.981632653061224	0.117647058823529	0.932599833152319	0.0423965439967295	0.634399233087484	bs	diff12	0.2
Accordbs	2	adjM	8	6151	1231	0.294117647058824	0.992627483104649	0.121951219512195	0.997530356040337	0.990204081632653	0.172413793103448	0.663303658551276	0.0502151153846471	0.33834490866596	bs	diff21	0.2
Accordbs	2	adjM	8	6151	1231	0.153846153846154	0.976877429916104	0.0173913043478261	0.997701149425287	0.97469387755102	0.03125	0.582990980781036	0.00471944597391405	0.874060944383376	rs	diff12	0.2
Accordbs	2	adjM	8	6151	1231	0.117647058823529	0.998771247184108	0.25	0.99693376941946	0.995714285714286	0.16	0.722675308091699	0.0570191099975883	0.148024306505655	rs	diff21	0.2
Accordbs	2	adjM	8	6151	3076	1	0	0.0026530612244898	NA	0.0026530612244898	0.0052920822308162	0.647605106168642	0.0226244615159059	34.4479403825653	naive	diff12	0.5
Accordbs	2	adjM	8	6151	3076	1	0	0.00346938775510204	NA	0.00346938775510204	0.00691478543827537	0.58547060028189	0.022525313316491	34.4197448103266	naive	diff21	0.5
Accordbs	2	adjM	8	6151	3076	0.230769230769231	0.996930632289748	0.166666666666667	0.997951659156084	0.994897959183674	0.193548387096774	0.93971447010121	0.0857523607203843	0.176220694660046	bs	diff12	0.5
Accordbs	2	adjM	8	6151	3076	0.294117647058824	0.998361662912144	0.384615384615385	0.997544505831799	0.995918367346939	0.333333333333333	0.854495187384804	0.231370796532378	0.140975902995441	bs	diff21	0.5
Accordbs	2	adjM	8	6151	3076	0.0769230769230769	1	1	0.997550520514391	0.997551020408163	0.142857142857143	0.512891344383057	0.0907886948591392	0.0845847585181496	rs	diff12	0.5
Accordbs	2	adjM	8	6151	3076	0.235294117647059	0.998771247184108	0.4	0.997341513292434	0.996122448979592	0.296296296296296	0.872456662370047	0.200140084834894	0.13392684675263	rs	diff21	0.5
Accordbs	2	adjM	8	6151	6151	1	0	0.0026530612244898	NA	0.0026530612244898	0.0052920822308162	0.576206891124018	0.0382487451137569	34.4479403825653	naive	diff12	1
Accordbs	2	adjM	8	6151	6151	1	0	0.00346938775510204	NA	0.00346938775510204	0.00691478543827537	0.764296298080977	0.372415005911818	34.4197448103266	naive	diff21	1
Accordbs	2	adjM	8	6151	6151	0.153846153846154	1	1	0.997754185381789	0.997755102040816	0.266666666666667	0.840314177330752	0.21783927078577	0.0775360286416372	bs	diff12	1
Accordbs	2	adjM	8	6151	6151	0.588235294117647	0.99897603932009	0.666666666666667	0.9985670419652	0.997551020408163	0.625	0.990236233752153	0.588862391339476	0.0845855744338947	bs	diff21	1
Accordbs	2	adjM	8	6151	6151	NA	NA	NA	NA	NA	NA	NA	NA	NA	rs	diff12	1
Accordbs	2	adjM	8	6151	6151	NA	NA	NA	NA	NA	NA	NA	NA	NA	rs	diff21	1
Accordbs	2	adjM	9	6151	616	1	0	0.0151020408163265	NA	0.0151020408163265	0.0297547245677523	0.742125984251969	0.181805690357327	34.0179579059259	naive	diff12	0.1
Accordbs	2	adjM	9	6151	616	1	0	0.0118367346938776	NA	0.0118367346938776	0.0233965308592174	0.549865401871555	0.0410409785879459	34.1307401948805	naive	diff21	0.1
Accordbs	2	adjM	9	6151	616	0.621621621621622	0.978450062163282	0.306666666666667	0.994105263157895	0.973061224489796	0.410714285714286	0.918171279443555	0.314263235933401	0.930449314747134	bs	diff12	0.1
Accordbs	2	adjM	9	6151	616	0.120689655172414	0.996902106567534	0.318181818181818	0.989544895448955	0.986530612244898	0.175	0.375300887350625	0.0692719003592536	0.465218619597054	bs	diff21	0.1
Accordbs	2	adjM	9	6151	616	0.256756756756757	0.991711562370493	0.322033898305085	0.988638711010122	0.980612244897959	0.285714285714286	0.628059161523728	0.18897909275382	0.669635865594638	rs	diff12	0.1
Accordbs	2	adjM	9	6151	616	0.103448275862069	0.998347790169351	0.428571428571429	0.989357347523537	0.987755102040816	0.166666666666667	0.553087923200729	0.0703010228236222	0.422925098055936	rs	diff21	0.1
Accordbs	2	adjM	9	6151	1231	1	0	0.0151020408163265	NA	0.0151020408163265	0.0297547245677523	0.736508887669269	0.192088649319974	34.0179579059259	naive	diff12	0.2
Accordbs	2	adjM	9	6151	1231	1	0	0.0118367346938776	NA	0.0118367346938776	0.0233965308592174	0.558176302183481	0.0456288713379195	34.1307401948805	naive	diff21	0.2
Accordbs	2	adjM	9	6151	1231	0.581081081081081	0.982387070037298	0.3359375	0.993503772003353	0.976326530612245	0.425742574257426	0.893843594941813	0.358846611191755	0.817666536243104	bs	diff12	0.2
Accordbs	2	adjM	9	6151	1231	0.172413793103448	0.994423791821561	0.27027027027027	0.990129549660703	0.98469387755102	0.210526315789474	0.365733025680468	0.113294785525201	0.528659146683453	bs	diff21	0.2
Accordbs	2	adjM	9	6151	1231	0.22972972972973	0.99730625777041	0.566666666666667	0.98829568788501	0.985714285714286	0.326923076923077	0.679864696855994	0.273406833507379	0.493413212736805	rs	diff12	0.2
Accordbs	2	adjM	9	6151	1231	0.155172413793103	0.992978108219744	0.209302325581395	0.989911467984352	0.983061224489796	0.178217821782178	0.522360025068011	0.0968258356521572	0.585050127977596	rs	diff21	0.2
Accordbs	2	adjM	9	6151	3076	0.513513513513513	0.989017820140903	0.417582417582418	0.992514036182158	0.981836734693878	0.460606060606061	0.751265666827209	0.233124595733948	0.627345607716501	naive	diff12	0.5
Accordbs	2	adjM	9	6151	3076	1	0	0.0118367346938776	NA	0.0118367346938776	0.0233965308592174	0.635246193507955	0.122444127767867	34.1307401948805	naive	diff21	0.5
Accordbs	2	adjM	9	6151	3076	0.635135135135135	0.986738499792789	0.423423423423423	0.994362079766131	0.981428571428571	0.508108108108108	0.91959375455024	0.470620829102394	0.641444862484165	bs	diff12	0.5
Accordbs	2	adjM	9	6151	3076	0.344827586206897	0.996282527881041	0.526315789473684	0.992184286301933	0.988571428571429	0.416666666666667	0.560213078095401	0.317080761996407	0.394731810381377	bs	diff21	0.5
Accordbs	2	adjM	9	6151	3076	0.405405405405405	0.994198093659345	0.517241379310345	0.990912845931433	0.98530612244898	0.454545454545455	0.748444517870544	0.408570013568787	0.507513120237065	rs	diff12	0.5
Accordbs	2	adjM	9	6151	3076	0.327586206896552	0.993597686906237	0.38	0.991958762886598	0.985714285714286	0.351851851851852	0.746976883305559	0.3062109026843	0.493416150033488	rs	diff21	0.5
Accordbs	2	adjM	9	6151	6151	0.418918918918919	0.99730625777041	0.704545454545455	0.991144975288303	0.988571428571429	0.525423728813559	0.708112588344665	0.31755549333037	0.394730994465632	naive	diff12	1
Accordbs	2	adjM	9	6151	6151	1	0	0.0118367346938776	NA	0.0118367346938776	0.0233965308592174	0.697036704695979	0.278876109098734	34.1307401948805	naive	diff21	1
Accordbs	2	adjM	9	6151	6151	0.581081081081081	0.994405304600083	0.614285714285714	0.993581780538302	0.988163265306122	0.597222222222222	0.881007717207469	0.588897357181448	0.408830738782743	bs	diff12	1
Accordbs	2	adjM	9	6151	6151	0.482758620689655	0.996282527881041	0.608695652173913	0.993819530284302	0.990204081632653	0.538461538461538	0.859879075332222	0.509904409290405	0.338341971369278	bs	diff21	1
Accordbs	2	adjM	9	6151	6151	NA	NA	NA	NA	NA	NA	NA	NA	NA	rs	diff12	1
Accordbs	2	adjM	9	6151	6151	NA	NA	NA	NA	NA	NA	NA	NA	NA	rs	diff21	1
Accordbs	2	adjM	10	6151	616	1	0	0.00795918367346939	NA	0.00795918367346939	0.0157926705810893	0.682844618866014	0.0641012938956813	34.2646691630141	naive	diff12	0.1
Accordbs	2	adjM	10	6151	616	1	0	0.0073469387755102	NA	0.0073469387755102	0.0145867098865478	0.497944078947368	0.00721072519519315	34.2858158421931	naive	diff21	0.1
Accordbs	2	adjM	10	6151	616	0.41025641025641	0.981073853116643	0.148148148148148	0.995200333889816	0.976530612244898	0.217687074829932	0.90879264053508	0.133248693015406	0.810618948648635	bs	diff12	0.1
Accordbs	2	adjM	10	6151	616	0.0277777777777778	0.983141447368421	0.0120481927710843	0.992734066846585	0.976122448979592	0.0168067226890756	0.323801854897661	0.00527716608396736	0.82471477657017	bs	diff21	0.1
Accordbs	2	adjM	10	6151	616	0.102564102564103	0.997737091133512	0.266666666666667	0.992835209825998	0.990612244897959	0.148148148148148	0.573365193402223	0.0718798781010507	0.32424336933421	rs	diff12	0.1
Accordbs	2	adjM	10	6151	616	0.138888888888889	0.973478618421053	0.0373134328358209	0.993495593789341	0.96734693877551	0.0588235294117647	0.543531272843567	0.0114321080408136	1.12781783086821	rs	diff21	0.1
Accordbs	2	adjM	10	6151	1231	1	0	0.00795918367346939	NA	0.00795918367346939	0.0157926705810893	0.683976073299258	0.0704853856191799	34.2646691630141	naive	diff12	0.2
Accordbs	2	adjM	10	6151	1231	1	0	0.0073469387755102	NA	0.0073469387755102	0.0145867098865478	0.511832967836257	0.00921990531498506	34.2858158421931	naive	diff21	0.2
Accordbs	2	adjM	10	6151	1231	0.358974358974359	0.987039703764657	0.181818181818182	0.994816504250467	0.982040816326531	0.241379310344828	0.909910907853718	0.165227004758455	0.620298509671479	bs	diff12	0.2
Accordbs	2	adjM	10	6151	1231	0.0833333333333333	0.987253289473684	0.0461538461538462	0.993174767321613	0.980612244897959	0.0594059405940594	0.389577051352339	0.0106286944611652	0.669639455623917	bs	diff21	0.2
Accordbs	2	adjM	10	6151	1231	0.153846153846154	0.997325653157786	0.315789473684211	0.993239090350338	0.990612244897959	0.206896551724138	0.622447633967897	0.144296783797268	0.324243695700508	rs	diff12	0.2
Accordbs	2	adjM	10	6151	1231	0.0555555555555556	0.999588815789474	0.5	0.993055555555556	0.99265306122449	0.1	0.57316223501462	0.032969804375278	0.253754601920745	rs	diff21	0.2
Accordbs	2	adjM	10	6151	3076	1	0	0.00795918367346939	NA	0.00795918367346939	0.0157926705810893	0.685930403683952	0.0857330846105084	34.2646691630141	naive	diff12	0.5
Accordbs	2	adjM	10	6151	3076	1	0	0.0073469387755102	NA	0.0073469387755102	0.0145867098865478	0.580557839912281	0.0404026374665271	34.2858158421931	naive	diff21	0.5
Accordbs	2	adjM	10	6151	3076	0.358974358974359	0.993828430364123	0.318181818181818	0.994851729818781	0.988775510204082	0.337349397590361	0.891462134519119	0.249193260884429	0.387685038702653	bs	diff12	0.5
Accordbs	2	adjM	10	6151	3076	0.194444444444444	0.997532894736842	0.368421052631579	0.994058594550297	0.991632653061225	0.254545454545455	0.552491662097953	0.123974082923801	0.288999883134797	bs	diff21	0.5
Accordbs	2	adjM	10	6151	3076	0.282051282051282	0.995679901254886	0.34375	0.994248151191454	0.99	0.309859154929577	0.613092694865993	0.187927491132933	0.345391190795237	rs	diff12	0.5
Accordbs	2	adjM	10	6151	3076	0.277777777777778	0.991570723684211	0.196078431372549	0.994638069705094	0.986326530612245	0.229885057471264	0.736188208150585	0.13405537008714	0.472271592235441	rs	diff21	0.5
Accordbs	2	adjM	10	6151	6151	1	0	0.00795918367346939	NA	0.00795918367346939	0.0157926705810893	0.665226633751629	0.173198625507844	34.2646691630141	naive	diff12	1
Accordbs	2	adjM	10	6151	6151	1	0	0.0073469387755102	NA	0.0073469387755102	0.0145867098865478	0.59639985380117	0.102120278705614	34.2858158421931	naive	diff21	1
Accordbs	2	adjM	10	6151	6151	0.435897435897436	0.997325653157786	0.566666666666667	0.995482546201232	0.992857142857143	0.492753623188406	0.793484510415183	0.413188887319144	0.246707667058872	bs	diff12	1
Accordbs	2	adjM	10	6151	6151	0.388888888888889	0.997327302631579	0.518518518518518	0.99548532731377	0.992857142857143	0.444444444444444	0.802254660087719	0.382656742972448	0.246707667058872	bs	diff21	1
Accordbs	2	adjM	10	6151	6151	NA	NA	NA	NA	NA	NA	NA	NA	NA	rs	diff12	1
Accordbs	2	adjM	10	6151	6151	NA	NA	NA	NA	NA	NA	NA	NA	NA	rs	diff21	1
Accordbs	2	sk	1	6151	616	1	0	0.00662525879917184	NA	0.00662525879917184	0.0131633072809543	0.541866402667778	0.00943628079971671	34.310742362578	naive	diff12	0.1
Accordbs	2	sk	1	6151	616	1	0	0.0124223602484472	NA	0.0124223602484472	0.0245398773006135	0.516457023060797	0.0310587978885526	34.1105129365354	naive	diff21	0.1
Accordbs	2	sk	1	6151	616	0.5	0.945393914130888	0.0575539568345324	0.996485061511424	0.942443064182195	0.103225806451613	0.879311692371822	0.0390939144286529	1.98798950979542	bs	diff12	0.1
Accordbs	2	sk	1	6151	616	0.166666666666667	0.989937106918239	0.172413793103448	0.989522212908634	0.979710144927536	0.169491525423729	0.536610761705101	0.0813582660771245	0.700794713742837	bs	diff21	0.1
Accordbs	2	sk	1	6151	616	0.8125	0.0579408086702793	0.00571931368235812	0.97887323943662	0.0629399585921325	0.0113586719091306	0.484602959566486	0.00897388448643905	32.3656555163044	rs	diff12	0.1
Accordbs	2	sk	1	6151	616	0.166666666666667	0.987002096436059	0.138888888888889	0.989491382934006	0.976811594202899	0.151515151515151	0.616296296296296	0.0718461761280041	0.800909426764115	rs	diff21	0.1
Accordbs	2	sk	1	6151	1231	1	0	0.00662525879917184	NA	0.00662525879917184	0.0131633072809543	0.576242705293872	0.013919010508098	34.310742362578	naive	diff12	0.2
Accordbs	2	sk	1	6151	1231	1	0	0.0124223602484472	NA	0.0124223602484472	0.0245398773006135	0.532704402515723	0.0421580745412707	34.1105129365354	naive	diff21	0.2
Accordbs	2	sk	1	6151	1231	0.8125	0.912463526469362	0.0582959641255605	0.998631386861314	0.911801242236025	0.108786610878661	0.883818778657774	0.0426990972049294	3.04634670293015	bs	diff12	0.2
Accordbs	2	sk	1	6151	1231	0.233333333333333	0.99538784067086	0.388888888888889	0.990404672507301	0.98592132505176	0.291666666666667	0.593934311670161	0.228013908199437	0.486263848032587	bs	diff21	0.2
Accordbs	2	sk	1	6151	1231	0.1875	0.990412671946644	0.115384615384615	0.994558392632901	0.985093167701863	0.142857142857143	0.572504168403501	0.0192413927594647	0.514871362715396	rs	diff12	0.2
Accordbs	2	sk	1	6151	1231	0.166666666666667	0.993710691823899	0.25	0.989561586638831	0.98343685300207	0.2	0.684940600978337	0.136356315776805	0.572075797001194	rs	diff21	0.2
Accordbs	2	sk	1	6151	3076	1	0	0.00662525879917184	NA	0.00662525879917184	0.0131633072809543	0.520203730721134	0.0081049233765798	34.310742362578	naive	diff12	0.5
Accordbs	2	sk	1	6151	3076	0.266666666666667	0.9979035639413	0.615384615384615	0.990840965861782	0.988819875776398	0.372093023255814	0.632285115303983	0.183389650005306	0.386149466107554	naive	diff21	0.5
Accordbs	2	sk	1	6151	3076	0.3125	0.982909545644018	0.108695652173913	0.995356690586745	0.978467908902692	0.161290322580645	0.862364526886203	0.0733976231747988	0.743705654670806	bs	diff12	0.5
Accordbs	2	sk	1	6151	3076	0.4	0.99874213836478	0.8	0.9925	0.991304347826087	0.533333333333333	0.700593990216632	0.468836527140682	0.300338179331436	bs	diff21	0.5
Accordbs	2	sk	1	6151	3076	0.25	0.992080033347228	0.173913043478261	0.994983277591973	0.987163561076605	0.205128205128205	0.55029439349729	0.0434529724917963	0.443361184510728	rs	diff12	0.5
Accordbs	2	sk	1	6151	3076	0.366666666666667	0.99832285115304	0.733333333333333	0.992083333333333	0.990476190476191	0.488888888888889	0.786505939902166	0.384926642140778	0.328942051955556	rs	diff21	0.5
Accordbs	2	sk	1	6151	6151	1	0	0.00662525879917184	NA	0.00662525879917184	0.0131633072809543	0.529999478949562	0.0169443282941649	34.310742362578	naive	diff12	1
Accordbs	2	sk	1	6151	6151	1	0	0.0124223602484472	NA	0.0124223602484472	0.0245398773006135	0.666037735849057	0.276304659764679	34.1105129365354	naive	diff21	1
Accordbs	2	sk	1	6151	6151	0.25	0.999583159649854	0.8	0.995020746887967	0.994616977225673	0.380952380952381	0.634704564401834	0.299444622928155	0.185923351027442	bs	diff12	1
Accordbs	2	sk	1	6151	6151	0.566666666666667	0.99832285115304	0.80952380952381	0.994569757727652	0.99296066252588	0.666666666666667	0.765255066387142	0.554013649064061	0.243131427371927	bs	diff21	1
Accordbs	2	sk	1	6151	6151	NA	NA	NA	NA	NA	NA	NA	NA	NA	rs	diff12	1
Accordbs	2	sk	1	6151	6151	NA	NA	NA	NA	NA	NA	NA	NA	NA	rs	diff21	1
Accordbs	2	sk	2	6151	616	1	0	0.00910973084886128	NA	0.00910973084886128	0.0180549856380796	0.708258937051248	0.0549237409779463	34.2249297514169	naive	diff12	0.1
Accordbs	2	sk	2	6151	616	1	0	0.00952380952380952	NA	0.00952380952380952	0.0188679245283019	0.521530100334448	0.0332217157985768	34.2106276495567	naive	diff21	0.1
Accordbs	2	sk	2	6151	616	0.227272727272727	0.994149603008776	0.263157894736842	0.992904841402337	0.987163561076605	0.24390243902439	0.916337423545948	0.131910598160454	0.443359529029506	bs	diff12	0.1
Accordbs	2	sk	2	6151	616	0.173913043478261	0.974080267558528	0.0606060606060606	0.991911451681567	0.966459627329193	0.0898876404494382	0.503535335175222	0.0601582250793822	1.15846395984614	bs	diff21	0.1
Accordbs	2	sk	2	6151	616	0.318181818181818	0.992895946510656	0.291666666666667	0.993726474278545	0.986749482401656	0.304347826086957	0.668179918702276	0.186791861401771	0.457662293082177	rs	diff12	0.1
Accordbs	2	sk	2	6151	616	0.0434782608695652	1	1	0.990886495443248	0.990890269151139	0.0833333333333333	0.593890868111095	0.0609597368224143	0.314638956806641	rs	diff21	0.1
Accordbs	2	sk	2	6151	1231	1	0	0.00910973084886128	NA	0.00910973084886128	0.0180549856380796	0.710975192797174	0.0618770894477914	34.2249297514169	naive	diff12	0.2
Accordbs	2	sk	2	6151	1231	1	0	0.00952380952380952	NA	0.00952380952380952	0.0188679245283019	0.542642140468227	0.0413723074576162	34.2106276495567	naive	diff21	0.2
Accordbs	2	sk	2	6151	1231	0.227272727272727	0.997492687003761	0.454545454545455	0.992928452579035	0.990476190476191	0.303030303030303	0.919433575200395	0.196570560581645	0.328942714148045	bs	diff12	0.2
Accordbs	2	sk	2	6151	1231	0.260869565217391	0.992056856187291	0.24	0.992887029288703	0.985093167701863	0.25	0.581621710047986	0.132289242941274	0.514870038330419	bs	diff21	0.2
Accordbs	2	sk	2	6151	1231	0.272727272727273	0.991642290012537	0.230769230769231	0.993302637086647	0.985093167701863	0.25	0.666337423545948	0.173683657705441	0.514870369426663	rs	diff12	0.2
Accordbs	2	sk	2	6151	1231	0.173913043478261	0.995819397993311	0.285714285714286	0.992086630570596	0.987991718426501	0.216216216216216	0.680856478115457	0.104593744853292	0.414754663116652	rs	diff21	0.2
Accordbs	2	sk	2	6151	3076	1	0	0.00910973084886128	NA	0.00910973084886128	0.0180549856380796	0.717452418037458	0.0909354920532747	34.2249297514169	naive	diff12	0.5
Accordbs	2	sk	2	6151	3076	1	0	0.00952380952380952	NA	0.00952380952380952	0.0188679245283019	0.606814381270903	0.0917245632210139	34.2106276495567	naive	diff21	0.5
Accordbs	2	sk	2	6151	3076	0.272727272727273	1	1	0.993358239933582	0.993374741200828	0.428571428571429	0.846360597196368	0.373895646599107	0.228828332223012	bs	diff12	0.5
Accordbs	2	sk	2	6151	3076	0.391304347826087	0.997073578595318	0.5625	0.994164235097957	0.991304347826087	0.461538461538462	0.732159735349716	0.399796698913083	0.300339503716413	bs	diff21	0.5
Accordbs	2	sk	2	6151	3076	0.227272727272727	1	1	0.992946058091286	0.99296066252588	0.37037037037037	0.711668502830225	0.328634911116824	0.24313010298695	rs	diff12	0.5
Accordbs	2	sk	2	6151	3076	0.304347826086957	0.996655518394649	0.466666666666667	0.993333333333333	0.990062111801242	0.368421052631579	0.853597135378799	0.329334089512242	0.343245147104472	rs	diff21	0.5
Accordbs	2	sk	2	6151	6151	1	0	0.00910973084886128	NA	0.00910973084886128	0.0180549856380796	0.703291798047335	0.259813581010278	34.2249297514169	naive	diff12	1
Accordbs	2	sk	2	6151	6151	1	0	0.00952380952380952	NA	0.00952380952380952	0.0188679245283019	0.737876254180602	0.323843817420345	34.2106276495567	naive	diff21	1
Accordbs	2	sk	2	6151	6151	0.5	0.999164229001254	0.846153846153846	0.995420482930891	0.994616977225673	0.628571428571429	0.797553470349124	0.58048223802655	0.185923682123686	bs	diff12	1
Accordbs	2	sk	2	6151	6151	0.521739130434783	0.999163879598662	0.857142857142857	0.995418575593503	0.994616977225673	0.648648648648649	0.86606623527701	0.591238913010028	0.185923682123686	bs	diff21	1
Accordbs	2	sk	2	6151	6151	NA	NA	NA	NA	NA	NA	NA	NA	NA	rs	diff12	1
Accordbs	2	sk	2	6151	6151	NA	NA	NA	NA	NA	NA	NA	NA	NA	rs	diff21	1
Accordbs	2	sk	3	6151	616	1	0	0.0132505175983437	NA	0.0132505175983437	0.0261544748671843	0.778620698699119	0.118835845490198	34.081908732815	naive	diff12	0.1
Accordbs	2	sk	3	6151	616	1	0	0.00910973084886128	NA	0.00910973084886128	0.0180549856380796	0.522518329977586	0.0337928759393191	34.2249297514169	naive	diff21	0.1
Accordbs	2	sk	3	6151	616	0.25	0.996223248006714	0.470588235294118	0.98999165971643	0.986335403726708	0.326530612244898	0.907364666386907	0.241949408634563	0.47196141507616	bs	diff12	0.1
Accordbs	2	sk	3	6151	616	0.181818181818182	0.984120351023819	0.0952380952380952	0.992414664981037	0.976811594202899	0.125	0.389972647494586	0.06329837080555	0.800911744437825	bs	diff21	0.1
Accordbs	2	sk	3	6151	616	0.15625	0.997062526227444	0.416666666666667	0.98876404494382	0.98592132505176	0.227272727272727	0.58761933487201	0.139237223916548	0.48626252364761	rs	diff12	0.1
Accordbs	2	sk	3	6151	616	0.136363636363636	0.991642290012537	0.130434782608696	0.992056856187291	0.983850931677019	0.133333333333333	0.622639896668313	0.0497711762980086	0.557775681718477	rs	diff21	0.1
Accordbs	2	sk	3	6151	1231	1	0	0.0132505175983437	NA	0.0132505175983437	0.0261544748671843	0.781138533361309	0.132785045558473	34.081908732815	naive	diff12	0.2
Accordbs	2	sk	3	6151	1231	1	0	0.00910973084886128	NA	0.00910973084886128	0.0180549856380796	0.544827717205486	0.0484736329992503	34.2249297514169	naive	diff21	0.2
Accordbs	2	sk	3	6151	1231	0.28125	0.997062526227444	0.5625	0.990412671946644	0.987577639751553	0.375	0.92536325010491	0.315789452665376	0.429055440591857	bs	diff12	0.2
Accordbs	2	sk	3	6151	1231	0.227272727272727	0.997492687003761	0.454545454545455	0.992928452579035	0.990476190476191	0.303030303030303	0.451297344527599	0.179334017835316	0.328942714148045	bs	diff21	0.2
Accordbs	2	sk	3	6151	1231	0.1875	0.99832144355854	0.6	0.989189189189189	0.987577639751553	0.285714285714286	0.692634022240873	0.235301220477667	0.429054447303124	rs	diff12	0.2
Accordbs	2	sk	3	6151	1231	0.227272727272727	0.993731717509402	0.25	0.992901878914405	0.986749482401656	0.238095238095238	0.586179386848004	0.138325743427522	0.457661630889688	rs	diff21	0.2
Accordbs	2	sk	3	6151	3076	1	0	0.0132505175983437	NA	0.0132505175983437	0.0261544748671843	0.788062578682333	0.199030225221967	34.081908732815	naive	diff12	0.5
Accordbs	2	sk	3	6151	3076	1	0	0.00910973084886128	NA	0.00910973084886128	0.0180549856380796	0.566719218934012	0.0534873474229847	34.2249297514169	naive	diff21	0.5
Accordbs	2	sk	3	6151	3076	0.40625	0.997901804448175	0.722222222222222	0.992073425114727	0.990062111801242	0.52	0.893005140579102	0.546114267369407	0.343244153815739	bs	diff12	0.5
Accordbs	2	sk	3	6151	3076	0.318181818181818	0.993313832010029	0.304347826086957	0.993729096989967	0.987163561076605	0.311111111111111	0.507388975420735	0.216444276051103	0.443360191221994	bs	diff21	0.5
Accordbs	2	sk	3	6151	3076	0.40625	0.996642887117079	0.619047619047619	0.992063492063492	0.988819875776398	0.490566037735849	0.787413449433487	0.479462225503039	0.386150459396287	rs	diff12	0.5
Accordbs	2	sk	3	6151	3076	0.590909090909091	0.974508984538237	0.175675675675676	0.996155489107219	0.971014492753623	0.270833333333333	0.82195228507389	0.204736692927069	1.00114415034658	rs	diff21	0.5
Accordbs	2	sk	3	6151	6151	1	0	0.0132505175983437	NA	0.0132505175983437	0.0261544748671843	0.779361624003357	0.392253368958091	34.081908732815	naive	diff12	1
Accordbs	2	sk	3	6151	6151	1	0	0.00910973084886128	NA	0.00910973084886128	0.0180549856380796	0.680564525320062	0.222311883726753	34.2249297514169	naive	diff21	1
Accordbs	2	sk	3	6151	6151	0.65625	0.99916072177927	0.91304347826087	0.995401337792642	0.994616977225673	0.763636363636363	0.846792383550147	0.750102292639983	0.185923682123686	bs	diff12	1
Accordbs	2	sk	3	6151	6151	0.318181818181818	0.999164229001254	0.777777777777778	0.993765586034913	0.99296066252588	0.451612903225806	0.853284200129165	0.420643881041531	0.243130765179439	bs	diff21	1
Accordbs	2	sk	3	6151	6151	NA	NA	NA	NA	NA	NA	NA	NA	NA	rs	diff12	1
Accordbs	2	sk	3	6151	6151	NA	NA	NA	NA	NA	NA	NA	NA	NA	rs	diff21	1
Accordbs	2	sk	4	6151	616	1	0	0.00869565217391304	NA	0.00869565217391304	0.0172413793103448	0.718253968253968	0.0546002709866954	34.239231853277	naive	diff12	0.1
Accordbs	2	sk	4	6151	616	1	0	0.00538302277432712	NA	0.00538302277432712	0.0107084019769357	0.538253378594761	0.045739702237545	34.3536486681585	naive	diff21	0.1
Accordbs	2	sk	4	6151	616	0.238095238095238	0.992898913951546	0.227272727272727	0.993313832010029	0.986335403726708	0.232558139534884	0.890619405657	0.126471232827152	0.471964063846115	bs	diff12	0.1
Accordbs	2	sk	4	6151	616	0.0769230769230769	1	1	0.995028997514499	0.995031055900621	0.142857142857143	0.41177224108115	0.0878978877540223	0.171621249167259	bs	diff21	0.1
Accordbs	2	sk	4	6151	616	0.142857142857143	0.995405179615706	0.214285714285714	0.992503123698459	0.987991718426501	0.171428571428571	0.629291482674941	0.0441257214765373	0.414754994212896	rs	diff12	0.1
Accordbs	2	sk	4	6151	616	0.0769230769230769	1	1	0.995028997514499	0.995031055900621	0.142857142857143	0.52731697944021	0.0845885860671913	0.171621249167259	rs	diff21	0.1
Accordbs	2	sk	4	6151	1231	1	0	0.00869565217391304	NA	0.00869565217391304	0.0172413793103448	0.720969089390142	0.0612874227609955	34.239231853277	naive	diff12	0.2
Accordbs	2	sk	4	6151	1231	1	0	0.00538302277432712	NA	0.00538302277432712	0.0107084019769357	0.537837058861205	0.0262278076556591	34.3536486681585	naive	diff21	0.2
Accordbs	2	sk	4	6151	1231	0.238095238095238	0.996658312447786	0.384615384615385	0.993338884263114	0.990062111801242	0.294117647058823	0.894239567171898	0.179497944198036	0.343245147104472	bs	diff12	0.2
Accordbs	2	sk	4	6151	1231	0.153846153846154	0.997085761865112	0.222222222222222	0.995428096425603	0.992546583850932	0.181818181818182	0.410235060526484	0.0964166839502814	0.257434191424599	bs	diff21	0.2
Accordbs	2	sk	4	6151	1231	0.142857142857143	0.997911445279866	0.375	0.992521811383465	0.990476190476191	0.206896551724138	0.672126745435016	0.110438677837093	0.328942383051801	rs	diff12	0.2
Accordbs	2	sk	4	6151	1231	0.0769230769230769	1	1	0.995028997514499	0.995031055900621	0.142857142857143	0.566258886825082	0.0884203120536546	0.171621249167259	rs	diff21	0.2
Accordbs	2	sk	4	6151	3076	1	0	0.00869565217391304	NA	0.00869565217391304	0.0172413793103448	0.727443609022556	0.0884639322994974	34.239231853277	naive	diff12	0.5
Accordbs	2	sk	4	6151	3076	1	0	0.00538302277432712	NA	0.00538302277432712	0.0107084019769357	0.613927496317172	0.0776211303881153	34.3536486681585	naive	diff21	0.5
Accordbs	2	sk	4	6151	3076	0.428571428571429	0.99749373433584	0.6	0.995	0.992546583850932	0.5	0.883110554163186	0.40212182725732	0.257433860328354	bs	diff12	0.5
Accordbs	2	sk	4	6151	3076	0.384615384615385	0.998751040799334	0.625	0.996676360614873	0.995445134575569	0.476190476190476	0.645775955934157	0.323954017599469	0.157320471692054	bs	diff21	0.5
Accordbs	2	sk	4	6151	3076	0.285714285714286	0.995822890559733	0.375	0.993747394747812	0.989648033126294	0.324324324324324	0.657725663364761	0.277343397036591	0.357547580060899	rs	diff12	0.5
Accordbs	2	sk	4	6151	3076	0.230769230769231	0.998751040799334	0.5	0.995848899958489	0.994616977225673	0.315789473684211	0.827995900851854	0.255234092884056	0.18592401321993	rs	diff21	0.5
Accordbs	2	sk	4	6151	6151	1	0	0.00869565217391304	NA	0.00869565217391304	0.0172413793103448	0.737886382623225	0.446985814971847	34.239231853277	naive	diff12	1
Accordbs	2	sk	4	6151	6151	1	0	0.00538302277432712	NA	0.00538302277432712	0.0107084019769357	0.653221674245821	0.185087900848054	34.3536486681585	naive	diff21	1
Accordbs	2	sk	4	6151	6151	0.619047619047619	0.998329156223893	0.764705882352941	0.996663886572143	0.995031055900621	0.684210526315789	0.877232764450809	0.653614565672032	0.171622573552237	bs	diff12	1
Accordbs	2	sk	4	6151	6151	0.461538461538462	0.999167360532889	0.75	0.997091815538014	0.996273291925466	0.571428571428571	0.950025619675911	0.496641680451582	0.128716599067933	bs	diff21	1
Accordbs	2	sk	4	6151	6151	NA	NA	NA	NA	NA	NA	NA	NA	NA	rs	diff12	1
Accordbs	2	sk	4	6151	6151	NA	NA	NA	NA	NA	NA	NA	NA	NA	rs	diff21	1
Accordbs	2	sk	5	6151	616	1	0	0.0082815734989648	NA	0.0082815734989648	0.0164271047227926	0.632463465553236	0.0296208885390689	34.2535339551372	naive	diff12	0.1
Accordbs	2	sk	5	6151	616	0.0769230769230769	0.999579124579125	0.75	0.985068436333472	0.984679089026915	0.13953488372093	0.538251100751101	0.0786834229669772	0.529165849361958	naive	diff21	0.1
Accordbs	2	sk	5	6151	616	0.2	0.996659707724426	0.333333333333333	0.993341656263005	0.990062111801242	0.25	0.931179540709812	0.129712785495786	0.343245147104472	bs	diff12	0.1
Accordbs	2	sk	5	6151	616	0.179487179487179	0.996632996632997	0.466666666666667	0.986666666666667	0.98343685300207	0.259259259259259	0.53141457308124	0.172143218044725	0.572073479327483	bs	diff21	0.1
Accordbs	2	sk	5	6151	616	0.2	0.997912317327766	0.444444444444444	0.99334995843724	0.991304347826087	0.275862068965517	0.659478079331942	0.151632583925742	0.300338841523925	rs	diff12	0.1
Accordbs	2	sk	5	6151	616	0.179487179487179	0.992003367003367	0.269230769230769	0.986605274173294	0.97888198757764	0.215384615384615	0.604895104895105	0.120524218418335	0.729396599789491	rs	diff21	0.1
Accordbs	2	sk	5	6151	1231	1	0	0.0082815734989648	NA	0.0082815734989648	0.0164271047227926	0.634759916492693	0.0326437850220138	34.2535339551372	naive	diff12	0.2
Accordbs	2	sk	5	6151	1231	1	0	0.0161490683229814	NA	0.0161490683229814	0.0317848410757946	0.589112276612277	0.149413047493611	33.9817940197938	naive	diff21	0.2
Accordbs	2	sk	5	6151	1231	0.2	0.997912317327766	0.444444444444444	0.99334995843724	0.991304347826087	0.275862068965517	0.93482254697286	0.159142825880736	0.300338841523925	bs	diff12	0.2
Accordbs	2	sk	5	6151	1231	0.205128205128205	0.999579124579125	0.888888888888889	0.987115544472153	0.986749482401656	0.333333333333333	0.541359103859104	0.244387746357031	0.457656995542267	bs	diff21	0.2
Accordbs	2	sk	5	6151	1231	0.2	0.999582463465553	0.8	0.993360995850622	0.99296066252588	0.32	0.656837160751566	0.201662444401855	0.243130434083194	rs	diff12	0.2
Accordbs	2	sk	5	6151	1231	0.205128205128205	0.998737373737374	0.727272727272727	0.987104825291181	0.98592132505176	0.32	0.633288008288008	0.22453371230643	0.486261199262632	rs	diff21	0.2
Accordbs	2	sk	5	6151	3076	0.25	0.981628392484342	0.102040816326531	0.993660185967878	0.975569358178054	0.144927536231884	0.615814196242171	0.0360588202466035	0.843819043307106	naive	diff12	0.5
Accordbs	2	sk	5	6151	3076	1	0	0.0161490683229814	NA	0.0161490683229814	0.0317848410757946	0.691045066045066	0.29893324306813	33.9817940197938	naive	diff21	0.5
Accordbs	2	sk	5	6151	3076	0.25	0.997494780793319	0.454545454545455	0.993760399334443	0.991304347826087	0.32258064516129	0.897025052192067	0.254060676484498	0.300339172620169	bs	diff12	0.5
Accordbs	2	sk	5	6151	3076	0.41025641025641	0.998316498316498	0.8	0.990396659707724	0.988819875776398	0.542372881355932	0.632149486316153	0.446374633994291	0.386149135011309	bs	diff21	0.5
Accordbs	2	sk	5	6151	3076	0.2	0.999582463465553	0.8	0.993360995850622	0.99296066252588	0.32	0.664592901878914	0.228377123242385	0.243130434083194	rs	diff12	0.5
Accordbs	2	sk	5	6151	3076	0.384615384615385	0.997053872053872	0.681818181818182	0.989970748015044	0.987163561076605	0.491803278688525	0.780308426141759	0.432201368180516	0.443357211355795	rs	diff21	0.5
Accordbs	2	sk	5	6151	6151	1	0	0.0082815734989648	NA	0.0082815734989648	0.0164271047227926	0.623956158663883	0.138126444170752	34.2535339551372	naive	diff12	1
Accordbs	2	sk	5	6151	6151	1	0	0.0161490683229814	NA	0.0161490683229814	0.0317848410757946	0.76733682983683	0.398047379430773	33.9817940197938	naive	diff21	1
Accordbs	2	sk	5	6151	6151	0.6	0.997494780793319	0.666666666666667	0.996662494785148	0.994202898550725	0.631578947368421	0.917359081419624	0.574617033798629	0.200226777272602	bs	diff12	1
Accordbs	2	sk	5	6151	6151	0.58974358974359	0.998316498316498	0.851851851851852	0.993299832495812	0.991718426501035	0.696969696969697	0.835739877406544	0.681081299863667	0.286036739663742	bs	diff21	1
Accordbs	2	sk	5	6151	6151	NA	NA	NA	NA	NA	NA	NA	NA	NA	rs	diff12	1
Accordbs	2	sk	5	6151	6151	NA	NA	NA	NA	NA	NA	NA	NA	NA	rs	diff21	1
Accordbs	2	sk	6	6151	616	1	0	0.00455486542443064	NA	0.00455486542443064	0.0090684253915911	0.661643472999546	0.0195516066807954	34.3822528718789	naive	diff12	0.1
Accordbs	2	sk	6	6151	616	1	0	0.00910973084886128	NA	0.00910973084886128	0.0180549856380796	0.499791057250313	0.00908409725365259	34.2249297514169	naive	diff21	0.1
Accordbs	2	sk	6	6151	616	0.272727272727273	0.995840266222962	0.230769230769231	0.996669442131557	0.992546583850932	0.25	0.940515806988353	0.0878492390894774	0.257435184713332	bs	diff12	0.1
Accordbs	2	sk	6	6151	616	0.0909090909090909	0.982448809026327	0.0454545454545455	0.991564740615774	0.974327122153209	0.0606060606060606	0.392935835581051	0.0112233180974551	0.886723693406432	bs	diff21	0.1
Accordbs	2	sk	6	6151	616	0.181818181818182	0.998752079866889	0.4	0.996265560165975	0.995031055900621	0.25	0.643340644380578	0.151219421896773	0.171622242455992	rs	diff12	0.1
Accordbs	2	sk	6	6151	616	0.227272727272727	0.9486000835771	0.0390625	0.992566681241801	0.942028985507246	0.0666666666666667	0.57452607985412	0.0157745331782241	2.0022886317894	rs	diff21	0.1
Accordbs	2	sk	6	6151	1231	1	0	0.00455486542443064	NA	0.00455486542443064	0.0090684253915911	0.664555286643473	0.022028709828052	34.3822528718789	naive	diff12	0.2
Accordbs	2	sk	6	6151	1231	1	0	0.00910973084886128	NA	0.00910973084886128	0.0180549856380796	0.522100444478213	0.0221245713544964	34.2249297514169	naive	diff21	0.2
Accordbs	2	sk	6	6151	1231	0.272727272727273	0.998336106489185	0.428571428571429	0.996677740863787	0.995031055900621	0.333333333333333	0.862634245953714	0.141897443806017	0.171622573552237	bs	diff12	0.2
Accordbs	2	sk	6	6151	1231	0.136363636363636	0.995821145006268	0.230769230769231	0.992089925062448	0.987991718426501	0.171428571428571	0.411664703871139	0.0575785899982361	0.414754663116652	bs	diff21	0.2
Accordbs	2	sk	6	6151	1231	0.272727272727273	1	1	0.996683250414594	0.996687370600414	0.428571428571429	0.642924671002874	0.293722326263625	0.114414166111506	rs	diff12	0.2
Accordbs	2	sk	6	6151	1231	0.0909090909090909	0.998328458002507	0.333333333333333	0.991697799916978	0.990062111801242	0.142857142857143	0.472562018007066	0.0363502905455102	0.343243822719495	rs	diff21	0.2
Accordbs	2	sk	6	6151	3076	0.272727272727273	0.979201331114809	0.0566037735849057	0.996613039796782	0.975983436853002	0.09375	0.625964301921041	0.021217367949813	0.829519259120634	naive	diff12	0.5
Accordbs	2	sk	6	6151	3076	1	0	0.00910973084886128	NA	0.00910973084886128	0.0180549856380796	0.612382707138244	0.117300507048793	34.2249297514169	naive	diff21	0.5
Accordbs	2	sk	6	6151	3076	0.272727272727273	1	1	0.996683250414594	0.996687370600414	0.428571428571429	0.822738617455755	0.2928413607604	0.114414166111506	bs	diff12	0.5
Accordbs	2	sk	6	6151	3076	0.181818181818182	1	1	0.992534218166736	0.992546583850932	0.307692307692308	0.597946662614444	0.245079552260114	0.257431873750888	bs	diff21	0.5
Accordbs	2	sk	6	6151	3076	0.272727272727273	1	1	0.996683250414594	0.996687370600414	0.428571428571429	0.516166238088035	0.281581944763484	0.114414166111506	rs	diff12	0.5
Accordbs	2	sk	6	6151	3076	0.227272727272727	0.997074801504388	0.416666666666667	0.992925509779442	0.990062111801242	0.294117647058824	0.663830110549709	0.206266184182545	0.343244816008228	rs	diff21	0.5
Accordbs	2	sk	6	6151	6151	1	0	0.00455486542443064	NA	0.00455486542443064	0.0090684253915911	0.635947662985933	0.171614478180442	34.3822528718789	naive	diff12	1
Accordbs	2	sk	6	6151	6151	1	0	0.00910973084886128	NA	0.00910973084886128	0.0180549856380796	0.635318922615203	0.163267858219351	34.2249297514169	naive	diff21	1
Accordbs	2	sk	6	6151	6151	0.272727272727273	1	1	0.996683250414594	0.996687370600414	0.428571428571429	0.59635456058085	0.287389891920662	0.114414166111506	bs	diff12	1
Accordbs	2	sk	6	6151	6151	0.454545454545455	0.999164229001254	0.833333333333333	0.995006242197253	0.994202898550725	0.588235294117647	0.816396307411769	0.518672202471202	0.200225452887624	bs	diff21	1
Accordbs	2	sk	6	6151	6151	NA	NA	NA	NA	NA	NA	NA	NA	NA	rs	diff12	1
Accordbs	2	sk	6	6151	6151	NA	NA	NA	NA	NA	NA	NA	NA	NA	rs	diff21	1
Accordbs	2	sk	7	6151	616	1	0	0.0165631469979296	NA	0.0165631469979296	0.0325865580448065	0.745026315789474	0.122937205036266	33.9674919179336	naive	diff12	0.1
Accordbs	2	sk	7	6151	616	1	0	0.0153209109730849	NA	0.0153209109730849	0.0301794453507341	0.567147046120974	0.11831701052635	34.0103982235141	naive	diff21	0.1
Accordbs	2	sk	7	6151	616	0.575	0.961263157894737	0.2	0.992608695652174	0.954865424430642	0.296774193548387	0.9084	0.164570813499118	1.55892347412375	bs	diff12	0.1
Accordbs	2	sk	7	6151	616	0.216216216216216	0.996215306980656	0.470588235294118	0.98790658882402	0.984265010351967	0.296296296296296	0.468313140726934	0.211906499782599	0.543470268895851	bs	diff21	0.1
Accordbs	2	sk	7	6151	616	0.275	0.982315789473684	0.207547169811321	0.987722269263336	0.970600414078675	0.236559139784946	0.647378947368421	0.117592345931016	1.01543963028188	rs	diff12	0.1
Accordbs	2	sk	7	6151	616	0.162162162162162	0.997897392767031	0.545454545454545	0.987104825291181	0.985093167701863	0.25	0.637919669038256	0.198958524953337	0.514865402982997	rs	diff21	0.1
Accordbs	2	sk	7	6151	1231	1	0	0.0165631469979296	NA	0.0165631469979296	0.0325865580448065	0.747763157894737	0.138610975134588	33.9674919179336	naive	diff12	0.2
Accordbs	2	sk	7	6151	1231	1	0	0.0153209109730849	NA	0.0153209109730849	0.0301794453507341	0.593753551701407	0.142990865983807	34.0103982235141	naive	diff21	0.2
Accordbs	2	sk	7	6151	1231	0.55	0.967157894736842	0.22	0.992224622030238	0.960248447204969	0.314285714285714	0.91191052631579	0.208917372888748	1.37299581884513	bs	diff12	0.2
Accordbs	2	sk	7	6151	1231	0.297297297297297	0.993692178301093	0.423076923076923	0.989116785265802	0.983022774327122	0.349206349206349	0.501517286841088	0.274172795208334	0.586377567765132	bs	diff21	0.2
Accordbs	2	sk	7	6151	1231	0.925	0.0543157894736842	0.0162067455102935	0.977272727272727	0.0687370600414079	0.0318553594489884	0.67971052631579	0.175008981217292	32.1654260902618	rs	diff12	0.2
Accordbs	2	sk	7	6151	1231	0.189189189189189	0.998738435660219	0.7	0.987525987525988	0.986335403726708	0.297872340425532	0.681034482758621	0.248934700696305	0.471959428498694	rs	diff21	0.2
Accordbs	2	sk	7	6151	3076	1	0	0.0165631469979296	NA	0.0165631469979296	0.0325865580448065	0.741578947368421	0.186203681842165	33.9674919179336	naive	diff12	0.5
Accordbs	2	sk	7	6151	3076	1	0	0.0153209109730849	NA	0.0153209109730849	0.0301794453507341	0.633873570795354	0.192117342208459	34.0103982235141	naive	diff21	0.5
Accordbs	2	sk	7	6151	3076	0.4	0.992	0.457142857142857	0.989915966386555	0.982194616977226	0.426666666666667	0.8867	0.377044131140373	0.614982433677986	bs	diff12	0.5
Accordbs	2	sk	7	6151	3076	0.351351351351351	0.997897392767031	0.722222222222222	0.989987484355444	0.987991718426501	0.472727272727273	0.569800877412316	0.360885298082558	0.41475300763543	bs	diff21	0.5
Accordbs	2	sk	7	6151	3076	0.375	0.990315789473684	0.394736842105263	0.98948254101809	0.980124223602485	0.384615384615385	0.693384210526316	0.310547493344488	0.686492611882654	rs	diff12	0.5
Accordbs	2	sk	7	6151	3076	0.378378378378378	0.993692178301093	0.482758620689655	0.990360435875943	0.984265010351967	0.424242424242424	0.772054645057168	0.356358827726569	0.543472255473317	rs	diff21	0.5
Accordbs	2	sk	7	6151	6151	1	0	0.0165631469979296	NA	0.0165631469979296	0.0325865580448065	0.761657894736842	0.463671566150251	33.9674919179336	naive	diff12	1
Accordbs	2	sk	7	6151	6151	1	0	0.0153209109730849	NA	0.0153209109730849	0.0301794453507341	0.673152546996113	0.205030898476199	34.0103982235141	naive	diff21	1
Accordbs	2	sk	7	6151	6151	0.475	0.998315789473684	0.826086956521739	0.991220735785953	0.989648033126294	0.603174603174603	0.837368421052632	0.592076151125115	0.357545593483433	bs	diff12	1
Accordbs	2	sk	7	6151	6151	0.459459459459459	0.999158957106812	0.894736842105263	0.991652754590985	0.990890269151139	0.607142857142857	0.822903643761508	0.564470104017778	0.31463961899913	bs	diff21	1
Accordbs	2	sk	7	6151	6151	NA	NA	NA	NA	NA	NA	NA	NA	NA	rs	diff12	1
Accordbs	2	sk	7	6151	6151	NA	NA	NA	NA	NA	NA	NA	NA	NA	rs	diff21	1
Accordbs	2	sk	8	6151	616	1	0	0.0041407867494824	NA	0.0041407867494824	0.00824742268041237	0.679417879417879	0.0201470361767281	34.3965549737391	naive	diff12	0.1
Accordbs	2	sk	8	6151	616	1	0	0.00579710144927536	NA	0.00579710144927536	0.0115273775216138	0.57122032486464	0.104222395606704	34.3393465662983	naive	diff21	0.1
Accordbs	2	sk	8	6151	616	0.6	0.944282744282744	0.0428571428571429	0.998241758241758	0.942857142857143	0.08	0.896860706860707	0.0319230827135127	1.97368873232022	bs	diff12	0.1
Accordbs	2	sk	8	6151	616	0.214285714285714	0.999583506872137	0.75	0.995437577768561	0.995031055900621	0.333333333333333	0.707740822276432	0.221684377229863	0.171621580263503	bs	diff21	0.1
Accordbs	2	sk	8	6151	616	1	0.0386694386694387	0.00430663221360896	1	0.0426501035196687	0.00857632933104631	0.470790020790021	0.00372019854964663	33.0664595007421	rs	diff12	0.1
Accordbs	2	sk	8	6151	616	0.214285714285714	0.997917534360683	0.375	0.995429995845451	0.993374741200828	0.272727272727273	0.697239245552448	0.183939734365555	0.228829987704234	rs	diff21	0.1
Accordbs	2	sk	8	6151	1231	1	0	0.0041407867494824	NA	0.0041407867494824	0.00824742268041237	0.682536382536382	0.0229511210324139	34.3965549737391	naive	diff12	0.2
Accordbs	2	sk	8	6151	1231	1	0	0.00579710144927536	NA	0.00579710144927536	0.0115273775216138	0.570803831736776	0.0657520476484397	34.3393465662983	naive	diff21	0.2
Accordbs	2	sk	8	6151	1231	0.1	0.997089397089397	0.125	0.996260905691732	0.993374741200828	0.111111111111111	0.902037422037422	0.0424026074841909	0.228830649896722	bs	diff12	0.2
Accordbs	2	sk	8	6151	1231	0.357142857142857	0.995418575593503	0.3125	0.996248436848687	0.991718426501035	0.333333333333333	0.771494020348664	0.259811696845794	0.286039057337453	bs	diff21	0.2
Accordbs	2	sk	8	6151	1231	0.3	0.972972972972973	0.0441176470588235	0.997017469109502	0.970186335403727	0.0769230769230769	0.653929313929314	0.0127366468785968	1.02974901625943	rs	diff12	0.2
Accordbs	2	sk	8	6151	1231	0.142857142857143	1	1	0.995026937422296	0.995031055900621	0.25	0.769143809127149	0.186772099615332	0.171621249167259	rs	diff21	0.2
Accordbs	2	sk	8	6151	3076	1	0	0.0041407867494824	NA	0.0041407867494824	0.00824742268041237	0.68981288981289	0.0354628038104566	34.3965549737391	naive	diff12	0.5
Accordbs	2	sk	8	6151	3076	1	0	0.00579710144927536	NA	0.00579710144927536	0.0115273775216138	0.677321949187838	0.171893815246114	34.3393465662983	naive	diff21	0.5
Accordbs	2	sk	8	6151	3076	0.1	0.9995841995842	0.5	0.996270203066722	0.995859213250518	0.166666666666667	0.914220374220374	0.0925529718786793	0.143018038735627	bs	diff12	0.5
Accordbs	2	sk	8	6151	3076	0.571428571428571	0.999583506872137	0.888888888888889	0.997506234413965	0.997101449275362	0.695652173913043	0.899223537811626	0.662721395931741	0.100112726443813	bs	diff21	0.5
Accordbs	2	sk	8	6151	3076	0.1	1	1	0.996271748135874	0.996273291925466	0.181818181818182	0.563596673596674	0.112411427221637	0.128715936875445	rs	diff12	0.5
Accordbs	2	sk	8	6151	3076	0.571428571428571	0.99750104123282	0.571428571428571	0.99750104123282	0.995031055900621	0.571428571428571	0.920509311596359	0.503770830359446	0.171623235744725	rs	diff21	0.5
Accordbs	2	sk	8	6151	6151	1	0	0.0041407867494824	NA	0.0041407867494824	0.00824742268041237	0.649168399168399	0.135667859942657	34.3965549737391	naive	diff12	1
Accordbs	2	sk	8	6151	6151	1	0	0.00579710144927536	NA	0.00579710144927536	0.0115273775216138	0.785297792586422	0.466009753946226	34.3393465662983	naive	diff21	1
Accordbs	2	sk	8	6151	6151	0.3	0.998336798336798	0.428571428571429	0.997093023255814	0.995445134575569	0.352941176470588	0.935405405405405	0.307684208093912	0.157320802788298	bs	diff12	1
Accordbs	2	sk	8	6151	6151	0.785714285714286	0.999583506872137	0.916666666666667	0.998751560549313	0.998343685300207	0.846153846153846	0.994987207711073	0.799798971086028	0.0572074141519981	bs	diff21	1
Accordbs	2	sk	8	6151	6151	NA	NA	NA	NA	NA	NA	NA	NA	NA	rs	diff12	1
Accordbs	2	sk	8	6151	6151	NA	NA	NA	NA	NA	NA	NA	NA	NA	rs	diff21	1
Accordbs	2	sk	9	6151	616	1	0	0.0178053830227743	NA	0.0178053830227743	0.0349877949552482	0.796668496803796	0.17123772528047	33.924585612353	naive	diff12	0.1
Accordbs	2	sk	9	6151	616	1	0	0.0128364389233954	NA	0.0128364389233954	0.0253475061324612	0.532048332972505	0.0593547062793159	34.0962108346752	naive	diff21	0.1
Accordbs	2	sk	9	6151	616	0.441860465116279	0.982715008431703	0.316666666666667	0.989808917197452	0.973084886128364	0.368932038834951	0.931212988744657	0.29256578373281	0.929628674602002	bs	diff12	0.1
Accordbs	2	sk	9	6151	616	0.0967741935483871	0.998741610738255	0.5	0.988376919883769	0.987163561076605	0.162162162162162	0.453683156527387	0.102689892117018	0.443355886970817	bs	diff21	0.1
Accordbs	2	sk	9	6151	616	0.255813953488372	0.996205733558179	0.55	0.986638830897704	0.983022774327122	0.349206349206349	0.635618063453469	0.227027699612324	0.586375581187666	rs	diff12	0.1
Accordbs	2	sk	9	6151	616	0.129032258064516	0.997902684563758	0.444444444444444	0.988778054862843	0.986749482401656	0.2	0.571883795193765	0.124251787682873	0.457658319927244	rs	diff21	0.1
Accordbs	2	sk	9	6151	1231	1	0	0.0178053830227743	NA	0.0178053830227743	0.0349877949552482	0.79919800776501	0.190934206117572	33.924585612353	naive	diff12	0.2
Accordbs	2	sk	9	6151	1231	1	0	0.0128364389233954	NA	0.0128364389233954	0.0253475061324612	0.531419138341632	0.0372568362335616	34.0962108346752	naive	diff21	0.2
Accordbs	2	sk	9	6151	1231	0.302325581395349	0.997892074198988	0.722222222222222	0.987484355444305	0.985507246376812	0.426229508196721	0.925119612533825	0.384820692874627	0.500563632219059	bs	diff12	0.2
Accordbs	2	sk	9	6151	1231	0.161290322580645	0.99748322147651	0.454545454545455	0.989184692179701	0.986749482401656	0.238095238095238	0.421641589088547	0.11675749903159	0.457658651023489	bs	diff21	0.2
Accordbs	2	sk	9	6151	1231	0.325581395348837	0.997048903878583	0.666666666666667	0.987886382623225	0.985093167701863	0.4375	0.728102082434605	0.378429355579139	0.514866065175486	rs	diff12	0.2
Accordbs	2	sk	9	6151	1231	0.193548387096774	0.990771812080537	0.214285714285714	0.989526602429828	0.980538302277433	0.203389830508475	0.601354459839792	0.110106937557492	0.672190510022472	rs	diff21	0.2
Accordbs	2	sk	9	6151	3076	1	0	0.0178053830227743	NA	0.0178053830227743	0.0349877949552482	0.804889407427742	0.259633412572339	33.924585612353	naive	diff12	0.5
Accordbs	2	sk	9	6151	3076	1	0	0.0128364389233954	NA	0.0128364389233954	0.0253475061324612	0.578547845854081	0.0714396993818	34.0962108346752	naive	diff21	0.5
Accordbs	2	sk	9	6151	3076	0.558139534883721	0.993254637436762	0.6	0.992	0.985507246376812	0.578313253012048	0.915403545237068	0.585112929974376	0.500567274277747	bs	diff12	0.5
Accordbs	2	sk	9	6151	3076	0.258064516129032	0.99748322147651	0.571428571428571	0.990420658059142	0.987991718426501	0.355555555555556	0.602890235981814	0.258344067454782	0.414753338731674	bs	diff21	0.5
Accordbs	2	sk	9	6151	3076	0.465116279069767	0.995784148397976	0.666666666666667	0.990356394129979	0.986335403726708	0.547945205479452	0.788633867994823	0.518321839350448	0.471961746172404	rs	diff12	0.5
Accordbs	2	sk	9	6151	3076	0.290322580645161	0.991610738255034	0.310344827586207	0.990779547359598	0.982608695652174	0.3	0.780654633037454	0.219724525368544	0.600680994010292	rs	diff21	0.5
Accordbs	2	sk	9	6151	6151	0.627906976744186	0.997470489038786	0.818181818181818	0.99328295549958	0.990890269151139	0.710526315789474	0.812688732891486	0.534199062707296	0.314640943384107	naive	diff12	1
Accordbs	2	sk	9	6151	6151	1	0	0.0128364389233954	NA	0.0128364389233954	0.0253475061324612	0.659822201775276	0.209478302329555	34.0962108346752	naive	diff21	1
Accordbs	2	sk	9	6151	6151	0.604651162790698	0.999156829679595	0.928571428571429	0.992878089652283	0.992132505175983	0.732394366197183	0.883921918506608	0.733804373682799	0.271734306707315	bs	diff12	1
Accordbs	2	sk	9	6151	6151	0.419354838709677	0.998322147651007	0.764705882352941	0.992493744787323	0.990890269151139	0.541666666666667	0.895093634985928	0.551938738448996	0.314640281191618	bs	diff21	1
Accordbs	2	sk	9	6151	6151	NA	NA	NA	NA	NA	NA	NA	NA	NA	rs	diff12	1
Accordbs	2	sk	9	6151	6151	NA	NA	NA	NA	NA	NA	NA	NA	NA	rs	diff21	1
Accordbs	2	sk	10	6151	616	1	0	0.0115942028985507	NA	0.0115942028985507	0.0229226361031519	0.749633431085044	0.0905548764915592	34.1391171402558	naive	diff12	0.1
Accordbs	2	sk	10	6151	616	1	0	0.010351966873706	NA	0.010351966873706	0.0204918032786885	0.49979079497908	0.0103228377882416	34.1820234458363	naive	diff21	0.1
Accordbs	2	sk	10	6151	616	0.321428571428571	0.996229576874738	0.5	0.992073425114727	0.988405797101449	0.391304347826087	0.896448022024059	0.251891145909196	0.400452561256469	bs	diff12	0.1
Accordbs	2	sk	10	6151	616	0.04	0.98744769874477	0.032258064516129	0.98993288590604	0.977639751552795	0.0357142857142857	0.436560669456067	0.00962097370935817	0.772305554139994	bs	diff21	0.1
Accordbs	2	sk	10	6151	616	0.178571428571429	0.997486384583159	0.454545454545455	0.990432612312812	0.987991718426501	0.256410256410256	0.6350469806691	0.146614972899603	0.414753338731674	rs	diff12	0.1
Accordbs	2	sk	10	6151	616	0.12	0.969037656903766	0.038961038961039	0.990590248075278	0.960248447204969	0.0588235294117647	0.525941422594142	0.0132705994087747	1.37299449446015	rs	diff21	0.1
Accordbs	2	sk	10	6151	1231	1	0	0.0115942028985507	NA	0.0115942028985507	0.0229226361031519	0.752147046501885	0.101404917204295	34.1391171402558	naive	diff12	0.2
Accordbs	2	sk	10	6151	1231	1	0	0.010351966873706	NA	0.010351966873706	0.0204918032786885	0.519372384937239	0.0220042614099724	34.1820234458363	naive	diff21	0.2
Accordbs	2	sk	10	6151	1231	0.321428571428571	0.999162128194386	0.818181818181818	0.992096505823627	0.991304347826087	0.461538461538462	0.915509605601772	0.379151810206222	0.300337848235191	bs	diff12	0.2
Accordbs	2	sk	10	6151	1231	0.12	0.99163179916318	0.130434782608696	0.990802675585284	0.982608695652174	0.125	0.544167364016736	0.0275323646335039	0.600680994010292	bs	diff21	0.2
Accordbs	2	sk	10	6151	1231	0.285714285714286	0.994553833263511	0.380952380952381	0.991645781119465	0.986335403726708	0.326530612244898	0.703453228798851	0.251326342445947	0.471962739461138	rs	diff12	0.2
Accordbs	2	sk	10	6151	1231	0.16	0.983682008368201	0.0930232558139535	0.99114671163575	0.975155279503106	0.117647058823529	0.605933054393305	0.0358465909539899	0.858119158589822	rs	diff21	0.2
Accordbs	2	sk	10	6151	3076	0.535714285714286	0.980728948470884	0.245901639344262	0.994477485131691	0.975569358178054	0.337078651685393	0.758221617092585	0.144935676567831	0.843819705499595	naive	diff12	0.5
Accordbs	2	sk	10	6151	3076	1	0	0.010351966873706	NA	0.010351966873706	0.0204918032786885	0.618953974895397	0.146994478904471	34.1820234458363	naive	diff21	0.5
Accordbs	2	sk	10	6151	3076	0.392857142857143	0.999162128194386	0.846153846153846	0.992922564529559	0.992132505175983	0.536585365853658	0.87569573283859	0.437073667966146	0.271734306707315	bs	diff12	0.5
Accordbs	2	sk	10	6151	3076	0.4	0.997907949790795	0.666666666666667	0.99375	0.991718426501035	0.5	0.699054393305439	0.347224389530198	0.286037070759986	bs	diff21	0.5
Accordbs	2	sk	10	6151	3076	0.321428571428571	1	1	0.992103075644223	0.992132505175983	0.486486486486487	0.726472260458436	0.400820375201405	0.271733644514826	rs	diff12	0.5
Accordbs	2	sk	10	6151	3076	0.4	0.989539748953975	0.285714285714286	0.993697478991597	0.98343685300207	0.333333333333333	0.781397489539749	0.282830371387905	0.572079107963637	rs	diff21	0.5
Accordbs	2	sk	10	6151	6151	1	0	0.0115942028985507	NA	0.0115942028985507	0.0229226361031519	0.766600335148722	0.398872592362776	34.1391171402558	naive	diff12	1
Accordbs	2	sk	10	6151	6151	1	0	0.010351966873706	NA	0.010351966873706	0.0204918032786885	0.65979079497908	0.301792704010259	34.1820234458363	naive	diff21	1
Accordbs	2	sk	10	6151	6151	0.642857142857143	0.997905320485966	0.782608695652174	0.995819397993311	0.993788819875776	0.705882352941177	0.842472619546352	0.694923396048323	0.214528216940295	bs	diff12	1
Accordbs	2	sk	10	6151	6151	0.6	0.998326359832636	0.789473684210526	0.995826377295493	0.994202898550725	0.681818181818182	0.84252719665272	0.667032229748073	0.200226115080113	bs	diff21	1
Accordbs	2	sk	10	6151	6151	NA	NA	NA	NA	NA	NA	NA	NA	NA	rs	diff12	1
Accordbs	2	sk	10	6151	6151	NA	NA	NA	NA	NA	NA	NA	NA	NA	rs	diff21	1
Accordbs	6	adjM	1	6151	616	0.35	0.986157024793388	0.238636363636364	0.991895261845387	0.978367346938775	0.283783783783784	0.668078512396694	0.0998059353433321	0.747176300181298	naive	diff12	0.1
Accordbs	6	adjM	1	6151	616	0.102941176470588	0.996274834437086	0.28	0.987487179487179	0.983877551020408	0.150537634408602	0.549608005453837	0.0465431001655851	0.556852597541162	naive	diff21	0.1
Accordbs	6	adjM	1	6151	616	0.616666666666667	0.979752066115702	0.274074074074074	0.995173137460651	0.97530612244898	0.379487179487179	0.961143250688705	0.325062875707667	0.852912307006603	bs	diff12	0.1
Accordbs	6	adjM	1	6151	616	0.191176470588235	0.994412251655629	0.325	0.988683127572016	0.983265306122449	0.240740740740741	0.521673828885859	0.142711250696869	0.57800025581904	bs	diff21	0.1
Accordbs	6	adjM	1	6151	616	0.266666666666667	0.979132231404959	0.136752136752137	0.990800752665691	0.970408163265306	0.180790960451977	0.612957988980716	0.0683598701278644	1.02208231359235	rs	diff12	0.1
Accordbs	6	adjM	1	6151	616	0.279411764705882	0.979304635761589	0.159663865546218	0.989751098096633	0.969591836734694	0.203208556149733	0.611710837066615	0.136261033180718	1.05027706991525	rs	diff21	0.1
Accordbs	6	adjM	1	6151	1231	0.366666666666667	0.987603305785124	0.268292682926829	0.992112909921129	0.98	0.309859154929577	0.677134986225895	0.114850196351383	0.690785318887156	naive	diff12	0.2
Accordbs	6	adjM	1	6151	1231	1	0	0.0138775510204082	NA	0.0138775510204082	0.0273752012882448	0.586062280872614	0.0834788202407358	34.0602512642839	naive	diff21	0.2
Accordbs	6	adjM	1	6151	1231	0.616666666666667	0.982231404958678	0.300813008130081	0.995185262717187	0.977755102040816	0.404371584699454	0.962656680440771	0.358272896465247	0.768325590290667	bs	diff12	0.2
Accordbs	6	adjM	1	6151	1231	0.279411764705882	0.993584437086093	0.38	0.989896907216495	0.983673469387755	0.322033898305085	0.584081004090378	0.228037708350103	0.563903448798611	bs	diff21	0.2
Accordbs	6	adjM	1	6151	1231	0.333333333333333	0.986157024793388	0.229885057471264	0.991689175150634	0.978163265306122	0.272108843537415	0.670642217630854	0.118162399006856	0.75422503005781	rs	diff12	0.2
Accordbs	6	adjM	1	6151	1231	0.294117647058824	0.993791390728477	0.4	0.990103092783505	0.984081632653061	0.338983050847458	0.706427127970393	0.248334348168217	0.549805825862438	rs	diff21	0.2
Accordbs	6	adjM	1	6151	3076	1	0	0.0122448979591837	NA	0.0122448979591837	0.0241935483870968	0.669834710743802	0.120412851876406	34.1166424087612	naive	diff12	0.5
Accordbs	6	adjM	1	6151	3076	1	0	0.0138775510204082	NA	0.0138775510204082	0.0273752012882448	0.644264949357226	0.145341901729498	34.0602512642839	naive	diff21	0.5
Accordbs	6	adjM	1	6151	3076	0.55	0.992355371900826	0.471428571428571	0.994409937888199	0.986938775510204	0.507692307692308	0.966813016528926	0.456927334554767	0.451124749873307	bs	diff12	0.5
Accordbs	6	adjM	1	6151	3076	0.382352941176471	0.996067880794702	0.577777777777778	0.9913491246138	0.987551020408163	0.460176991150442	0.701505892091936	0.389576684581997	0.429975622947088	bs	diff21	0.5
Accordbs	6	adjM	1	6151	3076	0.4	0.991115702479339	0.358208955223881	0.992551210428305	0.983877551020408	0.377952755905512	0.739357782369146	0.334760679649962	0.556856677119887	rs	diff12	0.5
Accordbs	6	adjM	1	6151	3076	0.367647058823529	0.995653973509934	0.543478260869565	0.991141326740832	0.986938775510204	0.43859649122807	0.82798348022984	0.407964894274071	0.451122138942923	rs	diff21	0.5
Accordbs	6	adjM	1	6151	6151	1	0	0.0122448979591837	NA	0.0122448979591837	0.0241935483870968	0.672314049586777	0.174441616381033	34.1166424087612	naive	diff12	1
Accordbs	6	adjM	1	6151	6151	1	0	0.0138775510204082	NA	0.0138775510204082	0.0273752012882448	0.754766020646669	0.318823793711986	34.0602512642839	naive	diff21	1
Accordbs	6	adjM	1	6151	6151	0.533333333333333	0.996280991735537	0.64	0.994226804123711	0.990612244897959	0.581818181818182	0.910342630853995	0.556947706248752	0.324244511616253	bs	diff12	1
Accordbs	6	adjM	1	6151	6151	0.588235294117647	0.996274834437086	0.689655172413793	0.99421726559273	0.990612244897959	0.634920634920635	0.899330748441761	0.649873147133607	0.324244511616253	bs	diff21	1
Accordbs	6	adjM	1	6151	6151	NA	NA	NA	NA	NA	NA	NA	NA	NA	rs	diff12	1
Accordbs	6	adjM	1	6151	6151	NA	NA	NA	NA	NA	NA	NA	NA	NA	rs	diff21	1
Accordbs	6	adjM	2	6151	616	1	0	0.00877551020408163	NA	0.00877551020408163	0.0173983410884078	0.618847886770951	0.0396378516535303	34.2364735907754	naive	diff12	0.1
Accordbs	6	adjM	2	6151	616	1	0	0.00979591836734694	NA	0.00979591836734694	0.0194017784963622	0.529085943940643	0.0193060466918989	34.2012291254771	naive	diff21	0.1
Accordbs	6	adjM	2	6151	616	0.674418604651163	0.966028412600371	0.149484536082474	0.997025074373141	0.963469387755102	0.244725738396624	0.892215024108096	0.108885438198921	1.26174957311531	bs	diff12	0.1
Accordbs	6	adjM	2	6151	616	0.208333333333333	0.990313272877164	0.175438596491228	0.992153623786909	0.98265306122449	0.19047619047619	0.529566845287167	0.0844242627248296	0.599149709111558	bs	diff21	0.1
Accordbs	6	adjM	2	6151	616	0.116279069767442	0.98023471278567	0.0495049504950495	0.992081683684101	0.97265306122449	0.0694444444444444	0.534491096523359	0.014768947220487	0.944545469034966	rs	diff12	0.1
Accordbs	6	adjM	2	6151	616	0.229166666666667	0.989076669414674	0.171875	0.992349048800662	0.981632653061224	0.196428571428571	0.614379379637263	0.0962438242764031	0.634394337593014	rs	diff21	0.1
Accordbs	6	adjM	2	6151	1231	1	0	0.00877551020408163	NA	0.00877551020408163	0.0173983410884078	0.596724459064117	0.0330609304176875	34.2364735907754	naive	diff12	0.2
Accordbs	6	adjM	2	6151	1231	1	0	0.00979591836734694	NA	0.00979591836734694	0.0194017784963622	0.539811761472932	0.0272818499155711	34.2012291254771	naive	diff21	0.2
Accordbs	6	adjM	2	6151	1231	0.511627906976744	0.976528721432983	0.161764705882353	0.9955919395466	0.972448979591837	0.245810055865922	0.871238346955485	0.119726792353837	0.951597136208161	bs	diff12	0.2
Accordbs	6	adjM	2	6151	1231	0.208333333333333	0.990931574608409	0.185185185185185	0.992158481221626	0.983265306122449	0.196078431372549	0.539670067326188	0.120555823410244	0.578003029932573	bs	diff21	0.2
Accordbs	6	adjM	2	6151	1231	0.232558139534884	0.977558163475396	0.0840336134453782	0.993097678309977	0.971020408163265	0.123456790123457	0.587385265093296	0.0599287498657547	1.000937429428	rs	diff12	0.2
Accordbs	6	adjM	2	6151	1231	0.125	0.999175597691674	0.6	0.991411042944785	0.990612244897959	0.206896551724138	0.647299653064029	0.142274335384316	0.324242227052167	rs	diff21	0.2
Accordbs	6	adjM	2	6151	3076	1	0	0.00877551020408163	NA	0.00877551020408163	0.0173983410884078	0.598577454740461	0.0392301682576368	34.2364735907754	naive	diff12	0.5
Accordbs	6	adjM	2	6151	3076	1	0	0.00979591836734694	NA	0.00979591836734694	0.0194017784963622	0.612213176696895	0.0884613253690296	34.2012291254771	naive	diff21	0.5
Accordbs	6	adjM	2	6151	3076	0.534883720930233	0.981675931645048	0.205357142857143	0.995822890559733	0.977755102040816	0.296774193548387	0.865636267003749	0.155055086236378	0.768326079840114	bs	diff12	0.5
Accordbs	6	adjM	2	6151	3076	0.333333333333333	0.997114591920857	0.533333333333333	0.993429158110883	0.990612244897959	0.41025641025641	0.705063633553174	0.290577907462434	0.324243858883657	bs	diff21	0.5
Accordbs	6	adjM	2	6151	3076	0.372093023255814	0.977764051883879	0.129032258064516	0.994346733668342	0.972448979591837	0.191616766467066	0.579290977778416	0.074390785894186	0.951596157109267	rs	diff12	0.5
Accordbs	6	adjM	2	6151	3076	0.333333333333333	0.995465787304204	0.421052631578947	0.993418346359523	0.988979591836735	0.372093023255814	0.790878761335532	0.282673421492211	0.380635003360948	rs	diff21	0.5
Accordbs	6	adjM	2	6151	6151	1	0	0.00877551020408163	NA	0.00877551020408163	0.0173983410884078	0.565340841078089	0.02824479337986	34.2364735907754	naive	diff12	1
Accordbs	6	adjM	2	6151	6151	1	0	0.00979591836734694	NA	0.00979591836734694	0.0194017784963622	0.652334089035449	0.102523466676942	34.2012291254771	naive	diff21	1
Accordbs	6	adjM	2	6151	6151	0.511627906976744	0.990117356392835	0.314285714285714	0.995652173913044	0.985918367346939	0.389380530973451	0.752675352284643	0.233576178624566	0.486370194270508	bs	diff12	1
Accordbs	6	adjM	2	6151	6151	0.520833333333333	0.994023083264633	0.462962962962963	0.995253817581511	0.989387755102041	0.490196078431373	0.850102620912338	0.458077890129705	0.366538685889967	bs	diff21	1
Accordbs	6	adjM	2	6151	6151	NA	NA	NA	NA	NA	NA	NA	NA	NA	rs	diff12	1
Accordbs	6	adjM	2	6151	6151	NA	NA	NA	NA	NA	NA	NA	NA	NA	rs	diff21	1
Accordbs	6	adjM	3	6151	616	1	0	0.0151020408163265	NA	0.0151020408163265	0.0297547245677523	0.702103471063272	0.146634538036121	34.0179579059259	naive	diff12	0.1
Accordbs	6	adjM	3	6151	616	1	0	0.0140816326530612	NA	0.0140816326530612	0.0277721875628899	0.563561419455869	0.0658424074297991	34.0532023712242	naive	diff21	0.1
Accordbs	6	adjM	3	6151	616	0.445945945945946	0.98839618731869	0.370786516853933	0.991477863230098	0.980204081632653	0.404907975460123	0.913595837860239	0.381071238102124	0.683735936278047	bs	diff12	0.1
Accordbs	6	adjM	3	6151	616	0.217391304347826	0.992755123162906	0.3	0.988865979381443	0.981836734693878	0.252100840336134	0.506011897797737	0.128624774295757	0.627342670419819	bs	diff21	0.1
Accordbs	6	adjM	3	6151	616	0.189189189189189	0.991504351429755	0.254545454545455	0.987616099071207	0.979387755102041	0.217054263565891	0.578454542399839	0.145855378203259	0.711928408036862	rs	diff12	0.1
Accordbs	6	adjM	3	6151	616	0.188405797101449	0.995653073897744	0.382352941176471	0.988491574188245	0.984285714285714	0.252427184466019	0.613615568535335	0.132894192307663	0.542755627337584	rs	diff21	0.1
Accordbs	6	adjM	3	6151	1231	1	0	0.0151020408163265	NA	0.0151020408163265	0.0297547245677523	0.696279163539835	0.151973029379521	34.0179579059259	naive	diff12	0.2
Accordbs	6	adjM	3	6151	1231	1	0	0.0140816326530612	NA	0.0140816326530612	0.0277721875628899	0.576708695952169	0.0626228648525129	34.0532023712242	naive	diff21	0.2
Accordbs	6	adjM	3	6151	1231	0.445945945945946	0.991297140489018	0.44	0.991502590673575	0.983061224489796	0.442953020134228	0.915205922872728	0.436093046246364	0.585051433442788	bs	diff12	0.2
Accordbs	6	adjM	3	6151	1231	0.449275362318841	0.971848478575864	0.18562874251497	0.991971265582083	0.964489795918367	0.26271186440678	0.59127944824938	0.212819725848322	1.22650119142142	bs	diff21	0.2
Accordbs	6	adjM	3	6151	1231	0.27027027027027	0.989639452963117	0.285714285714286	0.988819875776398	0.978775510204082	0.277777777777778	0.641946494774924	0.198607700905952	0.73307606631474	rs	diff12	0.2
Accordbs	6	adjM	3	6151	1231	0.173913043478261	0.997309045746222	0.48	0.988307692307692	0.985714285714286	0.25531914893617	0.679212453388292	0.208518464327293	0.493413212736805	rs	diff21	0.2
Accordbs	6	adjM	3	6151	3076	1	0	0.0151020408163265	NA	0.0151020408163265	0.0297547245677523	0.703761158589174	0.170948359127804	34.0179579059259	naive	diff12	0.5
Accordbs	6	adjM	3	6151	3076	0.260869565217391	0.993583109087146	0.36734693877551	0.989486703772418	0.983265306122449	0.305084745762712	0.627226337152268	0.115869000117699	0.578000908551636	naive	diff21	0.5
Accordbs	6	adjM	3	6151	3076	0.378378378378378	0.996891835888935	0.651162790697674	0.9905291332098	0.987551020408163	0.478632478632479	0.873867340195562	0.493234525925804	0.429974970214492	bs	diff12	0.5
Accordbs	6	adjM	3	6151	3076	0.507246376811594	0.985924239287932	0.339805825242718	0.992912236814676	0.979183673469388	0.406976744186047	0.692568226340152	0.375914619558181	0.718981543858398	bs	diff21	0.5
Accordbs	6	adjM	3	6151	3076	0.432432432432432	0.988603398259428	0.367816091954023	0.991273633908165	0.980204081632653	0.397515527950311	0.716119611115467	0.336297228673737	0.683735773094898	rs	diff12	0.5
Accordbs	6	adjM	3	6151	3076	0.318840579710145	0.996688056303043	0.578947368421053	0.990333196215549	0.987142857142857	0.411214953271028	0.800281395216281	0.374455393947646	0.444072593150666	rs	diff21	0.5
Accordbs	6	adjM	3	6151	6151	1	0	0.0151020408163265	NA	0.0151020408163265	0.0297547245677523	0.700941409706432	0.280997803560935	34.0179579059259	naive	diff12	1
Accordbs	6	adjM	3	6151	6151	0.434782608695652	0.996481059821983	0.638297872340426	0.991963733772924	0.988571428571429	0.517241379310345	0.715631834258818	0.29809483809181	0.394731647198228	naive	diff21	1
Accordbs	6	adjM	3	6151	6151	0.459459459459459	0.99730625777041	0.723404255319149	0.991757675664537	0.989183673469388	0.56198347107438	0.830925672875528	0.573425773815034	0.373584804836095	bs	diff12	1
Accordbs	6	adjM	3	6151	6151	0.478260869565217	0.999172014075761	0.891891891891892	0.992597162245527	0.991836734693878	0.622641509433962	0.826184454864267	0.613457532262886	0.281949847793092	bs	diff21	1
Accordbs	6	adjM	3	6151	6151	NA	NA	NA	NA	NA	NA	NA	NA	NA	rs	diff12	1
Accordbs	6	adjM	3	6151	6151	NA	NA	NA	NA	NA	NA	NA	NA	NA	rs	diff21	1
Accordbs	6	adjM	4	6151	616	1	0	0.0110204081632653	NA	0.0110204081632653	0.0218005651998385	0.761708778526773	0.177176272219071	34.1589357671192	naive	diff12	0.1
Accordbs	6	adjM	4	6151	616	1	0	0.0142857142857143	NA	0.0142857142857143	0.028169014084507	0.533850931677019	0.0326949956898054	34.0461534781646	naive	diff21	0.1
Accordbs	6	adjM	4	6151	616	0.462962962962963	0.987825010317788	0.297619047619048	0.993978405315615	0.982040816326531	0.36231884057971	0.919765824429464	0.324199861464789	0.620297856938883	bs	diff12	0.1
Accordbs	6	adjM	4	6151	616	0.128571428571429	0.99296066252588	0.209302325581395	0.987440807082561	0.980612244897959	0.15929203539823	0.445152321798285	0.0541478776275878	0.669634886495744	bs	diff21	0.1
Accordbs	6	adjM	4	6151	616	0.203703703703704	0.995460173338836	0.333333333333333	0.991164988699404	0.986734693877551	0.252873563218391	0.598888353892481	0.148392219107558	0.458171032002584	rs	diff12	0.1
Accordbs	6	adjM	4	6151	616	0.128571428571429	0.993167701863354	0.214285714285714	0.987443392342528	0.980816326530612	0.160714285714286	0.570891748003549	0.0668157684009786	0.662585993436083	rs	diff21	0.1
Accordbs	6	adjM	4	6151	1231	1	0	0.0110204081632653	NA	0.0110204081632653	0.0218005651998385	0.752862230782165	0.174928132521635	34.1589357671192	naive	diff12	0.2
Accordbs	6	adjM	4	6151	1231	0.0857142857142857	0.995031055900621	0.2	0.986858316221766	0.982040816326531	0.12	0.540372670807453	0.034520995401457	0.620292145528667	naive	diff21	0.2
Accordbs	6	adjM	4	6151	1231	0.444444444444444	0.989475856376393	0.32	0.993782383419689	0.983469387755102	0.372093023255814	0.893010271931031	0.322399098595259	0.570955442338104	bs	diff12	0.2
Accordbs	6	adjM	4	6151	1231	0.157142857142857	0.990683229813665	0.196428571428571	0.987819983484723	0.978775510204082	0.174603174603175	0.490934634723455	0.0955841602664326	0.733075250398995	bs	diff21	0.2
Accordbs	6	adjM	4	6151	1231	0.314814814814815	0.989063144861742	0.242857142857143	0.992339544513458	0.981632653061224	0.274193548387097	0.589172436985066	0.192099417393161	0.634394337593014	rs	diff12	0.2
Accordbs	6	adjM	4	6151	1231	0.2	0.98695652173913	0.181818181818182	0.988388969521045	0.975714285714286	0.19047619047619	0.617969535640343	0.110152437245722	0.838809135843363	rs	diff21	0.2
Accordbs	6	adjM	4	6151	3076	1	0	0.0110204081632653	NA	0.0110204081632653	0.0218005651998385	0.726941654820318	0.182614764029708	34.1589357671192	naive	diff12	0.5
Accordbs	6	adjM	4	6151	3076	1	0	0.0142857142857143	NA	0.0142857142857143	0.028169014084507	0.582815734989648	0.0707622631962986	34.0461534781646	naive	diff21	0.5
Accordbs	6	adjM	4	6151	3076	0.388888888888889	0.996491952125464	0.552631578947368	0.993212669683258	0.989795918367347	0.456521739130435	0.870420048608245	0.449409983404871	0.352439267939154	bs	diff12	0.5
Accordbs	6	adjM	4	6151	3076	0.314285714285714	0.992339544513458	0.372881355932203	0.990084693245197	0.98265306122449	0.341085271317829	0.609461697722567	0.266014492107917	0.599148077280067	bs	diff21	0.5
Accordbs	6	adjM	4	6151	3076	0.351851851851852	0.993602971522905	0.38	0.992783505154639	0.986530612244898	0.365384615384615	0.647085798138212	0.299536767297769	0.465221230527438	rs	diff12	0.5
Accordbs	6	adjM	4	6151	3076	0.342857142857143	0.986335403726708	0.266666666666667	0.99043659043659	0.977142857142857	0.3	0.737895593019817	0.259530020744407	0.789468516257223	rs	diff21	0.5
Accordbs	6	adjM	4	6151	6151	1	0	0.0110204081632653	NA	0.0110204081632653	0.0218005651998385	0.719745953134315	0.238211743520375	34.1589357671192	naive	diff12	1
Accordbs	6	adjM	4	6151	6151	0.385714285714286	0.993581780538302	0.46551724137931	0.991119372160264	0.984897959183674	0.421875	0.689648033126294	0.199918866848776	0.521611069539537	naive	diff21	1
Accordbs	6	adjM	4	6151	6151	0.648148148148148	0.993809327280231	0.538461538461538	0.996070320579111	0.99	0.588235294117647	0.842007917946837	0.598592833584428	0.345392659443578	bs	diff12	1
Accordbs	6	adjM	4	6151	6151	0.457142857142857	0.996894409937888	0.680851063829787	0.99216979188131	0.989183673469388	0.547008547008547	0.839716060337178	0.545031866942126	0.373585131202393	bs	diff21	1
Accordbs	6	adjM	4	6151	6151	NA	NA	NA	NA	NA	NA	NA	NA	NA	rs	diff12	1
Accordbs	6	adjM	4	6151	6151	NA	NA	NA	NA	NA	NA	NA	NA	NA	rs	diff21	1
Accordbs	6	adjM	5	6151	616	1	0	0.0179591836734694	NA	0.0179591836734694	0.0352846832397755	0.721661754704149	0.21639896868177	33.9192734030907	naive	diff12	0.1
Accordbs	6	adjM	5	6151	616	1	0	0.0151020408163265	NA	0.0151020408163265	0.0297547245677523	0.552292761057784	0.0540677465800773	34.0179579059259	naive	diff21	0.1
Accordbs	6	adjM	5	6151	616	0.681818181818182	0.975062344139651	0.333333333333333	0.99406779661017	0.969795918367347	0.447761194029851	0.942460373686995	0.399030732168548	1.04323160370172	bs	diff12	0.1
Accordbs	6	adjM	5	6151	616	0.135135135135135	0.995441359303771	0.3125	0.986852917009039	0.982448979591837	0.188679245283019	0.442374357366069	0.0704537571576925	0.606194359409345	bs	diff21	0.1
Accordbs	6	adjM	5	6151	616	0.25	0.983167082294264	0.213592233009709	0.986241400875547	0.97	0.230366492146597	0.587233384342175	0.123871239573042	1.03617650968239	rs	diff12	0.1
Accordbs	6	adjM	5	6151	616	0.162162162162162	0.996684624948197	0.428571428571429	0.987274220032841	0.984081632653061	0.235294117647059	0.593393331167886	0.103019314915963	0.549803541298351	rs	diff21	0.1
Accordbs	6	adjM	5	6151	1231	1	0	0.0179591836734694	NA	0.0179591836734694	0.0352846832397755	0.711025466636439	0.21670600314618	33.9192734030907	naive	diff12	0.2
Accordbs	6	adjM	5	6151	1231	1	0	0.0151020408163265	NA	0.0151020408163265	0.0297547245677523	0.578283733381123	0.0701649450898441	34.0179579059259	naive	diff21	0.2
Accordbs	6	adjM	5	6151	1231	0.602272727272727	0.981920199501247	0.378571428571429	0.992647058823529	0.975102040816327	0.464912280701754	0.943687183556261	0.459425494805111	0.859959241868477	bs	diff12	0.2
Accordbs	6	adjM	5	6151	1231	0.310810810810811	0.98487360132615	0.239583333333333	0.989383846794338	0.97469387755102	0.270588235294118	0.542765258005623	0.16101494950463	0.874054417057415	bs	diff21	0.2
Accordbs	6	adjM	5	6151	1231	0.329545454545455	0.982543640897756	0.256637168141593	0.987674952997702	0.970816326530612	0.288557213930348	0.614412123101338	0.186398418561491	1.00798207972579	rs	diff12	0.2
Accordbs	6	adjM	5	6151	1231	0.351351351351351	0.980107749689184	0.213114754098361	0.989953955629971	0.970612244897959	0.26530612244898	0.682039011659816	0.175827613590886	1.01503276780009	rs	diff21	0.2
Accordbs	6	adjM	5	6151	3076	1	0	0.0179591836734694	NA	0.0179591836734694	0.0352846832397755	0.700804806166402	0.229104521901035	33.9192734030907	naive	diff12	0.5
Accordbs	6	adjM	5	6151	3076	1	0	0.0151020408163265	NA	0.0151020408163265	0.0297547245677523	0.58410804090456	0.0666644678503574	34.0179579059259	naive	diff21	0.5
Accordbs	6	adjM	5	6151	3076	0.534090909090909	0.990856192851205	0.516483516483517	0.991474318985236	0.98265306122449	0.525139664804469	0.903934529207285	0.561894408548643	0.599149219562111	bs	diff12	0.5
Accordbs	6	adjM	5	6151	3076	0.445945945945946	0.986324077911314	0.333333333333333	0.991460112476567	0.978163265306122	0.38150289017341	0.68104355909992	0.27373647533549	0.754224866874662	bs	diff21	0.5
Accordbs	6	adjM	5	6151	3076	0.431818181818182	0.99002493765586	0.441860465116279	0.989613626921479	0.98	0.436781609195402	0.691230021537066	0.358228055289858	0.690783360689368	rs	diff12	0.5
Accordbs	6	adjM	5	6151	3076	0.5	0.980314960629921	0.28030303030303	0.992239932885906	0.973061224489796	0.359223300970874	0.804979502917754	0.292616734305569	0.930447846098792	rs	diff21	0.5
Accordbs	6	adjM	5	6151	6151	0.443181818181818	0.997921862011638	0.795918367346939	0.98989898989899	0.987959183673469	0.569343065693431	0.720551840096728	0.378714775817534	0.415876694545722	naive	diff12	1
Accordbs	6	adjM	5	6151	6151	1	0	0.0151020408163265	NA	0.0151020408163265	0.0297547245677523	0.727554014851984	0.305295174586409	34.0179579059259	naive	diff21	1
Accordbs	6	adjM	5	6151	6151	0.465909090909091	0.996259351620948	0.694915254237288	0.990291262135922	0.986734693877551	0.557823129251701	0.885571346255573	0.592786115578405	0.458170379269988	bs	diff12	1
Accordbs	6	adjM	5	6151	6151	0.540540540540541	0.99378367177787	0.571428571428571	0.99296066252588	0.986938775510204	0.555555555555556	0.801759332892777	0.489446403364118	0.451123607591264	bs	diff21	1
Accordbs	6	adjM	5	6151	6151	NA	NA	NA	NA	NA	NA	NA	NA	NA	rs	diff12	1
Accordbs	6	adjM	5	6151	6151	NA	NA	NA	NA	NA	NA	NA	NA	NA	rs	diff21	1
Accordbs	6	adjM	6	6151	616	1	0	0.0122448979591837	NA	0.0122448979591837	0.0241935483870968	0.76849173553719	0.203549365459085	34.1166424087612	naive	diff12	0.1
Accordbs	6	adjM	6	6151	616	1	0	0.0159183673469388	NA	0.0159183673469388	0.0313378867014865	0.536802475831924	0.0404094782002397	33.9897623336873	naive	diff21	0.1
Accordbs	6	adjM	6	6151	616	0.583333333333333	0.974793388429752	0.222929936305732	0.994729074425469	0.97	0.32258064516129	0.935907369146005	0.277722345428613	1.0361832001915	bs	diff12	0.1
Accordbs	6	adjM	6	6151	616	0.179487179487179	0.982372459560348	0.141414141414141	0.986669443865861	0.969591836734694	0.15819209039548	0.508498707845452	0.0803621024935783	1.05027462216801	bs	diff21	0.1
Accordbs	6	adjM	6	6151	616	0.2	0.994834710743802	0.324324324324324	0.990129549660703	0.985102040816327	0.247422680412371	0.633013085399449	0.136446702960328	0.514561360564131	rs	diff12	0.1
Accordbs	6	adjM	6	6151	616	0.217948717948718	0.978846951472418	0.142857142857143	0.987241162936624	0.966734693877551	0.17258883248731	0.611774027161833	0.102628760680345	1.14895961455272	rs	diff21	0.1
Accordbs	6	adjM	6	6151	1231	1	0	0.0122448979591837	NA	0.0122448979591837	0.0241935483870968	0.769318181818182	0.220994121363557	34.1166424087612	naive	diff12	0.2
Accordbs	6	adjM	6	6151	1231	0.115384615384615	0.996267109083368	0.333333333333333	0.985840344756823	0.982244897959184	0.171428571428571	0.555825862233992	0.0591240926952442	0.613242436553261	naive	diff21	0.2
Accordbs	6	adjM	6	6151	1231	0.616666666666667	0.975413223140496	0.237179487179487	0.995151770657673	0.971020408163265	0.342592592592593	0.929051308539945	0.318745253869962	1.00093906125949	bs	diff12	0.2
Accordbs	6	adjM	6	6151	1231	0.217948717948718	0.99066777270842	0.274193548387097	0.987391484084332	0.978367346938775	0.242857142857143	0.539757681140924	0.143962715070173	0.74717271015202	bs	diff21	0.2
Accordbs	6	adjM	6	6151	1231	0.216666666666667	0.997727272727273	0.541666666666667	0.990360951599672	0.988163265306122	0.30952380952381	0.686992079889807	0.231009859994653	0.408828127852359	rs	diff12	0.2
Accordbs	6	adjM	6	6151	1231	0.243589743589744	0.990045624222314	0.283582089552239	0.987792261535278	0.978163265306122	0.262068965517241	0.665399770283636	0.16583643460422	0.754221929577979	rs	diff21	0.2
Accordbs	6	adjM	6	6151	3076	1	0	0.0122448979591837	NA	0.0122448979591837	0.0241935483870968	0.770867768595041	0.263928261227565	34.1166424087612	naive	diff12	0.5
Accordbs	6	adjM	6	6151	3076	1	0	0.0159183673469388	NA	0.0159183673469388	0.0313378867014865	0.619721043507854	0.141787051827506	33.9897623336873	naive	diff21	0.5
Accordbs	6	adjM	6	6151	3076	0.333333333333333	0.995661157024793	0.48780487804878	0.991767853467792	0.987551020408163	0.396039603960396	0.933238636363636	0.429984014235548	0.429975949313386	bs	diff12	0.5
Accordbs	6	adjM	6	6151	3076	0.282051282051282	0.996267109083368	0.55	0.988477366255144	0.984897959183674	0.372881355932203	0.627739846217656	0.318324520742472	0.5216089481586	bs	diff21	0.5
Accordbs	6	adjM	6	6151	3076	0.333333333333333	0.995867768595041	0.5	0.991769547325103	0.987755102040816	0.4	0.698231749311295	0.341292097529945	0.422927056253724	rs	diff12	0.5
Accordbs	6	adjM	6	6151	3076	0.282051282051282	0.99647449191207	0.564102564102564	0.988479736679696	0.985102040816327	0.376068376068376	0.747034159674143	0.336497481416843	0.514560055098938	rs	diff21	0.5
Accordbs	6	adjM	6	6151	6151	1	0	0.0122448979591837	NA	0.0122448979591837	0.0241935483870968	0.772727272727273	0.346140799128534	34.1166424087612	naive	diff12	1
Accordbs	6	adjM	6	6151	6151	1	0	0.0159183673469388	NA	0.0159183673469388	0.0313378867014865	0.702121154112029	0.237618244998791	33.9897623336873	naive	diff21	1
Accordbs	6	adjM	6	6151	6151	0.666666666666667	0.98801652892562	0.408163265306122	0.995835068721366	0.984081632653061	0.506329113924051	0.894970730027548	0.518643530905629	0.54981039499061	bs	diff12	1
Accordbs	6	adjM	6	6151	6151	0.564102564102564	0.993778515138947	0.594594594594595	0.992954828014919	0.986938775510204	0.578947368421053	0.881525912218571	0.581859828745521	0.451123607591264	bs	diff21	1
Accordbs	6	adjM	6	6151	6151	NA	NA	NA	NA	NA	NA	NA	NA	NA	rs	diff12	1
Accordbs	6	adjM	6	6151	6151	NA	NA	NA	NA	NA	NA	NA	NA	NA	rs	diff21	1
Accordbs	6	adjM	7	6151	616	0.43859649122807	0.983687796820153	0.240384615384615	0.993327773144287	0.97734693877551	0.31055900621118	0.711142144024112	0.120139031869013	0.782421907761648	naive	diff12	0.1
Accordbs	6	adjM	7	6151	616	1	0	0.00897959183673469	NA	0.00897959183673469	0.0177993527508091	0.521079826269283	0.0152851850027184	34.2294246977158	naive	diff21	0.1
Accordbs	6	adjM	7	6151	616	0.543859649122807	0.982655378897378	0.269565217391304	0.994566353187043	0.977551020408163	0.36046511627907	0.927497092928481	0.29290406537647	0.775373993800881	bs	diff12	0.1
Accordbs	6	adjM	7	6151	616	0.0681818181818182	0.995675453047776	0.125	0.991591468416735	0.98734693877551	0.0882352941176471	0.452682716788977	0.0424083201883369	0.437024679189898	bs	diff21	0.1
Accordbs	6	adjM	7	6151	616	0.263157894736842	0.989056370018583	0.220588235294118	0.991307947019868	0.980612244897959	0.24	0.662497147266266	0.127465015480298	0.669637986975576	rs	diff12	0.1
Accordbs	6	adjM	7	6151	616	0.0681818181818182	0.996087314662274	0.136363636363636	0.991594915949159	0.987755102040816	0.0909090909090909	0.549397652388797	0.0223116676903905	0.422926893070575	rs	diff21	0.1
Accordbs	6	adjM	7	6151	1231	1	0	0.0116326530612245	NA	0.0116326530612245	0.0229977809158765	0.711864836570054	0.127945889857425	34.1377890879402	naive	diff12	0.2
Accordbs	6	adjM	7	6151	1231	1	0	0.00897959183673469	NA	0.00897959183673469	0.0177993527508091	0.55537666616744	0.0418749925537337	34.2294246977158	naive	diff21	0.2
Accordbs	6	adjM	7	6151	1231	0.456140350877193	0.989882304356804	0.346666666666667	0.993575129533679	0.983673469387755	0.393939393939394	0.937031563008285	0.335151629475762	0.563906386095294	bs	diff12	0.2
Accordbs	6	adjM	7	6151	1231	0.136363636363636	0.996911037891269	0.285714285714286	0.992211518753843	0.989183673469388	0.184615384615385	0.483015388647596	0.0611351155229056	0.373585131202393	bs	diff21	0.2
Accordbs	6	adjM	7	6151	1231	0.280701754385965	0.993805492463349	0.347826086956522	0.991553358055212	0.985510204081633	0.310679611650485	0.746664565605631	0.20840608609209	0.500464716726851	rs	diff12	0.2
Accordbs	6	adjM	7	6151	1231	0.136363636363636	0.997734761120264	0.352941176470588	0.992217898832685	0.99	0.19672131147541	0.574451007188857	0.0511123025873293	0.345389558963747	rs	diff21	0.2
Accordbs	6	adjM	7	6151	3076	1	0	0.0116326530612245	NA	0.0116326530612245	0.0229977809158765	0.713206979869662	0.145850267122295	34.1377890879402	naive	diff12	0.5
Accordbs	6	adjM	7	6151	3076	1	0	0.00897959183673469	NA	0.00897959183673469	0.0177993527508091	0.588334955818481	0.0566488056133056	34.2294246977158	naive	diff21	0.5
Accordbs	6	adjM	7	6151	3076	0.491228070175439	0.994424943217014	0.509090909090909	0.994014447884417	0.988571428571429	0.5	0.926586029393119	0.504228646002705	0.394733279029718	bs	diff12	0.5
Accordbs	6	adjM	7	6151	3076	0.340909090909091	0.989497528830313	0.227272727272727	0.994000827472073	0.983673469387755	0.272727272727273	0.691424385951775	0.235619840356064	0.563906712461592	bs	diff21	0.5
Accordbs	6	adjM	7	6151	3076	0.43859649122807	0.995044393970679	0.510204081632653	0.993403421974851	0.988571428571429	0.471698113207547	0.809824996105792	0.38067523526798	0.394732789480271	rs	diff12	0.5
Accordbs	6	adjM	7	6151	3076	0.159090909090909	0.998558484349259	0.5	0.992427343430209	0.991020408163265	0.241379310344828	0.738832933952374	0.218269104323799	0.310145256848589	rs	diff21	0.5
Accordbs	6	adjM	7	6151	6151	1	0	0.0116326530612245	NA	0.0116326530612245	0.0229977809158765	0.707945270982536	0.223175680598526	34.1377890879402	naive	diff12	1
Accordbs	6	adjM	7	6151	6151	1	0	0.00897959183673469	NA	0.00897959183673469	0.0177993527508091	0.64484424142579	0.107010844351896	34.2294246977158	naive	diff21	1
Accordbs	6	adjM	7	6151	6151	0.578947368421053	0.99710922981623	0.702127659574468	0.995054605398722	0.992244897959184	0.634615384615385	0.892733589083177	0.636492914894385	0.267854019871558	bs	diff12	1
Accordbs	6	adjM	7	6151	6151	0.431818181818182	0.997116968698517	0.575757575757576	0.994863365522909	0.992040816326531	0.493506493506494	0.859396061105287	0.437101302088487	0.27490274974807	bs	diff21	1
Accordbs	6	adjM	7	6151	6151	NA	NA	NA	NA	NA	NA	NA	NA	NA	rs	diff12	1
Accordbs	6	adjM	7	6151	6151	NA	NA	NA	NA	NA	NA	NA	NA	NA	rs	diff21	1
Accordbs	6	adjM	8	6151	616	1	0	0.0151020408163265	NA	0.0151020408163265	0.0297547245677523	0.708134989527447	0.144736389796225	34.0179579059259	naive	diff12	0.1
Accordbs	6	adjM	8	6151	616	1	0	0.0136734693877551	NA	0.0136734693877551	0.0269780551640829	0.550893885630816	0.0543961412517832	34.0673001573436	naive	diff21	0.1
Accordbs	6	adjM	8	6151	616	0.689189189189189	0.966846249481973	0.241706161137441	0.995094902964385	0.96265306122449	0.357894736842105	0.903036480326161	0.322369478667815	1.28994367670561	bs	diff12	0.1
Accordbs	6	adjM	8	6151	616	0.17910447761194	0.992965032071177	0.260869565217391	0.988669138854553	0.981836734693878	0.212389380530973	0.42480026929289	0.111054580266823	0.62734250723667	bs	diff21	0.1
Accordbs	6	adjM	8	6151	616	0.22972972972973	0.995855781185247	0.459459459459459	0.988278840222085	0.984285714285714	0.306306306306306	0.614479844535791	0.198352270626914	0.542755464154435	rs	diff12	0.1
Accordbs	6	adjM	8	6151	616	0.164179104477612	0.993171942892613	0.25	0.988467874794069	0.981836734693878	0.198198198198198	0.590050986532267	0.126728765908552	0.627342344053521	rs	diff21	0.1
Accordbs	6	adjM	8	6151	1231	1	0	0.0151020408163265	NA	0.0151020408163265	0.0297547245677523	0.715720590047155	0.1619397015814	34.0179579059259	naive	diff12	0.2
Accordbs	6	adjM	8	6151	1231	1	0	0.0136734693877551	NA	0.0136734693877551	0.0269780551640829	0.594428540105185	0.0854622146034342	34.0673001573436	naive	diff21	0.2
Accordbs	6	adjM	8	6151	1231	0.689189189189189	0.969539991711562	0.257575757575758	0.995108464483199	0.96530612244898	0.375	0.892703934767756	0.357457057106422	1.19830806693001	bs	diff12	0.2
Accordbs	6	adjM	8	6151	1231	0.343283582089552	0.98717152907097	0.270588235294118	0.990861889927311	0.978367346938775	0.302631578947368	0.479288844418503	0.228327204196706	0.747175484265553	bs	diff21	0.2
Accordbs	6	adjM	8	6151	1231	0.351351351351351	0.986945710733527	0.292134831460674	0.990022864269383	0.97734693877551	0.319018404907975	0.634475700316977	0.245594133265942	0.782419296831264	rs	diff12	0.2
Accordbs	6	adjM	8	6151	1231	0.313432835820896	0.984895510035175	0.223404255319149	0.990428630878069	0.975714285714286	0.260869565217391	0.621817974065118	0.22302279828381	0.838810767674853	rs	diff21	0.2
Accordbs	6	adjM	8	6151	3076	1	0	0.0151020408163265	NA	0.0151020408163265	0.0297547245677523	0.709792677053348	0.166728752690543	34.0179579059259	naive	diff12	0.5
Accordbs	6	adjM	8	6151	3076	1	0	0.0136734693877551	NA	0.0136734693877551	0.0269780551640829	0.660971986745355	0.156026250090234	34.0673001573436	naive	diff21	0.5
Accordbs	6	adjM	8	6151	3076	0.554054054054054	0.983008702859511	0.333333333333333	0.993091898681181	0.976530612244898	0.416243654822335	0.889156147444585	0.418795121652631	0.810617316817145	bs	diff12	0.5
Accordbs	6	adjM	8	6151	3076	0.373134328358209	0.993999586178357	0.462962962962963	0.991333058192324	0.985510204081633	0.413223140495868	0.571117102260269	0.358513322673177	0.500464553543702	bs	diff21	0.5
Accordbs	6	adjM	8	6151	3076	0.459459459459459	0.987152921674264	0.354166666666667	0.991673605328893	0.979183673469388	0.4	0.669357142057101	0.334398249599875	0.718980564759503	rs	diff12	0.5
Accordbs	6	adjM	8	6151	3076	0.283582089552239	0.997517070142768	0.612903225806452	0.990141712877388	0.987755102040816	0.387755102040816	0.665354172650095	0.334765560096298	0.422925750788532	rs	diff21	0.5
Accordbs	6	adjM	8	6151	6151	1	0	0.0151020408163265	NA	0.0151020408163265	0.0297547245677523	0.692734176364512	0.210801314015734	34.0179579059259	naive	diff12	1
Accordbs	6	adjM	8	6151	6151	1	0	0.0136734693877551	NA	0.0136734693877551	0.0269780551640829	0.675793904468965	0.173139710380561	34.0673001573436	naive	diff21	1
Accordbs	6	adjM	8	6151	6151	0.459459459459459	0.994405304600083	0.557377049180328	0.991733829303575	0.986326530612245	0.503703703703704	0.773169823366674	0.472000704767407	0.472269307671354	bs	diff12	1
Accordbs	6	adjM	8	6151	6151	0.358208955223881	0.998758535071384	0.8	0.991170431211499	0.99	0.494845360824742	0.709710293967777	0.464954299670602	0.345388743048002	bs	diff21	1
Accordbs	6	adjM	8	6151	6151	NA	NA	NA	NA	NA	NA	NA	NA	NA	rs	diff12	1
Accordbs	6	adjM	8	6151	6151	NA	NA	NA	NA	NA	NA	NA	NA	NA	rs	diff21	1
Accordbs	6	adjM	9	6151	616	1	0	0.0155102040816327	NA	0.0155102040816327	0.0305466237942122	0.709746225015275	0.157425657268112	34.0038601198066	naive	diff12	0.1
Accordbs	6	adjM	9	6151	616	1	0	0.0159183673469388	NA	0.0159183673469388	0.0313378867014865	0.536802475831924	0.0404094782002397	33.9897623336873	naive	diff21	0.1
Accordbs	6	adjM	9	6151	616	0.723684210526316	0.973258706467662	0.298913043478261	0.995547073791349	0.969387755102041	0.423076923076923	0.933711377323907	0.320972005531961	1.05733053210308	bs	diff12	0.1
Accordbs	6	adjM	9	6151	616	0.128205128205128	0.993571132310245	0.24390243902439	0.986005350895246	0.979795918367347	0.168067226890756	0.369036414297717	0.0779367582886061	0.697829316452347	bs	diff21	0.1
Accordbs	6	adjM	9	6151	616	0.144736842105263	0.996268656716418	0.379310344827586	0.986655717511805	0.983061224489796	0.20952380952381	0.592862169416078	0.136382041666597	0.585047517047211	rs	diff12	0.1
Accordbs	6	adjM	9	6151	616	0.192307692307692	0.986727498963086	0.189873417721519	0.9869321717486	0.974081632653061	0.191082802547771	0.58962128704974	0.111559025756012	0.895199138038611	rs	diff21	0.1
Accordbs	6	adjM	9	6151	1231	1	0	0.0155102040816327	NA	0.0155102040816327	0.0305466237942122	0.717361656629135	0.179983867313149	34.0038601198066	naive	diff12	0.2
Accordbs	6	adjM	9	6151	1231	1	0	0.0159183673469388	NA	0.0159183673469388	0.0313378867014865	0.54310904082783	0.0460331713069506	33.9897623336873	naive	diff21	0.2
Accordbs	6	adjM	9	6151	1231	0.723684210526316	0.975746268656716	0.319767441860465	0.995558375634518	0.971836734693878	0.443548387096774	0.917369021122458	0.388812155190339	0.972743815387145	bs	diff12	0.2
Accordbs	6	adjM	9	6151	1231	0.192307692307692	0.988593944421402	0.214285714285714	0.98695652173913	0.975918367346939	0.202702702702703	0.409702060002765	0.10768560658975	0.831759100501658	bs	diff21	0.2
Accordbs	6	adjM	9	6151	1231	0.25	0.989635157545605	0.27536231884058	0.98820120057959	0.978163265306122	0.262068965517241	0.611869381164354	0.172614653278006	0.754222255944277	rs	diff12	0.2
Accordbs	6	adjM	9	6151	1231	0.179487179487179	0.989630858564911	0.21875	0.986765922249793	0.976734693877551	0.197183098591549	0.583651054461921	0.126642762704315	0.803563365079864	rs	diff21	0.2
Accordbs	6	adjM	9	6151	3076	1	0	0.0155102040816327	NA	0.0155102040816327	0.0305466237942122	0.699697783014751	0.196837778739999	34.0038601198066	naive	diff12	0.5
Accordbs	6	adjM	9	6151	3076	1	0	0.0159183673469388	NA	0.0159183673469388	0.0313378867014865	0.593768943623776	0.0980881390495632	33.9897623336873	naive	diff21	0.5
Accordbs	6	adjM	9	6151	3076	0.539473684210526	0.990878938640133	0.482352941176471	0.992731048805815	0.983877551020408	0.509316770186335	0.914724622501527	0.490800473582195	0.556856840303036	bs	diff12	0.5
Accordbs	6	adjM	9	6151	3076	0.371794871794872	0.989838241393613	0.371794871794872	0.989838241393613	0.98	0.371794871794872	0.570865105446192	0.235283745562184	0.690783523872517	bs	diff21	0.5
Accordbs	6	adjM	9	6151	3076	0.315789473684211	0.996268656716418	0.571428571428571	0.989296006587073	0.985714285714286	0.406779661016949	0.696597876843851	0.347057584326869	0.49341402865255	rs	diff12	0.5
Accordbs	6	adjM	9	6151	3076	0.307692307692308	0.989423475736209	0.32	0.98880829015544	0.978571428571429	0.313725490196078	0.738571345010582	0.231391537430999	0.740124959374401	rs	diff21	0.5
Accordbs	6	adjM	9	6151	6151	1	0	0.0155102040816327	NA	0.0155102040816327	0.0305466237942122	0.661986122021472	0.190483247097164	34.0038601198066	naive	diff12	1
Accordbs	6	adjM	9	6151	6151	1	0	0.0159183673469388	NA	0.0159183673469388	0.0313378867014865	0.645673143391932	0.193260135957607	33.9897623336873	naive	diff21	1
Accordbs	6	adjM	9	6151	6151	0.539473684210526	0.993573797678275	0.569444444444444	0.992750621375311	0.986530612244898	0.554054054054054	0.845382462686567	0.541110878749344	0.465221230527438	bs	diff12	1
Accordbs	6	adjM	9	6151	6151	0.461538461538462	0.996267109083368	0.666666666666667	0.991333058192324	0.987755102040816	0.545454545454546	0.844016207765689	0.555737477215901	0.422926729887426	bs	diff21	1
Accordbs	6	adjM	9	6151	6151	NA	NA	NA	NA	NA	NA	NA	NA	NA	rs	diff12	1
Accordbs	6	adjM	9	6151	6151	NA	NA	NA	NA	NA	NA	NA	NA	NA	rs	diff21	1
Accordbs	6	adjM	10	6151	616	1	0	0.0173469387755102	NA	0.0173469387755102	0.0341023069207623	0.662903915460265	0.118495588029864	33.9404200822697	naive	diff12	0.1
Accordbs	6	adjM	10	6151	616	0.0641025641025641	0.996267109083368	0.217391304347826	0.985031781833094	0.981428571428571	0.099009900990099	0.530184836592966	0.0327342100530307	0.64143735605931	naive	diff21	0.1
Accordbs	6	adjM	10	6151	616	0.576470588235294	0.979646936656282	0.333333333333333	0.992425836313907	0.97265306122449	0.422413793103448	0.900232117769226	0.372094342287349	0.944545795401264	bs	diff12	0.1
Accordbs	6	adjM	10	6151	616	0.128205128205128	0.987971795935297	0.147058823529412	0.985927152317881	0.974285714285714	0.136986301369863	0.334971125929235	0.0607171067463882	0.888149429063205	bs	diff21	0.1
Accordbs	6	adjM	10	6151	616	0.188235294117647	0.991069574247144	0.271186440677966	0.985746746539971	0.977142857142857	0.222222222222222	0.563384032740822	0.129508072881179	0.789464763044796	rs	diff12	0.1
Accordbs	6	adjM	10	6151	616	0.102564102564103	0.99066777270842	0.150943396226415	0.985558077161131	0.976530612244898	0.122137404580153	0.528255910410618	0.0399352385922194	0.810611279040631	rs	diff21	0.1
Accordbs	6	adjM	10	6151	1231	1	0	0.0173469387755102	NA	0.0173469387755102	0.0341023069207623	0.669409321360943	0.130676753353442	33.9404200822697	naive	diff12	0.2
Accordbs	6	adjM	10	6151	1231	1	0	0.0159183673469388	NA	0.0159183673469388	0.0313378867014865	0.536387710174521	0.0369594365487756	33.9897623336873	naive	diff21	0.2
Accordbs	6	adjM	10	6151	1231	0.576470588235294	0.980685358255452	0.345070422535211	0.992433795712484	0.973673469387755	0.431718061674009	0.900105063832387	0.408587536250827	0.909301330102957	bs	diff12	0.2
Accordbs	6	adjM	10	6151	1231	0.179487179487179	0.988593944421402	0.202898550724638	0.986752225212171	0.975714285714286	0.19047619047619	0.364131012772655	0.0809441985005464	0.838807830378171	bs	diff21	0.2
Accordbs	6	adjM	10	6151	1231	0.858823529411765	0.045067497403946	0.0156283451081139	0.947598253275109	0.0591836734693878	0.0306980656013457	0.612729827133345	0.199739081775114	32.4953950468413	rs	diff12	0.2
Accordbs	6	adjM	10	6151	1231	0.141025641025641	0.992119452509332	0.224489795918367	0.986188414759843	0.978571428571429	0.173228346456693	0.562661519318508	0.075704548587479	0.740122837993464	rs	diff21	0.2
Accordbs	6	adjM	10	6151	3076	1	0	0.0173469387755102	NA	0.0173469387755102	0.0341023069207623	0.665707653778022	0.153832627706271	33.9404200822697	naive	diff12	0.5
Accordbs	6	adjM	10	6151	3076	1	0	0.0159183673469388	NA	0.0159183673469388	0.0313378867014865	0.580429973731508	0.0742081019292606	33.9897623336873	naive	diff21	0.5
Accordbs	6	adjM	10	6151	3076	0.435294117647059	0.992107995846314	0.493333333333333	0.990051813471503	0.982448979591837	0.4625	0.85353124427341	0.477831033396984	0.606196970339729	bs	diff12	0.5
Accordbs	6	adjM	10	6151	3076	0.166666666666667	0.997511406055579	0.52	0.986666666666667	0.984285714285714	0.252427184466019	0.463107126524796	0.190165653679858	0.542754158689243	bs	diff21	0.5
Accordbs	6	adjM	10	6151	3076	0.423529411764706	0.988577362409138	0.395604395604396	0.98981077147016	0.978775510204082	0.409090909090909	0.660343289963961	0.310761653714899	0.733076882230485	rs	diff12	0.5
Accordbs	6	adjM	10	6151	3076	0.564102564102564	0.946080464537536	0.144736842105263	0.99260226283725	0.94	0.230366492146597	0.691872985993683	0.158714446260089	2.07236901131339	rs	diff21	0.5
Accordbs	6	adjM	10	6151	6151	1	0	0.0173469387755102	NA	0.0173469387755102	0.0341023069207623	0.644462769531489	0.172061340149253	33.9404200822697	naive	diff12	1
Accordbs	6	adjM	10	6151	6151	0.192307692307692	0.992326835338034	0.288461538461538	0.98700495049505	0.979591836734694	0.230769230769231	0.592317263822863	0.0768176494383039	0.704879025427753	naive	diff21	1
Accordbs	6	adjM	10	6151	6151	0.376470588235294	0.998130841121495	0.780487804878049	0.989092405844824	0.98734693877551	0.507936507936508	0.776447376458371	0.501560172965832	0.43702272099211	bs	diff12	1
Accordbs	6	adjM	10	6151	6151	0.435897435897436	0.993156366652841	0.507462686567164	0.990895923856818	0.984285714285714	0.468965517241379	0.755393282923353	0.410289353128586	0.542757585535372	bs	diff21	1
Accordbs	6	adjM	10	6151	6151	NA	NA	NA	NA	NA	NA	NA	NA	NA	rs	diff12	1
Accordbs	6	adjM	10	6151	6151	NA	NA	NA	NA	NA	NA	NA	NA	NA	rs	diff21	1
Accordbs	6	sk	1	6151	616	1	0	0.0182194616977226	NA	0.0182194616977226	0.035786905246035	0.713776312257966	0.128879837965642	33.9102835104928	naive	diff12	0.1
Accordbs	6	sk	1	6151	616	1	0	0.0211180124223602	NA	0.0211180124223602	0.0413625304136253	0.548808101920972	0.109893134405995	33.8101687974716	naive	diff21	0.1
Accordbs	6	sk	1	6151	616	0.704545454545455	0.963728384647828	0.264957264957265	0.994342906875544	0.959006211180124	0.385093167701863	0.960359073655151	0.361118743608513	1.4159037799069	bs	diff12	0.1
Accordbs	6	sk	1	6151	616	0.254901960784314	0.994077834179357	0.481481481481481	0.984087102177554	0.978467908902692	0.333333333333333	0.595148634750008	0.254664052302443	0.743696715072207	bs	diff21	0.1
Accordbs	6	sk	1	6151	616	0.272727272727273	0.983129481231548	0.230769230769231	0.986457892509522	0.970186335403727	0.25	0.633665311912887	0.107772566852621	1.02974073885332	rs	diff12	0.1
Accordbs	6	sk	1	6151	616	0.215686274509804	0.991962774957699	0.366666666666667	0.983228511530398	0.975569358178054	0.271604938271605	0.638403669420391	0.197818367142199	0.843810765900996	rs	diff21	0.1
Accordbs	6	sk	1	6151	1231	1	0	0.0182194616977226	NA	0.0182194616977226	0.035786905246035	0.727037881983053	0.152672735432548	33.9102835104928	naive	diff12	0.2
Accordbs	6	sk	1	6151	1231	1	0	0.0211180124223602	NA	0.0211180124223602	0.0413625304136253	0.597616203841943	0.194498181046371	33.8101687974716	naive	diff21	0.2
Accordbs	6	sk	1	6151	1231	0.295454545454545	0.997891185153943	0.722222222222222	0.987067167292449	0.985093167701863	0.419354838709677	0.962616464092634	0.448104677296848	0.514865402982997	bs	diff12	0.2
Accordbs	6	sk	1	6151	1231	0.313725490196078	0.995769881556684	0.615384615384615	0.985349518627041	0.981366459627329	0.415584415584416	0.681853621313162	0.383470656265458	0.643582995339663	bs	diff21	0.2
Accordbs	6	sk	1	6151	1231	0.318181818181818	0.991986503584985	0.424242424242424	0.987405541561713	0.979710144927536	0.363636363636364	0.679694988689084	0.21138449116609	0.700793058261615	rs	diff12	0.2
Accordbs	6	sk	1	6151	1231	0.254901960784314	0.998730964467005	0.8125	0.984160066694456	0.983022774327122	0.388059701492537	0.725705849175542	0.337555437907966	0.586373594610199	rs	diff21	0.2
Accordbs	6	sk	1	6151	3076	1	0	0.0182194616977226	NA	0.0182194616977226	0.035786905246035	0.71989187531153	0.187830166166119	33.9102835104928	naive	diff12	0.5
Accordbs	6	sk	1	6151	3076	1	0	0.0211180124223602	NA	0.0211180124223602	0.0413625304136253	0.664763113367174	0.248465350077523	33.8101687974716	naive	diff21	0.5
Accordbs	6	sk	1	6151	3076	0.386363636363636	0.999156474061577	0.894736842105263	0.98873121869783	0.987991718426501	0.53968253968254	0.969839154940378	0.57459466760454	0.414752014346697	bs	diff12	0.5
Accordbs	6	sk	1	6151	3076	0.470588235294118	0.995346869712352	0.685714285714286	0.988655462184874	0.984265010351967	0.558139534883721	0.758227995089745	0.531915486148644	0.54347093108834	bs	diff21	0.5
Accordbs	6	sk	1	6151	3076	0.409090909090909	0.995782370307887	0.642857142857143	0.989107666527021	0.985093167701863	0.5	0.751428242782102	0.456152081422851	0.514867058464219	rs	diff12	0.5
Accordbs	6	sk	1	6151	3076	0.372549019607843	0.996615905245347	0.703703703703704	0.986599664991625	0.98343685300207	0.487179487179487	0.830799409442288	0.487464745041412	0.572073479327483	rs	diff21	0.5
Accordbs	6	sk	1	6151	6151	1	0	0.0182194616977226	NA	0.0182194616977226	0.035786905246035	0.725585675395882	0.350243403463385	33.9102835104928	naive	diff12	1
Accordbs	6	sk	1	6151	6151	0.568627450980392	0.996192893401015	0.763157894736842	0.990744636095919	0.987163561076605	0.651685393258427	0.782410172190704	0.459530716629621	0.443357873548284	naive	diff21	1
Accordbs	6	sk	1	6151	6151	0.636363636363636	0.997891185153943	0.848484848484849	0.99328295549958	0.991304347826087	0.727272727272727	0.961058816763161	0.758147119981101	0.300338841523925	bs	diff12	1
Accordbs	6	sk	1	6151	6151	0.666666666666667	0.997038917089679	0.829268292682927	0.992839090143218	0.990062111801242	0.739130434782609	0.936631166849142	0.777391519278985	0.343244816008228	bs	diff21	1
Accordbs	6	sk	1	6151	6151	NA	NA	NA	NA	NA	NA	NA	NA	NA	rs	diff12	1
Accordbs	6	sk	1	6151	6151	NA	NA	NA	NA	NA	NA	NA	NA	NA	rs	diff21	1
Accordbs	6	sk	2	6151	616	0.379310344827586	0.9639564124057	0.11340206185567	0.992234685073339	0.956935817805383	0.174603174603175	0.671633378616643	0.0566549453881504	1.48741263372659	naive	diff12	0.1
Accordbs	6	sk	2	6151	616	1	0	0.0144927536231884	NA	0.0144927536231884	0.0285714285714286	0.542436974789916	0.0704463813724299	34.0390024272345	naive	diff21	0.1
Accordbs	6	sk	2	6151	616	0.172413793103448	0.997485331098072	0.454545454545455	0.990016638935108	0.987577639751553	0.25	0.891522386334075	0.16412794776899	0.429055109495612	bs	diff12	0.1
Accordbs	6	sk	2	6151	616	0.285714285714286	0.99327731092437	0.384615384615385	0.989535370447886	0.983022774327122	0.327868852459016	0.687947178871549	0.225742105955281	0.586377898861376	bs	diff21	0.1
Accordbs	6	sk	2	6151	616	0.0689655172413793	0.992875104777871	0.105263157894737	0.98873121869783	0.981780538302277	0.0833333333333333	0.551579616729774	0.0212467180783303	0.629283542249435	rs	diff12	0.1
Accordbs	6	sk	2	6151	616	0.285714285714286	0.985294117647059	0.222222222222222	0.989451476793249	0.975155279503106	0.25	0.670792316926771	0.167095274504923	0.858117834204845	rs	diff21	0.1
Accordbs	6	sk	2	6151	1231	0.379310344827586	0.969823973176865	0.132530120481928	0.992281303602058	0.962732919254658	0.196428571428571	0.674567159002226	0.0643546341173877	1.28718320768403	naive	diff12	0.2
Accordbs	6	sk	2	6151	1231	1	0	0.0144927536231884	NA	0.0144927536231884	0.0285714285714286	0.570798319327731	0.109932894912473	34.0390024272345	naive	diff21	0.2
Accordbs	6	sk	2	6151	1231	0.172413793103448	0.999161777032691	0.714285714285714	0.990033222591362	0.989233954451346	0.277777777777778	0.894369453998902	0.223950391577518	0.371846702054882	bs	diff12	0.2
Accordbs	6	sk	2	6151	1231	0.428571428571429	0.987394957983193	0.333333333333333	0.991561181434599	0.979296066252588	0.375	0.72734093637455	0.29590979467948	0.715098471084241	bs	diff21	0.2
Accordbs	6	sk	2	6151	1231	0.206896551724138	0.985750209555742	0.15	0.990315789473684	0.97639751552795	0.173913043478261	0.579912998236841	0.0965830914226451	0.815212190816786	rs	diff12	0.2
Accordbs	6	sk	2	6151	1231	0.171428571428571	0.999579831932773	0.857142857142857	0.987956810631229	0.987577639751553	0.285714285714286	0.716374549819928	0.236286528974072	0.42905345401439	rs	diff21	0.2
Accordbs	6	sk	2	6151	3076	1	0	0.012008281573499	NA	0.012008281573499	0.0237315875613748	0.680225164031564	0.0897146097640602	34.1248150383956	naive	diff12	0.5
Accordbs	6	sk	2	6151	3076	1	0	0.0144927536231884	NA	0.0144927536231884	0.0285714285714286	0.641386554621849	0.190015282563382	34.0390024272345	naive	diff21	0.5
Accordbs	6	sk	2	6151	3076	0.206896551724138	1	1	0.990452469904525	0.990476190476191	0.342857142857143	0.871267739977455	0.33769891796932	0.328940727570579	bs	diff12	0.5
Accordbs	6	sk	2	6151	3076	0.514285714285714	0.994117647058824	0.5625	0.992866135123794	0.987163561076605	0.537313432835821	0.876080432172869	0.551456693401928	0.443359529029506	bs	diff21	0.5
Accordbs	6	sk	2	6151	3076	0.413793103448276	0.976110645431685	0.173913043478261	0.992753623188406	0.96935817805383	0.244897959183673	0.666358354770645	0.200943859046155	1.05834990901736	rs	diff12	0.5
Accordbs	6	sk	2	6151	3076	0.428571428571429	0.993697478991597	0.5	0.991614255765199	0.985507246376812	0.461538461538462	0.896752701080432	0.446799374571591	0.500566943181503	rs	diff21	0.5
Accordbs	6	sk	2	6151	6151	1	0	0.012008281573499	NA	0.012008281573499	0.0237315875613748	0.670108679943348	0.182172550427542	34.1248150383956	naive	diff12	1
Accordbs	6	sk	2	6151	6151	1	0	0.0144927536231884	NA	0.0144927536231884	0.0285714285714286	0.726680672268908	0.313291054913906	34.0390024272345	naive	diff21	1
Accordbs	6	sk	2	6151	6151	0.448275862068966	0.999161777032691	0.866666666666667	0.993333333333333	0.992546583850932	0.590909090909091	0.743062982339509	0.508260938981893	0.257432535943377	bs	diff12	1
Accordbs	6	sk	2	6151	6151	0.742857142857143	0.996218487394958	0.742857142857143	0.996218487394958	0.992546583850932	0.742857142857143	0.926536614645858	0.737299021854524	0.257434853617088	bs	diff21	1
Accordbs	6	sk	2	6151	6151	NA	NA	NA	NA	NA	NA	NA	NA	NA	rs	diff12	1
Accordbs	6	sk	2	6151	6151	NA	NA	NA	NA	NA	NA	NA	NA	NA	rs	diff21	1
Accordbs	6	sk	3	6151	616	1	0	0.0211180124223602	NA	0.0211180124223602	0.0413625304136253	0.73988504031054	0.158899779793753	33.8101687974716	naive	diff12	0.1
Accordbs	6	sk	3	6151	616	1	0	0.0194616977225673	NA	0.0194616977225673	0.0381803411860276	0.563829787234043	0.155315809040419	33.8673772049123	naive	diff21	0.1
Accordbs	6	sk	3	6151	616	0.705882352941177	0.955160744500846	0.253521126760563	0.993400791904971	0.949896480331263	0.373056994818653	0.919971965097376	0.33429569505704	1.73054935863842	bs	diff12	0.1
Accordbs	6	sk	3	6151	616	0.212765957446809	0.997043918918919	0.588235294117647	0.984570475396163	0.981780538302277	0.3125	0.568919817423807	0.245217479005185	0.629280231286991	bs	diff21	0.1
Accordbs	6	sk	3	6151	616	0.215686274509804	0.992808798646362	0.392857142857143	0.983242563887725	0.97639751552795	0.278481012658228	0.611019873262334	0.196821629929697	0.815206562180631	rs	diff12	0.1
Accordbs	6	sk	3	6151	616	0.212765957446809	0.994932432432432	0.454545454545455	0.984538236523193	0.979710144927536	0.289855072463768	0.627614649223692	0.216401008779164	0.700790740587904	rs	diff21	0.1
Accordbs	6	sk	3	6151	1231	0.509803921568627	0.97419627749577	0.298850574712644	0.98926116838488	0.964389233954451	0.376811594202899	0.742000099532199	0.175160912671977	1.22997248256959	naive	diff12	0.2
Accordbs	6	sk	3	6151	1231	1	0	0.0194616977225673	NA	0.0194616977225673	0.0381803411860276	0.595533532202415	0.20142491554415	33.8673772049123	naive	diff21	0.2
Accordbs	6	sk	3	6151	1231	0.490196078431373	0.982233502538071	0.373134328358209	0.988926746166951	0.97184265010352	0.423728813559322	0.923202614379085	0.388578883109208	0.972534317990061	bs	diff12	0.2
Accordbs	6	sk	3	6151	1231	0.787234042553192	0.123310810810811	0.0175106483672504	0.966887417218543	0.136231884057971	0.0342592592592593	0.673303622771708	0.369979138924485	29.8341811693784	bs	diff21	0.2
Accordbs	6	sk	3	6151	1231	0.313725490196078	0.988155668358714	0.363636363636364	0.985238296077604	0.973913043478261	0.336842105263158	0.666227066122557	0.262383447094252	0.901020828822949	rs	diff12	0.2
Accordbs	6	sk	3	6151	1231	0.212765957446809	0.999155405405405	0.833333333333333	0.984602580108198	0.983850931677019	0.338983050847458	0.745278356814261	0.314394233215906	0.557769721986078	rs	diff21	0.2
Accordbs	6	sk	3	6151	3076	1	0	0.0211180124223602	NA	0.0211180124223602	0.0413625304136253	0.747076241664178	0.234855591638717	33.8101687974716	naive	diff12	0.5
Accordbs	6	sk	3	6151	3076	1	0	0.0194616977225673	NA	0.0194616977225673	0.0381803411860276	0.668945874065555	0.276477673560671	33.8673772049123	naive	diff21	0.5
Accordbs	6	sk	3	6151	3076	0.411764705882353	0.997038917089679	0.75	0.987431922915794	0.984679089026915	0.531645569620253	0.932031949835772	0.543160136720285	0.529167835939424	bs	diff12	0.5
Accordbs	6	sk	3	6151	3076	0.638297872340426	0.993243243243243	0.652173913043478	0.992823976361334	0.986335403726708	0.645161290322581	0.814881037952846	0.620036858369148	0.471963732749871	bs	diff21	0.5
Accordbs	6	sk	3	6151	3076	0.352941176470588	0.99492385786802	0.6	0.986163522012579	0.981366459627329	0.444444444444444	0.753831989648651	0.4199513489354	0.643583657532151	rs	diff12	0.5
Accordbs	6	sk	3	6151	3076	0.553191489361702	0.986486486486487	0.448275862068966	0.99109036911328	0.978053830227743	0.495238095238095	0.881918487636573	0.528953099575146	0.758004445568544	rs	diff21	0.5
Accordbs	6	sk	3	6151	6151	1	0	0.0211180124223602	NA	0.0211180124223602	0.0413625304136253	0.743194485916194	0.388485983500825	33.8101687974716	naive	diff12	1
Accordbs	6	sk	3	6151	6151	0.595744680851064	0.997888513513513	0.848484848484849	0.992023509655751	0.990062111801242	0.7	0.796816597182289	0.52891297425055	0.343244153815739	naive	diff21	1
Accordbs	6	sk	3	6151	6151	0.686274509803922	0.995769881556684	0.777777777777778	0.993248945147679	0.989233954451346	0.729166666666667	0.864764772237152	0.715462443024786	0.371849350824837	bs	diff12	1
Accordbs	6	sk	3	6151	6151	0.765957446808511	0.997043918918919	0.837209302325581	0.995362563237774	0.992546583850932	0.8	0.904084603220242	0.816352795603361	0.257434191424599	bs	diff21	1
Accordbs	6	sk	3	6151	6151	NA	NA	NA	NA	NA	NA	NA	NA	NA	rs	diff12	1
Accordbs	6	sk	3	6151	6151	NA	NA	NA	NA	NA	NA	NA	NA	NA	rs	diff21	1
Accordbs	6	sk	4	6151	616	1	0	0.0157349896480331	NA	0.0157349896480331	0.0309824704443538	0.787907136372694	0.1646402932813	33.9960961216539	naive	diff12	0.1
Accordbs	6	sk	4	6151	616	1	0	0.0231884057971014	NA	0.0231884057971014	0.0453257790368272	0.544642857142857	0.119987812949408	33.7386582881707	naive	diff21	0.1
Accordbs	6	sk	4	6151	616	0.473684210526316	0.981909970551115	0.295081967213115	0.991503823279524	0.973913043478261	0.363636363636364	0.934531585589974	0.251120819024266	0.901025795266614	bs	diff12	0.1
Accordbs	6	sk	4	6151	616	0.178571428571429	0.996608732513777	0.555555555555556	0.980809345014602	0.977639751552795	0.27027027027027	0.555259492521044	0.203252313917739	0.772298270022617	bs	diff21	0.1
Accordbs	6	sk	4	6151	616	0.210526315789474	0.994530921329407	0.380952380952381	0.987468671679198	0.982194616977226	0.271186440677966	0.624814560591635	0.183420938850403	0.614980447100519	rs	diff12	0.1
Accordbs	6	sk	4	6151	616	0.160714285714286	0.994913098770666	0.428571428571429	0.980367585630744	0.975569358178054	0.233766233766234	0.608970962272149	0.167032371960781	0.843808448227286	rs	diff21	0.1
Accordbs	6	sk	4	6151	1231	1	0	0.0157349896480331	NA	0.0157349896480331	0.0309824704443538	0.790010628169076	0.183080452668033	33.9960961216539	naive	diff12	0.2
Accordbs	6	sk	4	6151	1231	1	0	0.0231884057971014	NA	0.0231884057971014	0.0453257790368272	0.561864137346333	0.118894555926969	33.7386582881707	naive	diff21	0.2
Accordbs	6	sk	4	6151	1231	0.473684210526316	0.986537652503155	0.36	0.99154334038055	0.978467908902692	0.409090909090909	0.924246617806612	0.307899183730807	0.743702674804606	bs	diff12	0.2
Accordbs	6	sk	4	6151	1231	0.196428571428571	0.997032640949555	0.611111111111111	0.981226533166458	0.978467908902692	0.297297297297297	0.570891116090353	0.226414324625219	0.743694397398497	bs	diff21	0.2
Accordbs	6	sk	4	6151	1231	0.447368421052632	0.981068573832562	0.274193548387097	0.991075223119422	0.972670807453416	0.34	0.689967451232203	0.252663575849426	0.943931769750918	rs	diff12	0.2
Accordbs	6	sk	4	6151	1231	0.214285714285714	0.989402289105553	0.324324324324324	0.981497056349874	0.971428571428571	0.258064516129032	0.640412099557924	0.198008672423818	0.986830460117844	rs	diff21	0.2
Accordbs	6	sk	4	6151	3076	1	0	0.0157349896480331	NA	0.0157349896480331	0.0309824704443538	0.769374266545624	0.232976071728858	33.9960961216539	naive	diff12	0.5
Accordbs	6	sk	4	6151	3076	1	0	0.0231884057971014	NA	0.0231884057971014	0.0453257790368272	0.614375794828317	0.176710060794918	33.7386582881707	naive	diff21	0.5
Accordbs	6	sk	4	6151	3076	0.447368421052632	0.997896508203618	0.772727272727273	0.991224404513163	0.989233954451346	0.566666666666667	0.944074795739876	0.553694436582751	0.371847695343615	bs	diff12	0.5
Accordbs	6	sk	4	6151	3076	0.446428571428571	0.995337007206443	0.694444444444444	0.986969314838167	0.982608695652174	0.543478260869565	0.713392478653182	0.472782382875365	0.600678014144092	bs	diff21	0.5
Accordbs	6	sk	4	6151	3076	0.526315789473684	0.989903239377366	0.454545454545455	0.992408266554197	0.982608695652174	0.48780487804878	0.744874122622501	0.431442270130508	0.600682318395269	rs	diff12	0.5
Accordbs	6	sk	4	6151	3076	0.464285714285714	0.983467571004663	0.4	0.987234042553191	0.971428571428571	0.429752066115702	0.824214255435112	0.40714259376089	0.986835095465266	rs	diff21	0.5
Accordbs	6	sk	4	6151	6151	1	0	0.0157349896480331	NA	0.0157349896480331	0.0309824704443538	0.774632996036579	0.42060961622954	33.9960961216539	naive	diff12	1
Accordbs	6	sk	4	6151	6151	1	0	0.0231884057971014	NA	0.0231884057971014	0.0453257790368272	0.730235269181857	0.376009629566867	33.7386582881707	naive	diff21	1
Accordbs	6	sk	4	6151	6151	0.684210526315789	0.997055111485065	0.787878787878788	0.994962216624685	0.992132505175983	0.732394366197183	0.945071186590793	0.766429577872665	0.271735962188537	bs	diff12	1
Accordbs	6	sk	4	6151	6151	0.553571428571429	0.998304366256889	0.885714285714286	0.989495798319328	0.987991718426501	0.681318681318681	0.889079815902622	0.696276868535997	0.414752676539185	bs	diff21	1
Accordbs	6	sk	4	6151	6151	NA	NA	NA	NA	NA	NA	NA	NA	NA	rs	diff12	1
Accordbs	6	sk	4	6151	6151	NA	NA	NA	NA	NA	NA	NA	NA	NA	rs	diff21	1
Accordbs	6	sk	5	6151	616	1	0	0.0248447204968944	NA	0.0248447204968944	0.0484848484848485	0.737261146496815	0.19352023958936	33.6814498807299	naive	diff12	0.1
Accordbs	6	sk	5	6151	616	1	0	0.020703933747412	NA	0.020703933747412	0.0405679513184584	0.55	0.128128962524147	33.8244708993318	naive	diff21	0.1
Accordbs	6	sk	5	6151	616	0.6	0.96687898089172	0.315789473684211	0.989569752281617	0.95776397515528	0.413793103448276	0.912717622080679	0.3383672288583	1.45880644342876	bs	diff12	0.1
Accordbs	6	sk	5	6151	616	0.14	0.99661733615222	0.466666666666667	0.982083333333333	0.97888198757764	0.215384615384615	0.512249471458774	0.158490796523378	0.729392957730803	bs	diff21	0.1
Accordbs	6	sk	5	6151	616	0.233333333333333	0.982590233545648	0.254545454545455	0.980508474576271	0.963975155279503	0.243478260869565	0.592123142250531	0.142645054045156	1.24426763140864	rs	diff12	0.1
Accordbs	6	sk	5	6151	616	0.16	0.998731501057082	0.727272727272727	0.982529118136439	0.981366459627329	0.262295081967213	0.602021141649049	0.176449235714426	0.643580677665952	rs	diff21	0.1
Accordbs	6	sk	5	6151	1231	1	0	0.0248447204968944	NA	0.0248447204968944	0.0484848484848485	0.739596602972399	0.217512633731792	33.6814498807299	naive	diff12	0.2
Accordbs	6	sk	5	6151	1231	1	0	0.020703933747412	NA	0.020703933747412	0.0405679513184584	0.589788583509514	0.192497328776089	33.8244708993318	naive	diff21	0.2
Accordbs	6	sk	5	6151	1231	0.466666666666667	0.985138004246285	0.444444444444444	0.986394557823129	0.972256728778468	0.455284552845528	0.916440198159943	0.395515265417009	0.958230229552412	bs	diff12	0.2
Accordbs	6	sk	5	6151	1231	0.36	0.991966173361522	0.486486486486487	0.986543313708999	0.97888198757764	0.413793103448276	0.636215644820296	0.332938143684686	0.729396599789491	bs	diff21	0.2
Accordbs	6	sk	5	6151	1231	0.316666666666667	0.97791932059448	0.267605633802817	0.982508532423208	0.961490683229814	0.290076335877863	0.63138711960368	0.204834008183562	1.33008189805096	rs	diff12	0.2
Accordbs	6	sk	5	6151	1231	0.4	0.980126849894292	0.298507462686567	0.987223168654174	0.968115942028986	0.341880341880342	0.68476955602537	0.270506513224353	1.10125191034673	rs	diff21	0.2
Accordbs	6	sk	5	6151	3076	1	0	0.0248447204968944	NA	0.0248447204968944	0.0484848484848485	0.744904458598726	0.307724076587637	33.6814498807299	naive	diff12	0.5
Accordbs	6	sk	5	6151	3076	0.26	0.99661733615222	0.619047619047619	0.984544695071011	0.981366459627329	0.366197183098592	0.62830866807611	0.190980213416798	0.643582333147174	naive	diff21	0.5
Accordbs	6	sk	5	6151	3076	0.433333333333333	0.996602972399151	0.764705882352941	0.985720285594288	0.982608695652174	0.553191489361702	0.90995753715499	0.595035918610191	0.600677020855359	bs	diff12	0.5
Accordbs	6	sk	5	6151	3076	0.56	0.992811839323467	0.622222222222222	0.990717299578059	0.983850931677019	0.589473684210526	0.759594080338266	0.525273032193858	0.557774688429744	bs	diff21	0.5
Accordbs	6	sk	5	6151	3076	0.566666666666667	0.985562632696391	0.5	0.988922028121005	0.975155279503106	0.53125	0.752048832271762	0.411585755005483	0.8581175031086	rs	diff12	0.5
Accordbs	6	sk	5	6151	3076	0.6	0.983086680761099	0.428571428571429	0.991471215351812	0.975155279503106	0.5	0.839327695560254	0.494435344563796	0.858119489686067	rs	diff21	0.5
Accordbs	6	sk	5	6151	6151	1	0	0.0248447204968944	NA	0.0248447204968944	0.0484848484848485	0.741242038216561	0.48586235431981	33.6814498807299	naive	diff12	1
Accordbs	6	sk	5	6151	6151	1	0	0.020703933747412	NA	0.020703933747412	0.0405679513184584	0.717885835095137	0.331051330196589	33.8244708993318	naive	diff21	1
Accordbs	6	sk	5	6151	6151	0.55	0.998301486199575	0.891891891891892	0.988645920941968	0.987163561076605	0.680412371134021	0.911875442321302	0.708626551841525	0.443356218067062	bs	diff12	1
Accordbs	6	sk	5	6151	6151	0.6	0.994080338266385	0.681818181818182	0.991564740615774	0.98592132505176	0.638297872340426	0.849150105708245	0.664255642034573	0.48626484132132	bs	diff21	1
Accordbs	6	sk	5	6151	6151	NA	NA	NA	NA	NA	NA	NA	NA	NA	rs	diff12	1
Accordbs	6	sk	5	6151	6151	NA	NA	NA	NA	NA	NA	NA	NA	NA	rs	diff21	1
Accordbs	6	sk	6	6151	616	1	0	0.0202898550724638	NA	0.0202898550724638	0.0397727272727273	0.82468904721652	0.264146001186905	33.8387730011919	naive	diff12	0.1
Accordbs	6	sk	6	6151	616	1	0	0.0277432712215321	NA	0.0277432712215321	0.0539887187751813	0.529211904701365	0.0674254450381541	33.5813351677086	naive	diff21	0.1
Accordbs	6	sk	6	6151	616	0.387755102040816	0.992392223161454	0.513513513513513	0.987384356602187	0.980124223602485	0.441860465116279	0.965234529991202	0.444264911261112	0.686490956401432	bs	diff12	0.1
Accordbs	6	sk	6	6151	616	0.776119402985075	0.118824531516184	0.0245167373880245	0.948979591836735	0.137060041407867	0.0475319926873857	0.566178901065372	0.157800300657698	29.8055753101768	bs	diff21	0.1
Accordbs	6	sk	6	6151	616	1	0.0507185122569738	0.0213507625272331	1	0.0699792960662526	0.0418088737201365	0.684859489019615	0.271408681516068	32.12252077797	rs	diff12	0.1
Accordbs	6	sk	6	6151	616	0.298507462686567	0.957836456558773	0.168067226890756	0.979529616724739	0.939544513457557	0.21505376344086	0.636372015561036	0.149650388084475	2.08809131006317	rs	diff21	0.1
Accordbs	6	sk	6	6151	1231	1	0	0.0202898550724638	NA	0.0202898550724638	0.0397727272727273	0.827013645694964	0.299076313733931	33.8387730011919	naive	diff12	0.2
Accordbs	6	sk	6	6151	1231	1	0	0.0277432712215321	NA	0.0277432712215321	0.0539887187751813	0.543498436268403	0.0793342689378495	33.5813351677086	naive	diff21	0.2
Accordbs	6	sk	6	6151	1231	0.612244897959184	0.980980557903635	0.4	0.991880341880342	0.973498964803313	0.483870967741935	0.966916521469112	0.47882301813215	0.915328228223041	bs	diff12	0.2
Accordbs	6	sk	6	6151	1231	0.298507462686567	0.991056218057922	0.48780487804878	0.980202190395956	0.97184265010352	0.37037037037037	0.607468407536424	0.267675843725095	0.972527364968929	bs	diff21	0.2
Accordbs	6	sk	6	6151	1231	0.979591836734694	0.0536770921386306	0.0209881941407958	0.9921875	0.072463768115942	0.0410958904109589	0.770304656097435	0.392691427707217	32.0367078357127	rs	diff12	0.2
Accordbs	6	sk	6	6151	1231	0.223880597014925	0.993185689948893	0.483870967741935	0.978187919463087	0.97184265010352	0.306122448979592	0.656150677617026	0.223288006312444	0.972525709487707	rs	diff21	0.2
Accordbs	6	sk	6	6151	3076	1	0	0.0202898550724638	NA	0.0202898550724638	0.0397727272727273	0.821458761019201	0.393169435405579	33.8387730011919	naive	diff12	0.5
Accordbs	6	sk	6	6151	3076	1	0	0.0277432712215321	NA	0.0277432712215321	0.0539887187751813	0.617486460372753	0.191593330423284	33.5813351677086	naive	diff21	0.5
Accordbs	6	sk	6	6151	3076	0.469387755102041	0.998309382924768	0.851851851851852	0.989112227805695	0.987577639751553	0.605263157894737	0.973105387548088	0.640487261414927	0.429054447303124	bs	diff12	0.5
Accordbs	6	sk	6	6151	3076	0.417910447761194	0.993185689948893	0.636363636363636	0.983551244200759	0.977225672877847	0.504504504504505	0.684787307076203	0.441242291336596	0.786602689556511	bs	diff21	0.5
Accordbs	6	sk	6	6151	3076	0.448979591836735	0.994928148774303	0.647058823529412	0.988660226795464	0.983850931677019	0.530120481927711	0.764853278589542	0.526516380860424	0.557773032948522	rs	diff12	0.5
Accordbs	6	sk	6	6151	3076	0.402985074626866	0.984241908006814	0.421875	0.982985963419821	0.968115942028986	0.412213740458015	0.784322637239696	0.394007298994653	1.10124859938428	rs	diff21	0.5
Accordbs	6	sk	6	6151	6151	1	0	0.0202898550724638	NA	0.0202898550724638	0.0397727272727273	0.825051322304069	0.557437852793422	33.8387730011919	naive	diff12	1
Accordbs	6	sk	6	6151	6151	1	0	0.0277432712215321	NA	0.0277432712215321	0.0539887187751813	0.75096302982532	0.401286304294501	33.5813351677086	naive	diff21	1
Accordbs	6	sk	6	6151	6151	0.653061224489796	0.996196111580727	0.780487804878049	0.992839090143218	0.989233954451346	0.711111111111111	0.945779495230045	0.780488048174845	0.371849019728593	bs	diff12	1
Accordbs	6	sk	6	6151	6151	0.626865671641791	0.994037478705281	0.75	0.989402289105553	0.983850931677019	0.682926829268293	0.920592946680566	0.711552071385987	0.557773695141011	bs	diff21	1
Accordbs	6	sk	6	6151	6151	NA	NA	NA	NA	NA	NA	NA	NA	NA	rs	diff12	1
Accordbs	6	sk	6	6151	6151	NA	NA	NA	NA	NA	NA	NA	NA	NA	rs	diff21	1
Accordbs	6	sk	7	6151	616	1	0	0.020703933747412	NA	0.020703933747412	0.0405679513184584	0.784989429175476	0.197657578949228	33.8244708993318	naive	diff12	0.1
Accordbs	6	sk	7	6151	616	1	0	0.0136645962732919	NA	0.0136645962732919	0.0269607843137255	0.515151515151515	0.0462448635503925	34.0676066309549	naive	diff21	0.1
Accordbs	6	sk	7	6151	616	0.48	0.981818181818182	0.358208955223881	0.988926746166951	0.971428571428571	0.41025641025641	0.941572938689218	0.361854049935424	0.986836419850244	bs	diff12	0.1
Accordbs	6	sk	7	6151	616	0.848484848484849	0.135180520570949	0.0134099616858238	0.984709480122324	0.144927536231884	0.0264026402640264	0.575458616390606	0.0915799344673791	29.5338386857958	bs	diff21	0.1
Accordbs	6	sk	7	6151	616	0.4	0.984778012684989	0.357142857142857	0.987282746926664	0.972670807453416	0.377358490566038	0.706938689217759	0.236439579709965	0.943928789884718	rs	diff12	0.1
Accordbs	6	sk	7	6151	616	0.0606060606060606	0.998320738874895	0.333333333333333	0.987131589871316	0.985507246376812	0.102564102564103	0.578632674350559	0.0620786790921002	0.500563301122814	rs	diff21	0.1
Accordbs	6	sk	7	6151	1231	1	0	0.020703933747412	NA	0.020703933747412	0.0405679513184584	0.787103594080338	0.217731677551398	33.8244708993318	naive	diff12	0.2
Accordbs	6	sk	7	6151	1231	1	0	0.0136645962732919	NA	0.0136645962732919	0.0269607843137255	0.560186245324784	0.0999807488169862	34.0676066309549	naive	diff21	0.2
Accordbs	6	sk	7	6151	1231	0.48	0.98816067653277	0.461538461538462	0.988997037663987	0.977639751552795	0.470588235294118	0.945336152219873	0.462871585801542	0.772304891947505	bs	diff12	0.2
Accordbs	6	sk	7	6151	1231	0.242424242424242	0.995382031905961	0.421052631578947	0.989565943238731	0.985093167701863	0.307692307692308	0.602854743912678	0.179116184401141	0.514867389560463	bs	diff21	0.2
Accordbs	6	sk	7	6151	1231	0.38	0.994503171247357	0.59375	0.986991187578682	0.981780538302277	0.463414634146341	0.773116279069767	0.344554204168275	0.629282217864458	rs	diff12	0.2
Accordbs	6	sk	7	6151	1231	0.151515151515152	0.998740554156171	0.625	0.988367262152057	0.987163561076605	0.24390243902439	0.600991018497316	0.100136888534773	0.443355886970817	rs	diff21	0.2
Accordbs	6	sk	7	6151	3076	0.6	0.983932346723044	0.441176470588235	0.991478483170004	0.975983436853002	0.508474576271187	0.791966173361522	0.286014745274767	0.829515285965702	naive	diff12	0.5
Accordbs	6	sk	7	6151	3076	1	0	0.0136645962732919	NA	0.0136645962732919	0.0269607843137255	0.619742767727654	0.149765550974699	34.0676066309549	naive	diff21	0.5
Accordbs	6	sk	7	6151	3076	0.48	0.99830866807611	0.857142857142857	0.989107666527021	0.987577639751553	0.615384615384615	0.934672304439746	0.623618471707005	0.429054447303124	bs	diff12	0.5
Accordbs	6	sk	7	6151	3076	0.303030303030303	0.998320738874895	0.714285714285714	0.990420658059142	0.988819875776398	0.425531914893617	0.731445436735109	0.337115398647647	0.386149135011309	bs	diff21	0.5
Accordbs	6	sk	7	6151	3076	0.48	0.995771670190275	0.705882352941177	0.989080218395632	0.985093167701863	0.571428571428571	0.825205073995772	0.568716529424861	0.514867058464219	rs	diff12	0.5
Accordbs	6	sk	7	6151	3076	0.303030303030303	0.994962216624685	0.454545454545455	0.990388633514417	0.985507246376812	0.363636363636364	0.788616645039819	0.285675725076297	0.50056594989277	rs	diff21	0.5
Accordbs	6	sk	7	6151	6151	0.6	0.997040169133192	0.810810810810811	0.991589571068125	0.988819875776398	0.689655172413793	0.798520084566596	0.510717907518857	0.386150128300042	naive	diff12	1
Accordbs	6	sk	7	6151	6151	1	0	0.0136645962732919	NA	0.0136645962732919	0.0269607843137255	0.69445080528204	0.224744854980262	34.0676066309549	naive	diff21	1
Accordbs	6	sk	7	6151	6151	0.68	0.999577167019027	0.971428571428571	0.99327731092437	0.99296066252588	0.8	0.917957716701903	0.804877777474996	0.243130434083194	bs	diff12	1
Accordbs	6	sk	7	6151	6151	0.484848484848485	0.997481108312343	0.727272727272727	0.992895946510656	0.990476190476191	0.581818181818182	0.918504948731649	0.586423630160876	0.328942714148045	bs	diff21	1
Accordbs	6	sk	7	6151	6151	NA	NA	NA	NA	NA	NA	NA	NA	NA	rs	diff12	1
Accordbs	6	sk	7	6151	6151	NA	NA	NA	NA	NA	NA	NA	NA	NA	rs	diff21	1
Accordbs	6	sk	8	6151	616	1	0	0.0178053830227743	NA	0.0178053830227743	0.0349877949552482	0.763049531354171	0.151667869787601	33.924585612353	naive	diff12	0.1
Accordbs	6	sk	8	6151	616	1	0	0.0140786749482402	NA	0.0140786749482402	0.027766435279706	0.514495886552857	0.0307558682092775	34.0533045290947	naive	diff21	0.1
Accordbs	6	sk	8	6151	616	0.813953488372093	0.941399662731872	0.201149425287356	0.996430165104864	0.939130434782609	0.32258064516129	0.940840817286952	0.250302666013368	2.10240632467688	bs	diff12	0.1
Accordbs	6	sk	8	6151	616	0.235294117647059	0.984460310793784	0.177777777777778	0.989029535864979	0.973913043478261	0.20253164556962	0.456722336141512	0.0639619515203837	0.901023808689148	bs	diff21	0.1
Accordbs	6	sk	8	6151	616	0.232558139534884	0.996627318718381	0.555555555555556	0.986232790988736	0.983022774327122	0.327868852459016	0.614921173379348	0.217227321346002	0.586375250091421	rs	diff12	0.1
Accordbs	6	sk	8	6151	616	0.294117647058824	0.973540529189416	0.136986301369863	0.989752348420154	0.963975155279503	0.186915887850467	0.678199965412456	0.0695862928331115	1.24427491552602	rs	diff21	0.1
Accordbs	6	sk	8	6151	1231	1	0	0.0178053830227743	NA	0.0178053830227743	0.0349877949552482	0.765579042315385	0.170469830211802	33.924585612353	naive	diff12	0.2
Accordbs	6	sk	8	6151	1231	1	0	0.0140786749482402	NA	0.0140786749482402	0.027766435279706	0.588025298317563	0.172664618143513	34.0533045290947	naive	diff21	0.2
Accordbs	6	sk	8	6151	1231	0.488372093023256	0.973440134907251	0.25	0.990561990561991	0.9648033126294	0.330708661417323	0.933100317659516	0.309550963761633	1.21567137399814	bs	diff12	0.2
Accordbs	6	sk	8	6151	1231	0.352941176470588	0.99580008399832	0.545454545454545	0.99080651901379	0.986749482401656	0.428571428571429	0.521536922202732	0.293999060846124	0.457659975408466	bs	diff21	0.2
Accordbs	6	sk	8	6151	1231	0.302325581395349	0.989460370994941	0.342105263157895	0.987379049221708	0.977225672877847	0.320987654320988	0.700547080277658	0.28276510372545	0.78660566942271	rs	diff12	0.2
Accordbs	6	sk	8	6151	1231	0.352941176470588	0.98740025199496	0.285714285714286	0.990729034976823	0.978467908902692	0.315789473684211	0.67115275341552	0.238486988009485	0.743702012612118	rs	diff21	0.2
Accordbs	6	sk	8	6151	3076	1	0	0.0178053830227743	NA	0.0178053830227743	0.0349877949552482	0.759010157261069	0.2154284601628	33.924585612353	naive	diff12	0.5
Accordbs	6	sk	8	6151	3076	1	0	0.0140786749482402	NA	0.0140786749482402	0.027766435279706	0.674580626034538	0.222769140147528	34.0533045290947	naive	diff21	0.5
Accordbs	6	sk	8	6151	3076	0.325581395348837	0.996627318718381	0.636363636363636	0.987881320518178	0.984679089026915	0.430769230769231	0.920668457586572	0.449732553418601	0.529168167035668	bs	diff12	0.5
Accordbs	6	sk	8	6151	3076	0.441176470588235	0.996220075598488	0.625	0.992053534086156	0.988405797101449	0.517241379310345	0.610025446549893	0.409510070259274	0.400452561256469	bs	diff21	0.5
Accordbs	6	sk	8	6151	3076	0.302325581395349	0.998735244519393	0.8125	0.987494789495623	0.986335403726708	0.440677966101695	0.697394995882191	0.388498556497119	0.471959428498694	rs	diff12	0.5
Accordbs	6	sk	8	6151	3076	0.323529411764706	0.997480050398992	0.647058823529412	0.990408673894912	0.987991718426501	0.431372549019608	0.727672505373422	0.372655940666635	0.414753338731674	rs	diff21	0.5
Accordbs	6	sk	8	6151	6151	1	0	0.0178053830227743	NA	0.0178053830227743	0.0349877949552482	0.719665477077532	0.361430823109718	33.924585612353	naive	diff12	1
Accordbs	6	sk	8	6151	6151	1	0	0.0140786749482402	NA	0.0140786749482402	0.027766435279706	0.703152407540084	0.233680672640324	34.0533045290947	naive	diff21	1
Accordbs	6	sk	8	6151	6151	0.511627906976744	0.996627318718381	0.733333333333333	0.991194968553459	0.987991718426501	0.602739726027397	0.834189576061806	0.601301655023252	0.414754000924163	bs	diff12	1
Accordbs	6	sk	8	6151	6151	0.382352941176471	1	1	0.991257285595337	0.991304347826087	0.553191489361702	0.709112582454233	0.510657248632955	0.300337186042703	bs	diff21	1
Accordbs	6	sk	8	6151	6151	NA	NA	NA	NA	NA	NA	NA	NA	NA	rs	diff12	1
Accordbs	6	sk	8	6151	6151	NA	NA	NA	NA	NA	NA	NA	NA	NA	rs	diff21	1
Accordbs	6	sk	9	6151	616	0.607843137254902	0.970812182741117	0.31	0.991360691144708	0.963146997929607	0.410596026490066	0.789327659998009	0.208075096626228	1.27288044363136	naive	diff12	0.1
Accordbs	6	sk	9	6151	616	1	0	0.0202898550724638	NA	0.0202898550724638	0.0397727272727273	0.551020408163265	0.129738174479621	33.8387730011919	naive	diff21	0.1
Accordbs	6	sk	9	6151	616	0.705882352941177	0.965313028764805	0.305084745762712	0.99346974314323	0.959834368530021	0.42603550295858	0.923302146577751	0.366537179635242	1.38729891399404	bs	diff12	0.1
Accordbs	6	sk	9	6151	616	0.142857142857143	0.999577345731192	0.875	0.982550893228085	0.982194616977226	0.245614035087719	0.484335915262132	0.187439511920987	0.614976473945587	bs	diff21	0.1
Accordbs	6	sk	9	6151	616	0.196078431372549	0.998730964467005	0.769230769230769	0.98293089092423	0.981780538302277	0.3125	0.635803390730235	0.246122783986159	0.629278906902014	rs	diff12	0.1
Accordbs	6	sk	9	6151	616	0.163265306122449	0.996196111580727	0.470588235294118	0.982902418682235	0.979296066252588	0.242424242424242	0.624532061345248	0.187674970708072	0.715091518063109	rs	diff21	0.1
Accordbs	6	sk	9	6151	1231	0.607843137254902	0.976311336717428	0.35632183908046	0.991408934707904	0.968530020703934	0.449275362318841	0.792077236986165	0.236894004786421	1.08695311944899	naive	diff12	0.2
Accordbs	6	sk	9	6151	1231	1	0	0.0202898550724638	NA	0.0202898550724638	0.0397727272727273	0.56080183552711	0.119706917694079	33.8387730011919	naive	diff21	0.2
Accordbs	6	sk	9	6151	1231	0.647058823529412	0.978426395939086	0.392857142857143	0.992277992277992	0.971428571428571	0.488888888888889	0.918213562920938	0.438132663586794	0.986839068620198	bs	diff12	0.2
Accordbs	6	sk	9	6151	1231	0.204081632653061	0.997886728655959	0.666666666666667	0.98375	0.981780538302277	0.3125	0.518592475028896	0.234627044211642	0.629279569094502	bs	diff21	0.2
Accordbs	6	sk	9	6151	1231	0.372549019607843	0.988155668358714	0.404255319148936	0.986486486486487	0.975155279503106	0.387755102040816	0.673683686672639	0.292668495687643	0.858115516531134	rs	diff12	0.2
Accordbs	6	sk	9	6151	1231	0.204081632653061	0.990278951817413	0.303030303030303	0.983627204030227	0.974327122153209	0.24390243902439	0.644707333482844	0.191937161255337	0.886717402577789	rs	diff21	0.2
Accordbs	6	sk	9	6151	3076	1	0	0.0211180124223602	NA	0.0211180124223602	0.0413625304136253	0.787772469393849	0.316826129389196	33.8101687974716	naive	diff12	0.5
Accordbs	6	sk	9	6151	3076	1	0	0.0202898550724638	NA	0.0202898550724638	0.0397727272727273	0.631173771283661	0.202167199933701	33.8387730011919	naive	diff21	0.5
Accordbs	6	sk	9	6151	3076	0.627450980392157	0.991539763113367	0.615384615384615	0.991959373677529	0.983850931677019	0.621359223300971	0.926246640788295	0.618636221954338	0.557775681718477	bs	diff12	0.5
Accordbs	6	sk	9	6151	3076	0.530612244897959	0.992814877430262	0.604651162790698	0.990303541315346	0.98343685300207	0.565217391304348	0.712758983559612	0.511250957749835	0.572076459193682	bs	diff21	0.5
Accordbs	6	sk	9	6151	3076	0.450980392156863	0.997038917089679	0.766666666666667	0.988259958071279	0.985507246376812	0.567901234567901	0.781663680700707	0.530652507998649	0.500564294411548	rs	diff12	0.5
Accordbs	6	sk	9	6151	3076	0.489795918367347	0.989433643279797	0.489795918367347	0.989433643279797	0.979296066252588	0.489795918367347	0.873574620042438	0.471181233090187	0.715096815603019	rs	diff21	0.5
Accordbs	6	sk	9	6151	6151	0.568627450980392	0.996192893401015	0.763157894736842	0.990744636095919	0.987163561076605	0.651685393258427	0.782410172190704	0.459530716629621	0.443357873548284	naive	diff12	1
Accordbs	6	sk	9	6151	6151	1	0	0.0202898550724638	NA	0.0202898550724638	0.0397727272727273	0.691975606810772	0.292133636445278	33.8387730011919	naive	diff21	1
Accordbs	6	sk	9	6151	6151	0.705882352941177	0.998307952622673	0.9	0.993684210526316	0.992132505175983	0.791208791208791	0.937315450714973	0.808385984810333	0.271734968899804	bs	diff12	1
Accordbs	6	sk	9	6151	6151	0.612244897959184	0.997464074387151	0.833333333333333	0.992013451029845	0.989648033126294	0.705882352941177	0.944058688564183	0.74118865763604	0.357546255675922	bs	diff21	1
Accordbs	6	sk	9	6151	6151	NA	NA	NA	NA	NA	NA	NA	NA	NA	rs	diff12	1
Accordbs	6	sk	9	6151	6151	NA	NA	NA	NA	NA	NA	NA	NA	NA	rs	diff21	1
Accordbs	6	sk	10	6151	616	1	0	0.0240165631469979	NA	0.0240165631469979	0.0469065911847958	0.708652144017088	0.144096294358471	33.7100540844503	naive	diff12	0.1
Accordbs	6	sk	10	6151	616	1	0	0.0202898550724638	NA	0.0202898550724638	0.0397727272727273	0.520196836130902	0.0510674180263707	33.8387730011919	naive	diff21	0.1
Accordbs	6	sk	10	6151	616	0.724137931034483	0.945269410267289	0.245614035087719	0.992869875222816	0.939958592132505	0.366812227074236	0.90622211168493	0.300103559103592	2.07379947218656	bs	diff12	0.1
Accordbs	6	sk	10	6151	616	0.204081632653061	0.983516483516483	0.204081632653061	0.983516483516483	0.967701863354037	0.204081632653061	0.438081149619611	0.131324656697272	1.11555103234071	bs	diff21	0.1
Accordbs	6	sk	10	6151	616	0.275862068965517	0.980483665676708	0.258064516129032	0.982150446238844	0.963561076604555	0.266666666666667	0.606868023349378	0.194441626011203	1.2585710576538	rs	diff12	0.1
Accordbs	6	sk	10	6151	616	0.142857142857143	0.986897717666948	0.184210526315789	0.982330668910391	0.969772256728778	0.160919540229885	0.540277226697949	0.081831947937636	1.04403952975106	rs	diff21	0.1
Accordbs	6	sk	10	6151	1231	1	0	0.0240165631469979	NA	0.0240165631469979	0.0469065911847958	0.710985618773134	0.159499523202815	33.7100540844503	naive	diff12	0.2
Accordbs	6	sk	10	6151	1231	1	0	0.0202898550724638	NA	0.0202898550724638	0.0397727272727273	0.560379181258302	0.10081402223454	33.8387730011919	naive	diff21	0.2
Accordbs	6	sk	10	6151	1231	0.482758620689655	0.977089520577005	0.341463414634146	0.987141020145735	0.965217391304348	0.4	0.908200810498442	0.363571431040034	1.201366623368	bs	diff12	0.2
Accordbs	6	sk	10	6151	1231	0.163265306122449	0.999577345731192	0.888888888888889	0.982959268495428	0.982608695652174	0.275862068965517	0.455328031466179	0.19741926081936	0.600674703181649	bs	diff21	0.2
Accordbs	6	sk	10	6151	1231	0.862068965517241	0.0543063215952482	0.0219394471259324	0.941176470588235	0.0737060041407867	0.0427899015832264	0.614347578014133	0.250423691908046	31.9937992124584	rs	diff12	0.2
Accordbs	6	sk	10	6151	1231	0.163265306122449	0.996618765849535	0.5	0.982909545644018	0.979710144927536	0.246153846153846	0.581787913813032	0.138019850626855	0.700789416202926	rs	diff21	0.2
Accordbs	6	sk	10	6151	3076	1	0	0.0240165631469979	NA	0.0240165631469979	0.0469065911847958	0.716713238628882	0.220270104235606	33.7100540844503	naive	diff12	0.5
Accordbs	6	sk	10	6151	3076	1	0	0.0202898550724638	NA	0.0202898550724638	0.0397727272727273	0.600561526385702	0.148987886085357	33.8387730011919	naive	diff21	0.5
Accordbs	6	sk	10	6151	3076	0.448275862068966	0.993635977938057	0.634146341463415	0.986520640269587	0.980538302277433	0.525252525252525	0.867588108788202	0.498313839578154	0.672188192348761	bs	diff12	0.5
Accordbs	6	sk	10	6151	3076	0.36734693877551	0.991546914623838	0.473684210526316	0.986958350862432	0.97888198757764	0.413793103448276	0.564454775993238	0.344513493733545	0.729396930885735	bs	diff21	0.5
Accordbs	6	sk	10	6151	3076	0.362068965517241	0.991938905388205	0.525	0.984421052631579	0.976811594202899	0.428571428571429	0.682929059441429	0.377808424166542	0.800905453609182	rs	diff12	0.5
Accordbs	6	sk	10	6151	3076	0.387755102040816	0.980557903634827	0.292307692307692	0.987234042553191	0.968530020703934	0.333333333333333	0.759423465074957	0.300960164473718	1.08694980848654	rs	diff21	0.5
Accordbs	6	sk	10	6151	6151	1	0	0.0240165631469979	NA	0.0240165631469979	0.0469065911847958	0.714880839173116	0.418867598350398	33.7100540844503	naive	diff12	1
Accordbs	6	sk	10	6151	6151	1	0	0.0202898550724638	NA	0.0202898550724638	0.0397727272727273	0.680926216640502	0.241863863252158	33.8387730011919	naive	diff21	1
Accordbs	6	sk	10	6151	6151	0.517241379310345	0.995757318625371	0.75	0.988210526315789	0.984265010351967	0.612244897959184	0.834162363027226	0.625687179184558	0.543470599992095	bs	diff12	1
Accordbs	6	sk	10	6151	6151	0.571428571428571	0.993660185967878	0.651162790697674	0.99114671163575	0.985093167701863	0.608695652173913	0.807355909396726	0.579610840606269	0.514868713945441	bs	diff21	1
Accordbs	6	sk	10	6151	6151	NA	NA	NA	NA	NA	NA	NA	NA	NA	rs	diff12	1
Accordbs	6	sk	10	6151	6151	NA	NA	NA	NA	NA	NA	NA	NA	NA	rs	diff21	1
Sprintbs	2	adjM	1	5617	562	1	0	0.0576131687242798	NA	0.0576131687242798	0.108949416342412	0.871490954460387	0.575664200610315	32.5496415730291	naive	diff12	0.1
Sprintbs	2	adjM	1	5617	562	1	0	0.065843621399177	NA	0.065843621399177	0.123552123552124	0.608709618208517	0.212481991668494	32.2653652274131	naive	diff21	0.1
Sprintbs	2	adjM	1	5617	562	0.5	0.988355167394469	0.724137931034483	0.97	0.960219478737997	0.591549295774648	0.946766479517571	0.665021180015405	1.37397930347305	bs	diff12	0.1
Sprintbs	2	adjM	1	5617	562	0.3125	0.972099853157122	0.441176470588235	0.952517985611511	0.928669410150892	0.365853658536585	0.492459006363191	0.220429121295053	2.46369213290333	bs	diff21	0.1
Sprintbs	2	adjM	1	5617	562	0.333333333333333	0.98981077147016	0.666666666666667	0.96045197740113	0.9519890260631	0.444444444444444	0.701306577944133	0.403106904832953	1.65824797119875	rs	diff12	0.1
Sprintbs	2	adjM	1	5617	562	0.4375	0.935389133627019	0.323076923076923	0.95933734939759	0.902606310013717	0.371681415929204	0.66415810083211	0.284100786302465	3.36390714173606	rs	diff21	0.1
Sprintbs	2	adjM	1	5617	1124	1	0	0.0576131687242798	NA	0.0576131687242798	0.108949416342412	0.858858390517779	0.544963752378156	32.5496415730291	naive	diff12	0.2
Sprintbs	2	adjM	1	5617	1124	1	0	0.065843621399177	NA	0.065843621399177	0.123552123552124	0.636288546255507	0.227750485833252	32.2653652274131	naive	diff21	0.2
Sprintbs	2	adjM	1	5617	1124	0.738095238095238	0.965065502183406	0.563636363636364	0.983679525222552	0.9519890260631	0.639175257731959	0.950492132806543	0.704676019074353	1.6582666175037	bs	diff12	0.2
Sprintbs	2	adjM	1	5617	1124	0.395833333333333	0.976505139500734	0.542857142857143	0.95821325648415	0.938271604938272	0.457831325301205	0.546530837004405	0.327372716302184	2.13204078371724	bs	diff21	0.2
Sprintbs	2	adjM	1	5617	1124	0.357142857142857	0.991266375545852	0.714285714285714	0.961864406779661	0.954732510288066	0.476190476190476	0.736258404380675	0.459540180686069	1.56349028616822	rs	diff12	0.2
Sprintbs	2	adjM	1	5617	1124	0.4375	0.976505139500734	0.567567567567568	0.960982658959538	0.941015089163237	0.494117647058823	0.742917890357318	0.405773834457504	2.03728419552818	rs	diff21	0.2
Sprintbs	2	adjM	1	5617	2809	1	0	0.0576131687242798	NA	0.0576131687242798	0.108949416342412	0.887034726554377	0.664308371988174	32.5496415730291	naive	diff12	0.5
Sprintbs	2	adjM	1	5617	2809	1	0	0.065843621399177	NA	0.065843621399177	0.123552123552124	0.72329295154185	0.407891856793738	32.2653652274131	naive	diff21	0.5
Sprintbs	2	adjM	1	5617	2809	0.761904761904762	0.976710334788937	0.666666666666667	0.985315712187959	0.964334705075446	0.711111111111111	0.960230817217717	0.775004931582776	1.23185319592121	bs	diff12	0.5
Sprintbs	2	adjM	1	5617	2809	0.479166666666667	0.980910425844347	0.638888888888889	0.963924963924964	0.947873799725652	0.547619047619048	0.714635340186001	0.492353823481391	1.80038943453114	bs	diff21	0.5
Sprintbs	2	adjM	1	5617	2809	0.642857142857143	0.991266375545852	0.818181818181818	0.978448275862069	0.97119341563786	0.72	0.92734109655507	0.718890237827049	0.994950757033891	rs	diff12	0.5
Sprintbs	2	adjM	1	5617	2809	0.583333333333333	0.976505139500734	0.636363636363636	0.970802919708029	0.950617283950617	0.608695652173913	0.859826235927557	0.573015175921319	1.70563613686649	rs	diff21	0.5
Sprintbs	2	adjM	1	5617	5617	1	0	0.0576131687242798	NA	0.0576131687242798	0.108949416342412	0.88994593470576	0.733574810491613	32.5496415730291	naive	diff12	1
Sprintbs	2	adjM	1	5617	5617	0.604166666666667	0.985315712187959	0.743589743589744	0.972463768115942	0.960219478737997	0.666666666666667	0.794741189427313	0.507061422435871	1.37398149715598	naive	diff21	1
Sprintbs	2	adjM	1	5617	5617	0.761904761904762	0.992721979621543	0.864864864864865	0.985549132947977	0.979423868312757	0.810126582278481	0.98244610799196	0.879560270753678	0.710679895625256	bs	diff12	1
Sprintbs	2	adjM	1	5617	5617	0.604166666666667	0.991189427312775	0.828571428571429	0.972622478386167	0.965706447187929	0.698795180722892	0.93644456681351	0.741863031320224	1.184463933412	bs	diff21	1
Sprintbs	2	adjM	1	5617	5617	NA	NA	NA	NA	NA	NA	NA	NA	NA	rs	diff12	1
Sprintbs	2	adjM	1	5617	5617	NA	NA	NA	NA	NA	NA	NA	NA	NA	rs	diff21	1
Sprintbs	2	adjM	2	5617	562	1	0	0.0425240054869684	NA	0.0425240054869684	0.0815789473684211	0.634069692208152	0.111149965056692	33.070814873325	naive	diff12	0.1
Sprintbs	2	adjM	2	5617	562	1	0	0.037037037037037	NA	0.037037037037037	0.0714285714285714	0.623219373219373	0.160197064797028	33.260332437069	naive	diff21	0.1
Sprintbs	2	adjM	2	5617	562	0.548387096774194	0.931232091690544	0.261538461538462	0.978915662650602	0.914951989026063	0.354166666666667	0.884601164617802	0.344204455063411	2.93750688225118	bs	diff12	0.1
Sprintbs	2	adjM	2	5617	562	0.259259259259259	0.991452991452991	0.538461538461538	0.972067039106145	0.964334705075446	0.35	0.68056874538356	0.290609554444602	1.23184222750653	bs	diff21	0.1
Sprintbs	2	adjM	2	5617	562	0.290322580645161	0.987106017191977	0.5	0.969057665260197	0.957475994513032	0.36734693877551	0.683773916258434	0.286880490039221	1.46873698850357	rs	diff12	0.1
Sprintbs	2	adjM	2	5617	562	0.259259259259259	0.994301994301994	0.636363636363636	0.972144846796657	0.967078189300412	0.368421052631579	0.713253139179065	0.31589399621705	1.13708344563454	rs	diff21	0.1
Sprintbs	2	adjM	2	5617	1124	1	0	0.0425240054869684	NA	0.0425240054869684	0.0815789473684211	0.63765135409927	0.120027551905062	33.070814873325	naive	diff12	0.2
Sprintbs	2	adjM	2	5617	1124	1	0	0.037037037037037	NA	0.037037037037037	0.0714285714285714	0.656695156695157	0.17489078274447	33.260332437069	naive	diff21	0.2
Sprintbs	2	adjM	2	5617	1124	0.419354838709677	0.97134670487106	0.393939393939394	0.974137931034483	0.947873799725652	0.40625	0.883723079767076	0.395185815909163	1.80039711242141	bs	diff12	0.2
Sprintbs	2	adjM	2	5617	1124	0.481481481481481	0.977207977207977	0.448275862068966	0.98	0.958847736625514	0.464285714285714	0.756436636066266	0.433309541484619	1.42136637229932	bs	diff21	0.2
Sprintbs	2	adjM	2	5617	1124	0.387096774193548	0.974212034383954	0.4	0.972818311874106	0.949245541838134	0.39344262295082	0.752056567150384	0.344890719529501	1.75301662464395	rs	diff12	0.2
Sprintbs	2	adjM	2	5617	1124	0.296296296296296	1	1	0.973647711511789	0.973936899862826	0.457142857142857	0.789279307797826	0.430074648939846	0.900187587796027	rs	diff21	0.2
Sprintbs	2	adjM	2	5617	2809	1	0	0.0425240054869684	NA	0.0425240054869684	0.0815789473684211	0.639084018855717	0.12414722957868	33.070814873325	naive	diff12	0.5
Sprintbs	2	adjM	2	5617	2809	1	0	0.037037037037037	NA	0.037037037037037	0.0714285714285714	0.729344729344729	0.255871173250328	33.260332437069	naive	diff21	0.5
Sprintbs	2	adjM	2	5617	2809	0.419354838709677	0.977077363896848	0.448275862068966	0.974285714285714	0.953360768175583	0.433333333333333	0.847929568351973	0.432198395430639	1.61087954867743	bs	diff12	0.5
Sprintbs	2	adjM	2	5617	2809	0.555555555555556	0.984330484330484	0.576923076923077	0.982930298719772	0.968449931412894	0.566037735849057	0.829455523899968	0.568136669605763	1.08971282943029	bs	diff21	0.5
Sprintbs	2	adjM	2	5617	2809	0.32258064516129	0.991404011461318	0.625	0.97054698457223	0.962962962962963	0.425531914893617	0.759682040854053	0.379565776720528	1.27922052160106	rs	diff12	0.5
Sprintbs	2	adjM	2	5617	2809	0.592592592592593	0.984330484330484	0.592592592592593	0.984330484330484	0.969821673525377	0.592592592592593	0.87852168407724	0.598298404688555	1.04233453533576	rs	diff21	0.5
Sprintbs	2	adjM	2	5617	5617	1	0	0.0425240054869684	NA	0.0425240054869684	0.0815789473684211	0.62868564562344	0.129483761818847	33.070814873325	naive	diff12	1
Sprintbs	2	adjM	2	5617	5617	1	0	0.037037037037037	NA	0.037037037037037	0.0714285714285714	0.825498575498575	0.44514385102178	33.260332437069	naive	diff21	1
Sprintbs	2	adjM	2	5617	5617	0.645161290322581	0.944126074498567	0.338983050847458	0.983582089552239	0.931412894375857	0.444444444444444	0.845526388760514	0.460377738535063	2.36895748154364	bs	diff12	1
Sprintbs	2	adjM	2	5617	5617	0.555555555555556	1	1	0.983193277310924	0.983539094650206	0.714285714285714	0.893848264218635	0.718360643322051	0.568539529134333	bs	diff21	1
Sprintbs	2	adjM	2	5617	5617	NA	NA	NA	NA	NA	NA	NA	NA	NA	rs	diff12	1
Sprintbs	2	adjM	2	5617	5617	NA	NA	NA	NA	NA	NA	NA	NA	NA	rs	diff21	1
Sprintbs	2	adjM	3	5617	562	1	0	0.0617283950617284	NA	0.0617283950617284	0.116279069767442	0.676608187134503	0.205772592068016	32.4075034002211	naive	diff12	0.1
Sprintbs	2	adjM	3	5617	562	1	0	0.0644718792866941	NA	0.0644718792866941	0.121134020618557	0.582173831659075	0.193530051095814	32.3127446183491	naive	diff21	0.1
Sprintbs	2	adjM	3	5617	562	0.822222222222222	0.89327485380117	0.336363636363636	0.987075928917609	0.888888888888889	0.47741935483871	0.910818713450292	0.400577444498511	3.83772189108391	bs	diff12	0.1
Sprintbs	2	adjM	3	5617	562	0.48936170212766	0.941348973607038	0.365079365079365	0.963963963963964	0.912208504801097	0.418181818181818	0.627581581081924	0.281321419840721	3.03225469570849	bs	diff21	0.1
Sprintbs	2	adjM	3	5617	562	0.466666666666667	0.948830409356725	0.375	0.964338781575037	0.919067215363512	0.415841584158416	0.695012995451592	0.298009837082584	2.79535774102852	rs	diff12	0.1
Sprintbs	2	adjM	3	5617	562	0.893617021276596	0.0762463343108504	0.0625	0.912280701754386	0.128943758573388	0.11682892906815	0.697448056404817	0.318881322655959	30.0859077601499	rs	diff21	0.1
Sprintbs	2	adjM	3	5617	1124	1	0	0.0617283950617284	NA	0.0617283950617284	0.116279069767442	0.678070175438596	0.212371120428893	32.4075034002211	naive	diff12	0.2
Sprintbs	2	adjM	3	5617	1124	1	0	0.0644718792866941	NA	0.0644718792866941	0.121134020618557	0.610423036126536	0.206403399230281	32.3127446183491	naive	diff21	0.2
Sprintbs	2	adjM	3	5617	1124	0.755555555555556	0.919590643274854	0.382022471910112	0.9828125	0.909465020576132	0.507462686567164	0.914847303443795	0.44917301254028	3.12702773651957	bs	diff12	0.2
Sprintbs	2	adjM	3	5617	1124	0.468085106382979	0.979472140762463	0.611111111111111	0.963924963924964	0.946502057613169	0.530120481927711	0.670462344793161	0.381167628951312	1.84776882546713	bs	diff21	0.2
Sprintbs	2	adjM	3	5617	1124	0.577777777777778	0.928362573099415	0.346666666666667	0.970948012232416	0.906721536351166	0.433333333333333	0.747238466536712	0.325285226407896	3.22177774365982	rs	diff12	0.2
Sprintbs	2	adjM	3	5617	1124	0.446808510638298	0.976539589442815	0.567567567567568	0.96242774566474	0.94238683127572	0.5	0.71543333125351	0.414869486794122	1.98990590143365	rs	diff21	0.2
Sprintbs	2	adjM	3	5617	2809	1	0	0.0617283950617284	NA	0.0617283950617284	0.116279069767442	0.655116959064328	0.184714877429605	32.4075034002211	naive	diff12	0.5
Sprintbs	2	adjM	3	5617	2809	1	0	0.0644718792866941	NA	0.0644718792866941	0.121134020618557	0.657749422848942	0.237051998306419	32.3127446183491	naive	diff21	0.5
Sprintbs	2	adjM	3	5617	2809	0.777777777777778	0.916666666666667	0.380434782608696	0.984301412872841	0.908093278463649	0.510948905109489	0.879256010396361	0.49888878260783	3.17440822429703	bs	diff12	0.5
Sprintbs	2	adjM	3	5617	2809	0.638297872340426	0.958944281524927	0.517241379310345	0.974664679582712	0.938271604938272	0.571428571428571	0.771479378548699	0.531728748222056	2.13205394581485	bs	diff21	0.5
Sprintbs	2	adjM	3	5617	2809	0.533333333333333	0.947368421052632	0.4	0.968609865470852	0.921810699588477	0.457142857142857	0.793453541260559	0.411646655945046	2.70060224968093	rs	diff12	0.5
Sprintbs	2	adjM	3	5617	2809	0.553191489361702	0.970674486803519	0.565217391304348	0.969253294289897	0.943758573388203	0.559139784946237	0.766300617707618	0.509478135657607	1.942531994705	rs	diff21	0.5
Sprintbs	2	adjM	3	5617	5617	1	0	0.0617283950617284	NA	0.0617283950617284	0.116279069767442	0.684649122807018	0.250039266253931	32.4075034002211	naive	diff12	1
Sprintbs	2	adjM	3	5617	5617	1	0	0.0644718792866941	NA	0.0644718792866941	0.121134020618557	0.8041118113184	0.56824994895392	32.3127446183491	naive	diff21	1
Sprintbs	2	adjM	3	5617	5617	0.8	0.937134502923977	0.455696202531646	0.986153846153846	0.928669410150892	0.580645161290323	0.940334632878493	0.588357815269808	2.46371845709857	bs	diff12	1
Sprintbs	2	adjM	3	5617	5617	0.659574468085106	0.980938416422287	0.704545454545455	0.976642335766423	0.960219478737997	0.681318681318681	0.893273850377488	0.745087173717267	1.37398478768039	bs	diff21	1
Sprintbs	2	adjM	3	5617	5617	NA	NA	NA	NA	NA	NA	NA	NA	NA	rs	diff12	1
Sprintbs	2	adjM	3	5617	5617	NA	NA	NA	NA	NA	NA	NA	NA	NA	rs	diff21	1
Sprintbs	2	adjM	4	5617	562	1	0	0.0384087791495199	NA	0.0384087791495199	0.0739762219286658	0.806449969431424	0.328303191978242	33.212953046133	naive	diff12	0.1
Sprintbs	2	adjM	4	5617	562	0.195121951219512	0.991279069767442	0.571428571428571	0.953846153846154	0.946502057613169	0.290909090909091	0.593200510493477	0.181367225488918	1.84776005073539	naive	diff21	0.1
Sprintbs	2	adjM	4	5617	562	0.642857142857143	0.961483594864479	0.4	0.985380116959064	0.949245541838134	0.493150684931507	0.912803138373752	0.504719583724128	1.75302649621716	bs	diff12	0.1
Sprintbs	2	adjM	4	5617	562	0.414634146341463	0.960755813953488	0.386363636363636	0.964963503649635	0.930041152263374	0.4	0.589283182076007	0.216934389973292	2.41632261354055	bs	diff21	0.1
Sprintbs	2	adjM	4	5617	562	0.178571428571429	0.998573466476462	0.833333333333333	0.968188105117566	0.967078189300412	0.294117647058824	0.569263297330344	0.215708277017362	1.13708015511013	rs	diff12	0.1
Sprintbs	2	adjM	4	5617	562	0.414634146341463	0.944767441860465	0.309090909090909	0.964391691394659	0.914951989026063	0.354166666666667	0.688918037436188	0.239409444994438	2.9374959138365	rs	diff21	0.1
Sprintbs	2	adjM	4	5617	1124	1	0	0.0384087791495199	NA	0.0384087791495199	0.0739762219286658	0.790019360097819	0.320957871822039	33.212953046133	naive	diff12	0.2
Sprintbs	2	adjM	4	5617	1124	1	0	0.056241426611797	NA	0.056241426611797	0.106493506493507	0.588840045377198	0.144369041175003	32.5970209639651	naive	diff21	0.2
Sprintbs	2	adjM	4	5617	1124	0.607142857142857	0.97432239657632	0.485714285714286	0.984149855907781	0.960219478737997	0.53968253968254	0.905135520684736	0.564135335476434	1.37399027188773	bs	diff12	0.2
Sprintbs	2	adjM	4	5617	1124	0.439024390243902	0.978197674418605	0.545454545454545	0.966954022988506	0.947873799725652	0.486486486486486	0.663322461712989	0.345743063715683	1.80039162821407	bs	diff21	0.2
Sprintbs	2	adjM	4	5617	1124	0.392857142857143	0.968616262482168	0.333333333333333	0.975574712643678	0.946502057613169	0.360655737704918	0.719686162624822	0.336920078841433	1.84777760019888	rs	diff12	0.2
Sprintbs	2	adjM	4	5617	1124	0.414634146341463	0.976744186046512	0.515151515151515	0.96551724137931	0.945130315500686	0.459459459459459	0.71144710720363	0.352990821918783	1.8951493132446	rs	diff21	0.2
Sprintbs	2	adjM	4	5617	2809	1	0	0.0384087791495199	NA	0.0384087791495199	0.0739762219286658	0.814295903810882	0.447587966709933	33.212953046133	naive	diff12	0.5
Sprintbs	2	adjM	4	5617	2809	1	0	0.056241426611797	NA	0.056241426611797	0.106493506493507	0.702956608054453	0.372842878214314	32.5970209639651	naive	diff21	0.5
Sprintbs	2	adjM	4	5617	2809	0.571428571428571	0.985734664764622	0.615384615384615	0.982930298719772	0.969821673525377	0.592592592592593	0.878362543305482	0.61525363599906	1.04233343849429	bs	diff12	0.5
Sprintbs	2	adjM	4	5617	2809	0.609756097560976	0.959302325581395	0.471698113207547	0.976331360946746	0.939643347050754	0.531914893617021	0.737698525241066	0.433937657953767	2.08467565172032	bs	diff21	0.5
Sprintbs	2	adjM	4	5617	2809	0.464285714285714	0.992867332382311	0.722222222222222	0.978902953586498	0.972565157750343	0.565217391304348	0.751783166904422	0.48724392344651	0.947571366097895	rs	diff12	0.5
Sprintbs	2	adjM	4	5617	2809	0.634146341463415	0.953488372093023	0.448275862068966	0.977645305514158	0.935528120713306	0.525252525252525	0.821203204764606	0.461723207552406	2.22681492136978	rs	diff21	0.5
Sprintbs	2	adjM	4	5617	5617	1	0	0.0384087791495199	NA	0.0384087791495199	0.0739762219286658	0.837859180762176	0.648199043224999	33.212953046133	naive	diff12	1
Sprintbs	2	adjM	4	5617	5617	1	0	0.056241426611797	NA	0.056241426611797	0.106493506493507	0.826361315938741	0.621160679217607	32.5970209639651	naive	diff21	1
Sprintbs	2	adjM	4	5617	5617	0.535714285714286	0.998573466476462	0.9375	0.981767180925666	0.98079561042524	0.681818181818182	0.855104952109232	0.70259577408138	0.663297214164857	bs	diff12	1
Sprintbs	2	adjM	4	5617	5617	0.609756097560976	1	1	0.977272727272727	0.978052126200274	0.757575757575757	0.879076857629041	0.764196900274134	0.758052705512444	bs	diff21	1
Sprintbs	2	adjM	4	5617	5617	NA	NA	NA	NA	NA	NA	NA	NA	NA	rs	diff12	1
Sprintbs	2	adjM	4	5617	5617	NA	NA	NA	NA	NA	NA	NA	NA	NA	rs	diff21	1
Sprintbs	2	adjM	5	5617	562	1	0	0.0507544581618656	NA	0.0507544581618656	0.0966057441253264	0.823386970785815	0.413036156774133	32.786538527709	naive	diff12	0.1
Sprintbs	2	adjM	5	5617	562	1	0	0.065843621399177	NA	0.065843621399177	0.123552123552124	0.607975403817915	0.205193080864719	32.2653652274131	naive	diff21	0.1
Sprintbs	2	adjM	5	5617	562	0.756756756756757	0.911849710982659	0.314606741573034	0.9859375	0.9039780521262	0.444444444444444	0.92653491641931	0.461059639422829	3.31654749394649	bs	diff12	0.1
Sprintbs	2	adjM	5	5617	562	0.3125	0.966226138032305	0.394736842105263	0.952243125904486	0.92318244170096	0.348837209302326	0.44739659813999	0.213666722686129	2.65320969664732	bs	diff21	0.1
Sprintbs	2	adjM	5	5617	562	0.189189189189189	0.994219653179191	0.636363636363636	0.958217270194986	0.953360768175583	0.291666666666667	0.583033900952976	0.230809813029186	1.61086638657981	rs	diff12	0.1
Sprintbs	2	adjM	5	5617	562	0.291666666666667	0.954478707782673	0.311111111111111	0.950292397660819	0.910836762688615	0.301075268817204	0.592403940283896	0.236261411434351	3.07962311822981	rs	diff21	0.1
Sprintbs	2	adjM	5	5617	1124	1	0	0.0507544581618656	NA	0.0507544581618656	0.0966057441253264	0.825554600843618	0.440548027590033	32.786538527709	naive	diff12	0.2
Sprintbs	2	adjM	5	5617	1124	1	0	0.065843621399177	NA	0.065843621399177	0.123552123552124	0.646705212922173	0.243512037641366	32.2653652274131	naive	diff21	0.2
Sprintbs	2	adjM	5	5617	1124	0.621621621621622	0.953757225433526	0.418181818181818	0.979228486646884	0.936899862825789	0.5	0.92671067020778	0.510683099750681	2.17943662727525	bs	diff12	0.2
Sprintbs	2	adjM	5	5617	1124	0.395833333333333	0.948604992657856	0.351851851851852	0.957037037037037	0.912208504801097	0.372549019607843	0.555494371023005	0.288107502692908	3.03224921150115	bs	diff21	0.2
Sprintbs	2	adjM	5	5617	1124	0.432432432432432	0.932080924855491	0.253968253968254	0.968468468468468	0.906721536351166	0.32	0.634588345571005	0.251371954669011	3.22177554997688	rs	diff12	0.2
Sprintbs	2	adjM	5	5617	1124	0.458333333333333	0.928046989720999	0.309859154929577	0.96048632218845	0.897119341563786	0.369747899159664	0.665917156142927	0.316832216513166	3.55342580232151	rs	diff21	0.2
Sprintbs	2	adjM	5	5617	2809	1	0	0.0507544581618656	NA	0.0507544581618656	0.0966057441253264	0.832057491017029	0.552704081979139	32.786538527709	naive	diff12	0.5
Sprintbs	2	adjM	5	5617	2809	1	0	0.065843621399177	NA	0.065843621399177	0.123552123552124	0.717281571218796	0.476373777694908	32.2653652274131	naive	diff21	0.5
Sprintbs	2	adjM	5	5617	2809	0.432432432432432	0.98121387283237	0.551724137931034	0.97	0.953360768175583	0.484848484848485	0.855178878300266	0.500245850402715	1.61087625815303	bs	diff12	0.5
Sprintbs	2	adjM	5	5617	2809	0.416666666666667	0.961820851688693	0.434782608695652	0.95900439238653	0.925925925925926	0.425531914893617	0.567348874204601	0.383035535445215	2.55845639898266	bs	diff21	0.5
Sprintbs	2	adjM	5	5617	2809	0.351351351351351	0.985549132947977	0.565217391304348	0.96600566572238	0.953360768175583	0.433333333333333	0.602073894703953	0.345719854561734	1.61087296762862	rs	diff12	0.5
Sprintbs	2	adjM	5	5617	2809	0.333333333333333	0.982378854625551	0.571428571428571	0.95435092724679	0.939643347050754	0.421052631578947	0.655882892804699	0.390275359290313	2.08465810225684	rs	diff21	0.5
Sprintbs	2	adjM	5	5617	5617	1	0	0.0507544581618656	NA	0.0507544581618656	0.0966057441253264	0.783061240431183	0.59545327636165	32.786538527709	naive	diff12	1
Sprintbs	2	adjM	5	5617	5617	1	0	0.065843621399177	NA	0.065843621399177	0.123552123552124	0.749265785609398	0.552494748650932	32.2653652274131	naive	diff21	1
Sprintbs	2	adjM	5	5617	5617	0.594594594594595	0.985549132947977	0.6875	0.978479196556671	0.965706447187929	0.63768115942029	0.839927355100766	0.614194359582834	1.18446832077787	bs	diff12	1
Sprintbs	2	adjM	5	5617	5617	0.5	0.985315712187959	0.705882352941177	0.965467625899281	0.953360768175583	0.585365853658537	0.803872980910426	0.61993148646503	1.61087296762862	bs	diff21	1
Sprintbs	2	adjM	5	5617	5617	NA	NA	NA	NA	NA	NA	NA	NA	NA	rs	diff12	1
Sprintbs	2	adjM	5	5617	5617	NA	NA	NA	NA	NA	NA	NA	NA	NA	rs	diff21	1
Sprintbs	2	adjM	6	5617	562	1	0	0.0603566529492455	NA	0.0603566529492455	0.113842173350582	0.827770404777704	0.469555642509098	32.4548827911571	naive	diff12	0.1
Sprintbs	2	adjM	6	5617	562	1	0	0.0617283950617284	NA	0.0617283950617284	0.116279069767442	0.582309941520468	0.157275993399072	32.4075034002211	naive	diff21	0.1
Sprintbs	2	adjM	6	5617	562	0.727272727272727	0.970802919708029	0.615384615384615	0.982274741506647	0.956104252400549	0.666666666666667	0.970487723954877	0.651789311844715	1.51612734785425	bs	diff12	0.1
Sprintbs	2	adjM	6	5617	562	0.377777777777778	0.967836257309941	0.435897435897436	0.959420289855072	0.931412894375857	0.404761904761905	0.645906432748538	0.284683920691466	2.36893883523868	bs	diff21	0.1
Sprintbs	2	adjM	6	5617	562	0.568181818181818	0.960583941605839	0.480769230769231	0.971935007385524	0.936899862825789	0.520833333333333	0.755806237558062	0.398029659560283	2.17943114306791	rs	diff12	0.1
Sprintbs	2	adjM	6	5617	562	0.444444444444444	0.947368421052632	0.357142857142857	0.962852897473997	0.916323731138546	0.396039603960396	0.682115009746589	0.287012927690263	2.89011542605904	rs	diff21	0.1
Sprintbs	2	adjM	6	5617	1124	1	0	0.0603566529492455	NA	0.0603566529492455	0.113842173350582	0.864051094890511	0.551846121366693	32.4548827911571	naive	diff12	0.2
Sprintbs	2	adjM	6	5617	1124	1	0	0.0617283950617284	NA	0.0617283950617284	0.116279069767442	0.63640350877193	0.22976969399285	32.4075034002211	naive	diff21	0.2
Sprintbs	2	adjM	6	5617	1124	0.727272727272727	0.972262773722628	0.627450980392157	0.982300884955752	0.957475994513032	0.673684210526316	0.972876575978766	0.713938378016004	1.46874795691825	bs	diff12	0.2
Sprintbs	2	adjM	6	5617	1124	0.422222222222222	0.954678362573099	0.38	0.961708394698085	0.921810699588477	0.4	0.639863547758285	0.328800583130174	2.70059676547359	bs	diff21	0.2
Sprintbs	2	adjM	6	5617	1124	0.409090909090909	0.970802919708029	0.473684210526316	0.962373371924747	0.936899862825789	0.439024390243902	0.708443928334439	0.41516044897355	2.17942346517764	rs	diff12	0.2
Sprintbs	2	adjM	6	5617	1124	0.488888888888889	0.929824561403509	0.314285714285714	0.965098634294385	0.902606310013717	0.382608695652174	0.74327485380117	0.309288336740884	3.36391152910193	rs	diff21	0.2
Sprintbs	2	adjM	6	5617	2809	1	0	0.0603566529492455	NA	0.0603566529492455	0.113842173350582	0.845703384207034	0.589245640857837	32.4548827911571	naive	diff12	0.5
Sprintbs	2	adjM	6	5617	2809	0.422222222222222	0.97953216374269	0.575757575757576	0.96264367816092	0.945130315500686	0.487179487179487	0.700877192982456	0.310332849866116	1.89514711956166	naive	diff21	0.5
Sprintbs	2	adjM	6	5617	2809	0.727272727272727	0.991240875912409	0.842105263157895	0.982633863965268	0.975308641975309	0.780487804878049	0.964764432647644	0.804238157713569	0.852815874750308	bs	diff12	0.5
Sprintbs	2	adjM	6	5617	2809	0.6	0.963450292397661	0.519230769230769	0.97341211225997	0.941015089163237	0.556701030927835	0.836809616634178	0.564952401302567	2.03729406710139	bs	diff21	0.5
Sprintbs	2	adjM	6	5617	2809	0.590909090909091	0.988321167883212	0.764705882352941	0.97410071942446	0.964334705075446	0.666666666666667	0.869343065693431	0.68419277812854	1.23184442118947	rs	diff12	0.5
Sprintbs	2	adjM	6	5617	2809	0.644444444444444	0.95906432748538	0.508771929824561	0.976190476190476	0.939643347050754	0.568627450980392	0.876104613385315	0.56079699977271	2.08467565172032	rs	diff21	0.5
Sprintbs	2	adjM	6	5617	5617	1	0	0.0603566529492455	NA	0.0603566529492455	0.113842173350582	0.870620437956204	0.672951318300862	32.4548827911571	naive	diff12	1
Sprintbs	2	adjM	6	5617	5617	1	0	0.0617283950617284	NA	0.0617283950617284	0.116279069767442	0.750584795321637	0.33524810222652	32.4075034002211	naive	diff21	1
Sprintbs	2	adjM	6	5617	5617	0.704545454545455	0.992700729927007	0.861111111111111	0.981240981240981	0.975308641975309	0.775	0.939532183145322	0.839192198151323	0.852814777908839	bs	diff12	1
Sprintbs	2	adjM	6	5617	5617	0.644444444444444	0.97953216374269	0.674418604651163	0.97667638483965	0.958847736625514	0.659090909090909	0.909535412605588	0.682371849589367	1.42136417861638	bs	diff21	1
Sprintbs	2	adjM	6	5617	5617	NA	NA	NA	NA	NA	NA	NA	NA	NA	rs	diff12	1
Sprintbs	2	adjM	6	5617	5617	NA	NA	NA	NA	NA	NA	NA	NA	NA	rs	diff21	1
Sprintbs	2	adjM	7	5617	562	1	0	0.0548696844993141	NA	0.0548696844993141	0.104031209362809	0.875888969521045	0.541616777501539	32.6444003549011	naive	diff12	0.1
Sprintbs	2	adjM	7	5617	562	1	0	0.0548696844993141	NA	0.0548696844993141	0.104031209362809	0.582420174165457	0.154554980606896	32.6444003549011	naive	diff21	0.1
Sprintbs	2	adjM	7	5617	562	0.675	0.925979680696662	0.346153846153846	0.980030721966206	0.912208504801097	0.457627118644068	0.8980587808418	0.395370397286716	3.03226676096464	bs	diff12	0.1
Sprintbs	2	adjM	7	5617	562	0.3	0.955007256894049	0.27906976744186	0.959183673469388	0.919067215363512	0.289156626506024	0.477122641509434	0.125958302080953	2.79535335366264	bs	diff21	0.1
Sprintbs	2	adjM	7	5617	562	0.425	0.934687953555878	0.274193548387097	0.96551724137931	0.906721536351166	0.333333333333333	0.62688679245283	0.224904588746321	3.22177335629394	rs	diff12	0.1
Sprintbs	2	adjM	7	5617	562	0.375	0.939042089985486	0.263157894736842	0.962797619047619	0.908093278463649	0.309278350515464	0.648421625544267	0.169695998904715	3.17439177167501	rs	diff21	0.1
Sprintbs	2	adjM	7	5617	1124	1	0	0.0548696844993141	NA	0.0548696844993141	0.104031209362809	0.863388969521045	0.522450372487708	32.6444003549011	naive	diff12	0.2
Sprintbs	2	adjM	7	5617	1124	1	0	0.0548696844993141	NA	0.0548696844993141	0.104031209362809	0.589840348330914	0.136681188556856	32.6444003549011	naive	diff21	0.2
Sprintbs	2	adjM	7	5617	1124	0.775	0.918722786647315	0.35632183908046	0.985981308411215	0.910836762688615	0.488188976377953	0.925852685050798	0.455976747164978	3.07965053926651	bs	diff12	0.2
Sprintbs	2	adjM	7	5617	1124	0.375	0.955007256894049	0.326086956521739	0.963396778916545	0.92318244170096	0.348837209302326	0.531767053701016	0.201185308919501	2.65321847137906	bs	diff21	0.2
Sprintbs	2	adjM	7	5617	1124	0.4	0.943396226415094	0.290909090909091	0.964391691394659	0.91358024691358	0.336842105263158	0.63916908563135	0.271148313621698	2.9848753047725	rs	diff12	0.2
Sprintbs	2	adjM	7	5617	1124	0.5	0.939042089985486	0.32258064516129	0.970014992503748	0.914951989026063	0.392156862745098	0.720319303338171	0.279053704293655	2.93750030120238	rs	diff21	0.2
Sprintbs	2	adjM	7	5617	2809	1	0	0.0548696844993141	NA	0.0548696844993141	0.104031209362809	0.883871552975326	0.700103445061364	32.6444003549011	naive	diff12	0.5
Sprintbs	2	adjM	7	5617	2809	1	0	0.0548696844993141	NA	0.0548696844993141	0.104031209362809	0.683145863570392	0.334574097789835	32.6444003549011	naive	diff21	0.5
Sprintbs	2	adjM	7	5617	2809	0.6	0.968069666182874	0.521739130434783	0.976573938506589	0.947873799725652	0.558139534883721	0.839023947750363	0.523659384322635	1.80039930610435	bs	diff12	0.5
Sprintbs	2	adjM	7	5617	2809	0.5	0.969521044992743	0.48780487804878	0.970930232558139	0.943758573388203	0.493827160493827	0.585849056603774	0.341420846870009	1.94253309154646	bs	diff21	0.5
Sprintbs	2	adjM	7	5617	2809	0.45	0.981132075471698	0.580645161290323	0.968481375358166	0.9519890260631	0.507042253521127	0.72850145137881	0.411657456368429	1.65825455224755	rs	diff12	0.5
Sprintbs	2	adjM	7	5617	2809	0.525	0.968069666182874	0.488372093023256	0.972303206997085	0.943758573388203	0.506024096385542	0.741346153846154	0.390520284249242	1.94253418838793	rs	diff21	0.5
Sprintbs	2	adjM	7	5617	5617	1	0	0.0548696844993141	NA	0.0548696844993141	0.104031209362809	0.9	0.830669121921742	32.6444003549011	naive	diff12	1
Sprintbs	2	adjM	7	5617	5617	1	0	0.0548696844993141	NA	0.0548696844993141	0.104031209362809	0.822097242380261	0.610918993193665	32.6444003549011	naive	diff21	1
Sprintbs	2	adjM	7	5617	5617	0.8	0.978229317851959	0.680851063829787	0.988269794721408	0.968449931412894	0.735632183908046	0.95350145137881	0.748148079915541	1.08971721679616	bs	diff12	1
Sprintbs	2	adjM	7	5617	5617	0.85	0.981132075471698	0.723404255319149	0.991202346041056	0.973936899862826	0.781609195402299	0.957129898403483	0.833898476699678	0.900201846735111	bs	diff21	1
Sprintbs	2	adjM	7	5617	5617	NA	NA	NA	NA	NA	NA	NA	NA	NA	rs	diff12	1
Sprintbs	2	adjM	7	5617	5617	NA	NA	NA	NA	NA	NA	NA	NA	NA	rs	diff21	1
Sprintbs	2	adjM	8	5617	562	1	0	0.0411522633744856	NA	0.0411522633744856	0.0790513833992095	0.820457796852647	0.383418059859165	33.118194264261	naive	diff12	0.1
Sprintbs	2	adjM	8	5617	562	1	0	0.046639231824417	NA	0.046639231824417	0.0891218872870249	0.59502750740584	0.136333911157409	32.928676700517	naive	diff21	0.1
Sprintbs	2	adjM	8	5617	562	0.766666666666667	0.935622317596567	0.338235294117647	0.989409984871407	0.928669410150892	0.469387755102041	0.909847401049118	0.416259514335031	2.4637206507815	bs	diff12	0.1
Sprintbs	2	adjM	8	5617	562	0.294117647058824	0.984172661870504	0.476190476190476	0.966101694915254	0.9519890260631	0.363636363636364	0.546148963182395	0.166577865523553	1.65825235856462	bs	diff21	0.1
Sprintbs	2	adjM	8	5617	562	0.2	0.991416309012876	0.5	0.96652719665272	0.958847736625514	0.285714285714286	0.610324272770625	0.22741491017082	1.42135540388464	rs	diff12	0.1
Sprintbs	2	adjM	8	5617	562	0.264705882352941	0.988489208633094	0.529411764705882	0.964887640449438	0.954732510288066	0.352941176470588	0.705268726195514	0.227322364251514	1.56349247985116	rs	diff21	0.1
Sprintbs	2	adjM	8	5617	1124	1	0	0.0411522633744856	NA	0.0411522633744856	0.0790513833992095	0.840701001430615	0.463441555898544	33.118194264261	naive	diff12	0.2
Sprintbs	2	adjM	8	5617	1124	1	0	0.046639231824417	NA	0.046639231824417	0.0891218872870249	0.65169276343631	0.197456472973542	32.928676700517	naive	diff21	0.2
Sprintbs	2	adjM	8	5617	1124	0.833333333333333	0.958512160228898	0.462962962962963	0.992592592592593	0.953360768175583	0.595238095238095	0.954339532665713	0.56207029502876	1.61089380761652	bs	diff12	0.2
Sprintbs	2	adjM	8	5617	1124	0.470588235294118	0.972661870503597	0.457142857142857	0.974063400576369	0.949245541838134	0.463768115942029	0.661172238679645	0.411794360287659	1.75301772148542	bs	diff21	0.2
Sprintbs	2	adjM	8	5617	1124	0.3	0.975679542203147	0.346153846153846	0.970128022759602	0.947873799725652	0.321428571428571	0.646971864568431	0.265433295992351	1.80039382189701	rs	diff12	0.2
Sprintbs	2	adjM	8	5617	1124	0.470588235294118	0.97841726618705	0.516129032258065	0.974212034383954	0.954732510288066	0.492307692307692	0.770969107067287	0.451161530851088	1.56350015774144	rs	diff21	0.2
Sprintbs	2	adjM	8	5617	2809	1	0	0.0411522633744856	NA	0.0411522633744856	0.0790513833992095	0.82761087267525	0.511324787481385	33.118194264261	naive	diff12	0.5
Sprintbs	2	adjM	8	5617	2809	1	0	0.046639231824417	NA	0.046639231824417	0.0891218872870249	0.731696995344901	0.413025423332549	32.928676700517	naive	diff21	0.5
Sprintbs	2	adjM	8	5617	2809	0.433333333333333	0.998569384835479	0.928571428571429	0.976223776223776	0.975308641975309	0.590909090909091	0.897806390081068	0.644626366766126	0.852810390542967	bs	diff12	0.5
Sprintbs	2	adjM	8	5617	2809	0.529411764705882	0.972661870503597	0.486486486486487	0.976878612716763	0.9519890260631	0.507042253521127	0.771328819297503	0.479511086398419	1.65826113329636	bs	diff21	0.5
Sprintbs	2	adjM	8	5617	2809	0.333333333333333	0.997138769670958	0.833333333333333	0.9721059972106	0.969821673525377	0.476190476190476	0.688245112064855	0.434789625634316	1.04232466376255	rs	diff12	0.5
Sprintbs	2	adjM	8	5617	2809	0.470588235294118	0.984172661870504	0.592592592592593	0.974358974358974	0.960219478737997	0.524590163934426	0.786436732966568	0.460203580550735	1.37398259399745	rs	diff21	0.5
Sprintbs	2	adjM	8	5617	5617	0.633333333333333	0.992846924177396	0.791666666666667	0.984397163120567	0.978052126200274	0.703703703703704	0.813090128755365	0.540177794357479	0.758058189719784	naive	diff12	1
Sprintbs	2	adjM	8	5617	5617	0.588235294117647	0.992805755395683	0.8	0.980113636363636	0.973936899862826	0.677966101694915	0.790520524756665	0.517250500251531	0.900193072003367	naive	diff21	1
Sprintbs	2	adjM	8	5617	5617	0.666666666666667	0.977110157367668	0.555555555555556	0.985569985569986	0.964334705075446	0.606060606060606	0.878063900810682	0.648228783643886	1.23185319592121	bs	diff12	1
Sprintbs	2	adjM	8	5617	5617	0.617647058823529	0.981294964028777	0.617647058823529	0.981294964028777	0.964334705075446	0.617647058823529	0.900169276343631	0.638975384032125	1.23184990539681	bs	diff21	1
Sprintbs	2	adjM	8	5617	5617	NA	NA	NA	NA	NA	NA	NA	NA	NA	rs	diff12	1
Sprintbs	2	adjM	8	5617	5617	NA	NA	NA	NA	NA	NA	NA	NA	NA	rs	diff21	1
Sprintbs	2	adjM	9	5617	562	1	0	0.0589849108367627	NA	0.0589849108367627	0.11139896373057	0.829191809614211	0.534233271429682	32.5022621820931	naive	diff12	0.1
Sprintbs	2	adjM	9	5617	562	1	0	0.0644718792866941	NA	0.0644718792866941	0.121134020618557	0.569336120296999	0.151328741928619	32.3127446183491	naive	diff21	0.1
Sprintbs	2	adjM	9	5617	562	0.465116279069767	0.972303206997085	0.512820512820513	0.966666666666667	0.94238683127572	0.48780487804878	0.872177774764391	0.351748323885345	1.98990919195806	bs	diff12	0.1
Sprintbs	2	adjM	9	5617	562	0.340425531914894	0.951612903225806	0.326530612244898	0.954411764705882	0.912208504801097	0.333333333333333	0.497207836775441	0.13856158761049	3.03224701781822	bs	diff21	0.1
Sprintbs	2	adjM	9	5617	562	0.348837209302326	0.935860058309038	0.254237288135593	0.958208955223881	0.901234567901235	0.294117647058824	0.615448504983389	0.160529234005366	3.41128543583059	rs	diff12	0.1
Sprintbs	2	adjM	9	5617	562	0.382978723404255	0.941348973607038	0.310344827586207	0.956780923994039	0.905349794238683	0.342857142857143	0.642509515193112	0.169349700005831	3.26914616618113	rs	diff21	0.1
Sprintbs	2	adjM	9	5617	1124	1	0	0.0589849108367627	NA	0.0589849108367627	0.11139896373057	0.816835039663706	0.503279309743702	32.5022621820931	naive	diff12	0.2
Sprintbs	2	adjM	9	5617	1124	1	0	0.0644718792866941	NA	0.0644718792866941	0.121134020618557	0.564204155487615	0.122516617951144	32.3127446183491	naive	diff21	0.2
Sprintbs	2	adjM	9	5617	1124	0.558139534883721	0.965014577259475	0.5	0.972099853157122	0.941015089163237	0.527472527472527	0.881890297647298	0.417625728416901	2.03729297025992	bs	diff12	0.2
Sprintbs	2	adjM	9	5617	1124	0.404255319148936	0.957478005865103	0.395833333333333	0.958883994126285	0.921810699588477	0.4	0.581191114993449	0.217995483072884	2.70059457179065	bs	diff21	0.2
Sprintbs	2	adjM	9	5617	1124	0.372093023255814	0.93002915451895	0.25	0.959398496240601	0.897119341563786	0.299065420560748	0.67157095396298	0.189510893420939	3.55342470548004	rs	diff12	0.2
Sprintbs	2	adjM	9	5617	1124	0.468085106382979	0.950146627565982	0.392857142857143	0.962852897473997	0.919067215363512	0.427184466019418	0.708866288138766	0.261617173012491	2.79535664418705	rs	diff21	0.2
Sprintbs	2	adjM	9	5617	2809	0.697674418604651	0.991253644314869	0.833333333333333	0.981240981240981	0.973936899862826	0.759493670886076	0.84446403145976	0.625550223645586	0.900194168844835	naive	diff12	0.5
Sprintbs	2	adjM	9	5617	2809	1	0	0.0644718792866941	NA	0.0644718792866941	0.121134020618557	0.686357396892743	0.351327118786095	32.3127446183491	naive	diff21	0.5
Sprintbs	2	adjM	9	5617	2809	0.627906976744186	0.962099125364432	0.509433962264151	0.976331360946746	0.94238683127572	0.5625	0.867889348430402	0.440707365827092	1.98991686984833	bs	diff12	0.5
Sprintbs	2	adjM	9	5617	2809	0.51063829787234	0.975073313782991	0.585365853658537	0.966569767441861	0.945130315500686	0.545454545454545	0.648468209895801	0.381575603103226	1.89515041008606	bs	diff21	0.5
Sprintbs	2	adjM	9	5617	2809	0.534883720930233	0.973760932944606	0.560975609756098	0.970930232558139	0.947873799725652	0.547619047619048	0.768153773137162	0.447741245625187	1.80039491873848	rs	diff12	0.5
Sprintbs	2	adjM	9	5617	2809	0.51063829787234	0.979472140762463	0.631578947368421	0.96671490593343	0.949245541838134	0.564705882352941	0.796374867411244	0.449056291534864	1.75301223727808	rs	diff21	0.5
Sprintbs	2	adjM	9	5617	5617	1	0	0.0589849108367627	NA	0.0589849108367627	0.11139896373057	0.83575157637806	0.679236289472681	32.5022621820931	naive	diff12	1
Sprintbs	2	adjM	9	5617	5617	1	0	0.0644718792866941	NA	0.0644718792866941	0.121134020618557	0.838226118425158	0.673016110155532	32.3127446183491	naive	diff21	1
Sprintbs	2	adjM	9	5617	5617	0.720930232558139	0.970845481049563	0.607843137254902	0.982300884955752	0.956104252400549	0.659574468085106	0.922333717540172	0.612623021702496	1.51612734785425	bs	diff12	1
Sprintbs	2	adjM	9	5617	5617	0.787234042553192	0.995601173020528	0.925	0.985486211901306	0.982167352537723	0.850574712643678	0.908201784488675	0.835269799792826	0.615921113753265	bs	diff21	1
Sprintbs	2	adjM	9	5617	5617	NA	NA	NA	NA	NA	NA	NA	NA	NA	rs	diff12	1
Sprintbs	2	adjM	9	5617	5617	NA	NA	NA	NA	NA	NA	NA	NA	NA	rs	diff21	1
Sprintbs	2	adjM	10	5617	562	1	0	0.0205761316872428	NA	0.0205761316872428	0.0403225806451613	0.811624649859944	0.178552906421143	33.8288851283009	naive	diff12	0.1
Sprintbs	2	adjM	10	5617	562	1	0	0.0274348422496571	NA	0.0274348422496571	0.0534045393858478	0.612306064880113	0.0868463791991614	33.591988173621	naive	diff21	0.1
Sprintbs	2	adjM	10	5617	562	0.6	0.969187675070028	0.290322580645161	0.991404011461318	0.96159122085048	0.391304347826087	0.950046685340803	0.228791265152189	1.32661636515907	bs	diff12	0.1
Sprintbs	2	adjM	10	5617	562	0.4	0.990126939351199	0.533333333333333	0.983193277310924	0.973936899862826	0.457142857142857	0.638998589562764	0.276474834962518	0.900195265686303	bs	diff21	0.1
Sprintbs	2	adjM	10	5617	562	0.333333333333333	0.967787114845938	0.178571428571429	0.985734664764622	0.954732510288066	0.232558139534884	0.576890756302521	0.138441875900042	1.56350893247318	rs	diff12	0.1
Sprintbs	2	adjM	10	5617	562	0.45	0.990126939351199	0.5625	0.984572230014025	0.975308641975309	0.5	0.763998589562764	0.380944377199432	0.852816971591776	rs	diff21	0.1
Sprintbs	2	adjM	10	5617	1124	1	0	0.0205761316872428	NA	0.0205761316872428	0.0403225806451613	0.813025210084034	0.187101335636536	33.8288851283009	naive	diff12	0.2
Sprintbs	2	adjM	10	5617	1124	1	0	0.0274348422496571	NA	0.0274348422496571	0.0534045393858478	0.659485190409027	0.115900125586098	33.591988173621	naive	diff21	0.2
Sprintbs	2	adjM	10	5617	1124	0.8	0.96218487394958	0.307692307692308	0.995652173913044	0.958847736625514	0.444444444444444	0.960270774976657	0.30598989867153	1.42137843755547	bs	diff12	0.2
Sprintbs	2	adjM	10	5617	1124	0.3	0.998589562764457	0.857142857142857	0.980609418282548	0.979423868312757	0.444444444444444	0.719428772919605	0.388208842271303	0.710675508259384	bs	diff21	0.2
Sprintbs	2	adjM	10	5617	1124	0.333333333333333	0.980392156862745	0.263157894736842	0.985915492957746	0.967078189300412	0.294117647058824	0.646171802054155	0.164777797435376	1.13709441404922	rs	diff12	0.2
Sprintbs	2	adjM	10	5617	1124	0.3	0.998589562764457	0.857142857142857	0.980609418282548	0.979423868312757	0.444444444444444	0.852820874471086	0.418743424431936	0.710675508259384	rs	diff21	0.2
Sprintbs	2	adjM	10	5617	2809	1	0	0.0205761316872428	NA	0.0205761316872428	0.0403225806451613	0.757563025210084	0.226007473123905	33.8288851283009	naive	diff12	0.5
Sprintbs	2	adjM	10	5617	2809	1	0	0.0274348422496571	NA	0.0274348422496571	0.0534045393858478	0.718653032440056	0.258480360752193	33.591988173621	naive	diff21	0.5
Sprintbs	2	adjM	10	5617	2809	0.533333333333333	0.992997198879552	0.615384615384615	0.990223463687151	0.983539094650206	0.571428571428572	0.90812324929972	0.484558971307302	0.568545013341673	bs	diff12	0.5
Sprintbs	2	adjM	10	5617	2809	0.5	0.997179125528914	0.833333333333333	0.9860529986053	0.983539094650206	0.625	0.771509167842031	0.582613685521091	0.568541722817269	bs	diff21	0.5
Sprintbs	2	adjM	10	5617	2809	0.4	0.991596638655462	0.5	0.98744769874477	0.979423868312757	0.444444444444444	0.713958916900093	0.395901216738609	0.710680992466724	rs	diff12	0.5
Sprintbs	2	adjM	10	5617	2809	0.55	0.997179125528914	0.846153846153846	0.987430167597765	0.984910836762689	0.666666666666667	0.866431593794076	0.631407283268612	0.521163428722742	rs	diff21	0.5
Sprintbs	2	adjM	10	5617	5617	1	0	0.0205761316872428	NA	0.0205761316872428	0.0403225806451613	0.799299719887955	0.564614117710793	33.8288851283009	naive	diff12	1
Sprintbs	2	adjM	10	5617	5617	1	0	0.0274348422496571	NA	0.0274348422496571	0.0534045393858478	0.875	0.772005045278499	33.591988173621	naive	diff21	1
Sprintbs	2	adjM	10	5617	5617	0.4	1	1	0.987551867219917	0.987654320987654	0.571428571428572	0.971055088702148	0.589545382660533	0.42640464685075	bs	diff12	1
Sprintbs	2	adjM	10	5617	5617	0.55	1	1	0.987465181058496	0.987654320987654	0.709677419354839	0.93589562764457	0.731429700145765	0.42640464685075	bs	diff21	1
Sprintbs	2	adjM	10	5617	5617	NA	NA	NA	NA	NA	NA	NA	NA	NA	rs	diff12	1
Sprintbs	2	adjM	10	5617	5617	NA	NA	NA	NA	NA	NA	NA	NA	NA	rs	diff21	1
Sprintbs	2	sk	1	5617	562	1	0	0.0826210826210826	NA	0.0826210826210826	0.152631578947368	0.870154208609981	0.492143443505361	31.6858788305805	naive	diff12	0.1
Sprintbs	2	sk	1	5617	562	1	0	0.0883190883190883	NA	0.0883190883190883	0.162303664921466	0.645161290322581	0.399992737191475	31.4890721297695	naive	diff21	0.1
Sprintbs	2	sk	1	5617	562	0.724137931034483	0.940993788819876	0.525	0.97427652733119	0.923076923076923	0.608695652173913	0.955450846005569	0.603206583935074	2.65687223650645	bs	diff12	0.1
Sprintbs	2	sk	1	5617	562	0.354838709677419	0.99375	0.846153846153846	0.940828402366864	0.937321937321937	0.5	0.546471774193548	0.434309633329977	2.16482814781452	bs	diff21	0.1
Sprintbs	2	sk	1	5617	562	0.379310344827586	0.990683229813665	0.785714285714286	0.946587537091988	0.94017094017094	0.511627906976744	0.721407153566074	0.477410386342455	2.0664293535197	rs	diff12	0.1
Sprintbs	2	sk	1	5617	562	0.483870967741935	0.95	0.483870967741935	0.95	0.908831908831909	0.483870967741935	0.765977822580645	0.46986887231298	3.14887076409124	rs	diff21	0.1
Sprintbs	2	sk	1	5617	1124	1	0	0.0826210826210826	NA	0.0826210826210826	0.152631578947368	0.854465624330692	0.480861389709206	31.6858788305805	naive	diff12	0.2
Sprintbs	2	sk	1	5617	1124	1	0	0.0883190883190883	NA	0.0883190883190883	0.162303664921466	0.659727822580645	0.399403119986902	31.4890721297695	naive	diff21	0.2
Sprintbs	2	sk	1	5617	1124	0.620689655172414	0.975155279503106	0.692307692307692	0.966153846153846	0.945868945868946	0.654545454545455	0.963696723067038	0.724797069255548	1.86963859909614	bs	diff12	0.2
Sprintbs	2	sk	1	5617	1124	0.387096774193548	0.99375	0.857142857142857	0.943620178041543	0.94017094017094	0.533333333333333	0.55085685483871	0.459123643803628	2.06642707546435	bs	diff21	0.2
Sprintbs	2	sk	1	5617	1124	0.482758620689655	0.990683229813665	0.823529411764706	0.955089820359281	0.948717948717949	0.608695652173913	0.754551295780681	0.566897771151894	1.77122613646918	rs	diff12	0.2
Sprintbs	2	sk	1	5617	1124	0.645161290322581	0.934375	0.48780487804878	0.964516129032258	0.908831908831909	0.555555555555556	0.800050403225806	0.548546899438825	3.14888215436802	rs	diff21	0.2
Sprintbs	2	sk	1	5617	2809	0.758620689655172	0.975155279503106	0.733333333333333	0.978193146417445	0.957264957264957	0.745762711864407	0.866887984579139	0.601064898909765	1.47603430969545	naive	diff12	0.5
Sprintbs	2	sk	1	5617	2809	1	0	0.0883190883190883	NA	0.0883190883190883	0.162303664921466	0.722681451612903	0.489659572583041	31.4890721297695	naive	diff21	0.5
Sprintbs	2	sk	1	5617	2809	0.689655172413793	0.981366459627329	0.769230769230769	0.972307692307692	0.957264957264957	0.727272727272727	0.949293210537588	0.816477019498251	1.47602975358473	bs	diff12	0.5
Sprintbs	2	sk	1	5617	2809	0.516129032258065	0.984375	0.761904761904762	0.954545454545455	0.943019943019943	0.615384615384615	0.712449596774194	0.585561066043392	1.96803283728024	bs	diff21	0.5
Sprintbs	2	sk	1	5617	2809	0.655172413793103	0.987577639751553	0.826086956521739	0.969512195121951	0.96011396011396	0.730769230769231	0.867584065110302	0.755367371549317	1.37762412512385	rs	diff12	0.5
Sprintbs	2	sk	1	5617	2809	0.612903225806452	0.984375	0.791666666666667	0.963302752293578	0.951566951566952	0.690909090909091	0.888457661290323	0.708507373703243	1.67282962022972	rs	diff21	0.5
Sprintbs	2	sk	1	5617	5617	1	0	0.0826210826210826	NA	0.0826210826210826	0.152631578947368	0.876204754765474	0.743118506465723	31.6858788305805	naive	diff12	1
Sprintbs	2	sk	1	5617	5617	1	0	0.0883190883190883	NA	0.0883190883190883	0.162303664921466	0.832459677419355	0.631820812847468	31.4890721297695	naive	diff21	1
Sprintbs	2	sk	1	5617	5617	0.827586206896552	0.990683229813665	0.888888888888889	0.984567901234568	0.977207977207977	0.857142857142857	0.937245662882844	0.909530400252109	0.787215412967454	bs	diff12	1
Sprintbs	2	sk	1	5617	5617	0.709677419354839	0.98125	0.785714285714286	0.972136222910217	0.957264957264957	0.745762711864407	0.924042338709677	0.793437000399387	1.47602975358473	bs	diff21	1
Sprintbs	2	sk	1	5617	5617	NA	NA	NA	NA	NA	NA	NA	NA	NA	rs	diff12	1
Sprintbs	2	sk	1	5617	5617	NA	NA	NA	NA	NA	NA	NA	NA	NA	rs	diff21	1
Sprintbs	2	sk	2	5617	562	0.740740740740741	0.932098765432099	0.476190476190476	0.977346278317152	0.917378917378917	0.579710144927536	0.83641975308642	0.392539026577553	2.85368121537286	naive	diff12	0.1
Sprintbs	2	sk	2	5617	562	1	0	0.0683760683760684	NA	0.0683760683760684	0.128	0.665137614678899	0.381610021241681	32.1778955826082	naive	diff21	0.1
Sprintbs	2	sk	2	5617	562	0.518518518518518	0.972222222222222	0.608695652173913	0.960365853658537	0.937321937321937	0.56	0.940043438500229	0.631780606700127	2.16484409420201	bs	diff12	0.1
Sprintbs	2	sk	2	5617	562	0.833333333333333	0.35474006116208	0.0865800865800866	0.966666666666667	0.387464387464387	0.156862745098039	0.782938328236493	0.561206418847673	21.1567112249674	bs	diff21	0.1
Sprintbs	2	sk	2	5617	562	0.407407407407407	0.972222222222222	0.55	0.95166163141994	0.928774928774929	0.468085106382979	0.714620484682213	0.464487173359244	2.46004731125253	rs	diff12	0.1
Sprintbs	2	sk	2	5617	562	0.458333333333333	0.966360856269113	0.5	0.96048632218845	0.931623931623932	0.478260869565217	0.78631498470948	0.489055190096626	2.36165079501307	rs	diff21	0.1
Sprintbs	2	sk	2	5617	1124	1	0	0.0769230769230769	NA	0.0769230769230769	0.142857142857143	0.842592592592593	0.430926434345758	31.8826855313916	naive	diff12	0.2
Sprintbs	2	sk	2	5617	1124	0.375	0.996941896024465	0.9	0.956011730205279	0.954415954415954	0.529411764705882	0.685970948012232	0.420818583323196	1.57441943565812	naive	diff21	0.2
Sprintbs	2	sk	2	5617	1124	0.814814814814815	0.938271604938272	0.523809523809524	0.983818770226537	0.928774928774929	0.63768115942029	0.927640603566529	0.706752792489944	2.46007236986146	bs	diff12	0.2
Sprintbs	2	sk	2	5617	1124	0.583333333333333	0.996941896024465	0.933333333333333	0.970238095238095	0.968660968660969	0.717948717948718	0.832250254841998	0.661867389061969	1.08241407390726	bs	diff21	0.2
Sprintbs	2	sk	2	5617	1124	0.62962962962963	0.959876543209877	0.566666666666667	0.968847352024922	0.934472934472934	0.596491228070176	0.831447187928669	0.612484890943983	2.26325427877361	rs	diff12	0.2
Sprintbs	2	sk	2	5617	1124	0.583333333333333	0.975535168195719	0.636363636363636	0.969604863221885	0.948717948717949	0.608695652173913	0.814283893985729	0.574668487305701	1.77123752674597	rs	diff21	0.2
Sprintbs	2	sk	2	5617	2809	1	0	0.0769230769230769	NA	0.0769230769230769	0.142857142857143	0.848765432098765	0.478205718006515	31.8826855313916	naive	diff12	0.5
Sprintbs	2	sk	2	5617	2809	1	0	0.0683760683760684	NA	0.0683760683760684	0.128	0.766246177370031	0.507861035655254	32.1778955826082	naive	diff21	0.5
Sprintbs	2	sk	2	5617	2809	0.703703703703704	0.975308641975309	0.703703703703704	0.975308641975309	0.954415954415954	0.703703703703704	0.967535436671239	0.784498195840787	1.57443538204562	bs	diff12	0.5
Sprintbs	2	sk	2	5617	2809	0.666666666666667	0.990825688073395	0.842105263157895	0.975903614457831	0.968660968660969	0.744186046511628	0.86487003058104	0.746161480145398	1.08241863001797	bs	diff21	0.5
Sprintbs	2	sk	2	5617	2809	0.518518518518518	0.993827160493827	0.875	0.961194029850746	0.957264957264957	0.651162790697674	0.880829903978052	0.695794140977867	1.47602064136331	rs	diff12	0.5
Sprintbs	2	sk	2	5617	2809	0.625	0.990825688073395	0.833333333333333	0.972972972972973	0.965811965811966	0.714285714285714	0.892456676860347	0.747904025506314	1.18081970236815	rs	diff21	0.5
Sprintbs	2	sk	2	5617	5617	1	0	0.0769230769230769	NA	0.0769230769230769	0.142857142857143	0.822530864197531	0.535962150059865	31.8826855313916	naive	diff12	1
Sprintbs	2	sk	2	5617	5617	1	0	0.0683760683760684	NA	0.0683760683760684	0.128	0.844992354740061	0.56978366569834	32.1778955826082	naive	diff21	1
Sprintbs	2	sk	2	5617	5617	0.777777777777778	0.981481481481482	0.777777777777778	0.981481481481482	0.965811965811966	0.777777777777778	0.938042981252858	0.807827333765327	1.18082653653422	bs	diff12	1
Sprintbs	2	sk	2	5617	5617	0.75	0.987767584097859	0.818181818181818	0.981762917933131	0.971509971509972	0.782608695652174	0.925203873598369	0.832466918279717	0.984019835723157	bs	diff21	1
Sprintbs	2	sk	2	5617	5617	NA	NA	NA	NA	NA	NA	NA	NA	NA	rs	diff12	1
Sprintbs	2	sk	2	5617	5617	NA	NA	NA	NA	NA	NA	NA	NA	NA	rs	diff21	1
Sprintbs	2	sk	3	5617	562	1	0	0.108262108262108	NA	0.108262108262108	0.195372750642674	0.796998486631915	0.433052906529784	30.8002486769308	naive	diff12	0.1
Sprintbs	2	sk	3	5617	562	1	0	0.0911680911680912	NA	0.0911680911680912	0.16710182767624	0.59375	0.301895885160127	31.3906687793639	naive	diff21	0.1
Sprintbs	2	sk	3	5617	562	0.657894736842105	0.94888178913738	0.609756097560976	0.958064516129032	0.917378917378917	0.632911392405063	0.91008071296452	0.629809016501218	2.85366754704072	bs	diff12	0.1
Sprintbs	2	sk	3	5617	562	0.75	0.322884012539185	0.1	0.927927927927928	0.361823361823362	0.176470588235294	0.715713166144201	0.533425501798203	22.0423322663958	bs	diff21	0.1
Sprintbs	2	sk	3	5617	562	0.473684210526316	0.955271565495208	0.5625	0.93730407523511	0.903133903133903	0.514285714285714	0.710862619808307	0.473091052273669	3.34566835268087	rs	diff12	0.1
Sprintbs	2	sk	3	5617	562	0.96875	0.100313479623824	0.0974842767295598	0.96969696969697	0.179487179487179	0.177142857142857	0.757151253918495	0.439250216432616	28.3401626387372	rs	diff21	0.1
Sprintbs	2	sk	3	5617	1124	1	0	0.108262108262108	NA	0.108262108262108	0.195372750642674	0.801790818900286	0.460607846944909	30.8002486769308	naive	diff12	0.2
Sprintbs	2	sk	3	5617	1124	1	0	0.0911680911680912	NA	0.0911680911680912	0.16710182767624	0.607807601880878	0.303615950867431	31.3906687793639	naive	diff21	0.2
Sprintbs	2	sk	3	5617	1124	0.657894736842105	0.961661341853035	0.675675675675676	0.95859872611465	0.928774928774929	0.666666666666667	0.901462922481924	0.704121896023156	2.4600541454186	bs	diff12	0.2
Sprintbs	2	sk	3	5617	1124	0.53125	0.978056426332288	0.708333333333333	0.954128440366973	0.937321937321937	0.607142857142857	0.727664576802508	0.578207199651646	2.1648395380913	bs	diff21	0.2
Sprintbs	2	sk	3	5617	1124	0.578947368421053	0.932907348242812	0.511627906976744	0.948051948051948	0.894586894586895	0.54320987654321	0.753110812174205	0.534454309744617	3.64088751611889	rs	diff12	0.2
Sprintbs	2	sk	3	5617	1124	0.625	0.949843260188088	0.555555555555556	0.961904761904762	0.92022792022792	0.588235294117647	0.826165752351097	0.591662258180663	2.75526647469055	rs	diff21	0.2
Sprintbs	2	sk	3	5617	2809	1	0	0.108262108262108	NA	0.108262108262108	0.195372750642674	0.811375483437027	0.529146038148513	30.8002486769308	naive	diff12	0.5
Sprintbs	2	sk	3	5617	2809	1	0	0.0911680911680912	NA	0.0911680911680912	0.16710182767624	0.712480407523511	0.436047489812319	31.3906687793639	naive	diff21	0.5
Sprintbs	2	sk	3	5617	2809	0.657894736842105	0.977635782747604	0.78125	0.959247648902821	0.943019943019943	0.714285714285714	0.912518917101059	0.766406565159981	1.96803739339096	bs	diff12	0.5
Sprintbs	2	sk	3	5617	2809	0.75	0.96551724137931	0.685714285714286	0.974683544303797	0.945868945868946	0.716417910447761	0.857709639498433	0.750188430130821	1.86964543326221	bs	diff21	0.5
Sprintbs	2	sk	3	5617	2809	0.657894736842105	0.945686900958466	0.595238095238095	0.957928802588997	0.914529914529915	0.625	0.839540945014293	0.668727061858105	2.95207089744625	rs	diff12	0.5
Sprintbs	2	sk	3	5617	2809	0.65625	0.987460815047022	0.84	0.966257668711656	0.957264957264957	0.736842105263158	0.894690438871473	0.74676705043323	1.47602519747402	rs	diff21	0.5
Sprintbs	2	sk	3	5617	5617	1	0	0.108262108262108	NA	0.108262108262108	0.195372750642674	0.830923154531697	0.609111751728708	30.8002486769308	naive	diff12	1
Sprintbs	2	sk	3	5617	5617	1	0	0.0911680911680912	NA	0.0911680911680912	0.16710182767624	0.806230407523511	0.593415758079333	31.3906687793639	naive	diff21	1
Sprintbs	2	sk	3	5617	5617	0.842105263157895	0.958466453674121	0.711111111111111	0.980392156862745	0.945868945868946	0.771084337349398	0.944509836892551	0.825115979278198	1.86964998937292	bs	diff12	1
Sprintbs	2	sk	3	5617	5617	0.8125	0.978056426332288	0.787878787878788	0.981132075471698	0.962962962962963	0.8	0.918740203761755	0.842115100191964	1.27922988693975	bs	diff21	1
Sprintbs	2	sk	3	5617	5617	NA	NA	NA	NA	NA	NA	NA	NA	NA	rs	diff12	1
Sprintbs	2	sk	3	5617	5617	NA	NA	NA	NA	NA	NA	NA	NA	NA	rs	diff21	1
Sprintbs	2	sk	4	5617	562	1	0	0.0598290598290598	NA	0.0598290598290598	0.112903225806452	0.875974025974026	0.407473927360253	32.4731056338248	naive	diff12	0.1
Sprintbs	2	sk	4	5617	562	1	0	0.0854700854700855	NA	0.0854700854700855	0.15748031496063	0.598442367601246	0.277422385903169	31.587475480175	naive	diff21	0.1
Sprintbs	2	sk	4	5617	562	0.428571428571429	0.987878787878788	0.692307692307692	0.964497041420118	0.954415954415954	0.529411764705882	0.913419913419913	0.610018119576736	1.57442626982419	bs	diff12	0.1
Sprintbs	2	sk	4	5617	562	0.633333333333333	0.26791277258567	0.0748031496062992	0.88659793814433	0.299145299145299	0.133802816901408	0.614122533748702	0.413408125967143	24.2071991411513	bs	diff21	0.1
Sprintbs	2	sk	4	5617	562	0.285714285714286	0.990909090909091	0.666666666666667	0.956140350877193	0.948717948717949	0.4	0.659235209235209	0.351612091841167	1.77122613646918	rs	diff12	0.1
Sprintbs	2	sk	4	5617	562	0.533333333333333	0.912772585669782	0.363636363636364	0.954397394136808	0.88034188034188	0.432432432432432	0.722222222222222	0.386378214589684	4.13290882425725	rs	diff21	0.1
Sprintbs	2	sk	4	5617	1124	1	0	0.0598290598290598	NA	0.0598290598290598	0.112903225806452	0.882034632034632	0.456185711076378	32.4731056338248	naive	diff12	0.2
Sprintbs	2	sk	4	5617	1124	1	0	0.0854700854700855	NA	0.0854700854700855	0.15748031496063	0.615109034267913	0.310205688579008	31.587475480175	naive	diff21	0.2
Sprintbs	2	sk	4	5617	1124	0.476190476190476	0.990909090909091	0.769230769230769	0.967455621301775	0.96011396011396	0.588235294117647	0.925108225108225	0.668828180405315	1.37762184706849	bs	diff12	0.2
Sprintbs	2	sk	4	5617	1124	0.5	0.990654205607477	0.833333333333333	0.954954954954955	0.948717948717949	0.625	0.675441329179647	0.511253475889277	1.77122613646918	bs	diff21	0.2
Sprintbs	2	sk	4	5617	1124	0.523809523809524	0.951515151515152	0.407407407407407	0.969135802469136	0.925925925925926	0.458333333333333	0.692135642135642	0.433471410461239	2.5584643299902	rs	diff12	0.2
Sprintbs	2	sk	4	5617	1124	0.533333333333333	0.97196261682243	0.64	0.957055214723926	0.934472934472934	0.581818181818182	0.83208722741433	0.553170647227694	2.26324516655219	rs	diff21	0.2
Sprintbs	2	sk	4	5617	2809	1	0	0.0598290598290598	NA	0.0598290598290598	0.112903225806452	0.892640692640693	0.57858140509109	32.4731056338248	naive	diff12	0.5
Sprintbs	2	sk	4	5617	2809	1	0	0.0854700854700855	NA	0.0854700854700855	0.15748031496063	0.728660436137072	0.473607860386488	31.587475480175	naive	diff21	0.5
Sprintbs	2	sk	4	5617	2809	0.857142857142857	0.963636363636364	0.6	0.990654205607477	0.957264957264957	0.705882352941176	0.979365079365079	0.779968914095004	1.47604342191687	bs	diff12	0.5
Sprintbs	2	sk	4	5617	2809	0.6	0.978193146417445	0.72	0.96319018404908	0.945868945868946	0.654545454545455	0.769678089304258	0.635417609873468	1.86963632104078	bs	diff21	0.5
Sprintbs	2	sk	4	5617	2809	0.523809523809524	0.990909090909091	0.785714285714286	0.970326409495549	0.962962962962963	0.628571428571429	0.806926406926407	0.611092287852057	1.27922077471832	rs	diff12	0.5
Sprintbs	2	sk	4	5617	2809	0.766666666666667	0.94392523364486	0.560975609756098	0.97741935483871	0.928774928774929	0.647887323943662	0.852647975077882	0.655318856281613	2.46006781375074	rs	diff21	0.5
Sprintbs	2	sk	4	5617	5617	1	0	0.0598290598290598	NA	0.0598290598290598	0.112903225806452	0.901731601731602	0.754666660815645	32.4731056338248	naive	diff12	1
Sprintbs	2	sk	4	5617	5617	0.7	0.993769470404984	0.91304347826087	0.972560975609756	0.968660968660969	0.792452830188679	0.846884735202492	0.698134587544226	1.08241635196262	naive	diff21	1
Sprintbs	2	sk	4	5617	5617	0.857142857142857	0.993939393939394	0.9	0.990936555891239	0.985754985754986	0.878048780487805	0.910966810966811	0.871751417819073	0.492009917861579	bs	diff12	1
Sprintbs	2	sk	4	5617	5617	0.766666666666667	0.984423676012461	0.821428571428571	0.978328173374613	0.965811965811966	0.793103448275862	0.903063343717549	0.835072389199381	1.18082425847886	bs	diff21	1
Sprintbs	2	sk	4	5617	5617	NA	NA	NA	NA	NA	NA	NA	NA	NA	rs	diff12	1
Sprintbs	2	sk	4	5617	5617	NA	NA	NA	NA	NA	NA	NA	NA	NA	rs	diff21	1
Sprintbs	2	sk	5	5617	562	1	0	0.0626780626780627	NA	0.0626780626780627	0.117962466487936	0.736253108593534	0.231925853156203	32.3747022834192	naive	diff12	0.1
Sprintbs	2	sk	5	5617	562	1	0	0.0769230769230769	NA	0.0769230769230769	0.142857142857143	0.609567901234568	0.287283137589603	31.8826855313916	naive	diff21	0.1
Sprintbs	2	sk	5	5617	562	0.409090909090909	0.96048632218845	0.409090909090909	0.96048632218845	0.925925925925926	0.409090909090909	0.897140093948605	0.381900785538398	2.55845749582413	bs	diff12	0.1
Sprintbs	2	sk	5	5617	562	0.37037037037037	0.996913580246914	0.909090909090909	0.95	0.948717948717949	0.526315789473684	0.591849565614998	0.417193736685072	1.77122158035847	bs	diff21	0.1
Sprintbs	2	sk	5	5617	562	0.227272727272727	1	1	0.950867052023121	0.951566951566952	0.37037037037037	0.626001657916551	0.309706297578648	1.67281822995294	rs	diff12	0.1
Sprintbs	2	sk	5	5617	562	0.333333333333333	0.959876543209877	0.409090909090909	0.945288753799392	0.911680911680912	0.36734693877551	0.694844535893919	0.333886150315635	3.050462857575	rs	diff21	0.1
Sprintbs	2	sk	5	5617	1124	0.545454545454545	0.939209726443769	0.375	0.968652037617555	0.914529914529915	0.444444444444444	0.742332135949157	0.256323803836694	2.95207773161232	naive	diff12	0.2
Sprintbs	2	sk	5	5617	1124	1	0	0.0769230769230769	NA	0.0769230769230769	0.142857142857143	0.645061728395062	0.33089797317724	31.8826855313916	naive	diff21	0.2
Sprintbs	2	sk	5	5617	1124	0.909090909090909	0.869300911854103	0.317460317460317	0.993055555555556	0.871794871794872	0.470588235294118	0.930989223542415	0.51265711112139	4.42814621213812	bs	diff12	0.2
Sprintbs	2	sk	5	5617	1124	0.444444444444444	0.984567901234568	0.705882352941177	0.955089820359281	0.943019943019943	0.545454545454546	0.651520347508002	0.478850785805784	1.96803283728024	bs	diff21	0.2
Sprintbs	2	sk	5	5617	1124	0.409090909090909	0.978723404255319	0.5625	0.961194029850746	0.943019943019943	0.473684210526316	0.754697430229345	0.421821078563929	1.96803739339096	rs	diff12	0.2
Sprintbs	2	sk	5	5617	1124	0.333333333333333	0.987654320987654	0.692307692307692	0.946745562130177	0.937321937321937	0.45	0.684327846364883	0.424244726369414	2.16483270392523	rs	diff21	0.2
Sprintbs	2	sk	5	5617	2809	1	0	0.0626780626780627	NA	0.0626780626780627	0.117962466487936	0.760569218016027	0.385841110925618	32.3747022834192	naive	diff12	0.5
Sprintbs	2	sk	5	5617	2809	1	0	0.0769230769230769	NA	0.0769230769230769	0.142857142857143	0.666666666666667	0.429311273896892	31.8826855313916	naive	diff21	0.5
Sprintbs	2	sk	5	5617	2809	0.409090909090909	0.993920972644377	0.818181818181818	0.961764705882353	0.957264957264957	0.545454545454546	0.947361149488809	0.600119655337121	1.47602064136331	bs	diff12	0.5
Sprintbs	2	sk	5	5617	2809	0.555555555555556	0.987654320987654	0.789473684210526	0.963855421686747	0.954415954415954	0.652173913043478	0.698445358939186	0.598951269876595	1.57442626982419	bs	diff21	0.5
Sprintbs	2	sk	5	5617	2809	0.409090909090909	0.981762917933131	0.6	0.961309523809524	0.945868945868946	0.486486486486487	0.781776733904394	0.479585764000577	1.86963404298543	rs	diff12	0.5
Sprintbs	2	sk	5	5617	2809	0.592592592592593	0.978395061728395	0.695652173913043	0.966463414634146	0.948717948717949	0.64	0.883459076360311	0.639742357349092	1.77123524869061	rs	diff21	0.5
Sprintbs	2	sk	5	5617	5617	1	0	0.0626780626780627	NA	0.0626780626780627	0.117962466487936	0.701505940867643	0.408938601516446	32.3747022834192	naive	diff12	1
Sprintbs	2	sk	5	5617	5617	0.555555555555556	0.996913580246914	0.9375	0.964179104477612	0.962962962962963	0.697674418604651	0.776234567901235	0.595862203008542	1.27921621860761	naive	diff21	1
Sprintbs	2	sk	5	5617	5617	0.590909090909091	0.990881458966565	0.8125	0.973134328358209	0.965811965811966	0.68421052631579	0.844224924012158	0.695923763885853	1.18081970236815	bs	diff12	1
Sprintbs	2	sk	5	5617	5617	0.518518518518518	0.993827160493827	0.875	0.961194029850746	0.957264957264957	0.651162790697674	0.805384087791495	0.676364456266616	1.47602064136331	bs	diff21	1
Sprintbs	2	sk	5	5617	5617	NA	NA	NA	NA	NA	NA	NA	NA	NA	rs	diff12	1
Sprintbs	2	sk	5	5617	5617	NA	NA	NA	NA	NA	NA	NA	NA	NA	rs	diff21	1
Sprintbs	2	sk	6	5617	562	1	0	0.0769230769230769	NA	0.0769230769230769	0.142857142857143	0.844135802469136	0.441800622367259	31.8826855313916	naive	diff12	0.1
Sprintbs	2	sk	6	5617	562	1	0	0.0911680911680912	NA	0.0911680911680912	0.16710182767624	0.590615203761755	0.250525710799154	31.3906687793639	naive	diff21	0.1
Sprintbs	2	sk	6	5617	562	0.740740740740741	0.947530864197531	0.540540540540541	0.977707006369427	0.931623931623932	0.625	0.919067215363512	0.649214592549049	2.36166446334521	bs	diff12	0.1
Sprintbs	2	sk	6	5617	562	0.84375	0.31974921630094	0.110655737704918	0.953271028037383	0.367521367521368	0.195652173913043	0.756416536050157	0.523467060895615	21.8455323997508	bs	diff21	0.1
Sprintbs	2	sk	6	5617	562	0.592592592592593	0.953703703703704	0.516129032258065	0.965625	0.925925925925926	0.551724137931034	0.78195016003658	0.480778472809912	2.55846205193485	rs	diff12	0.1
Sprintbs	2	sk	6	5617	562	0.46875	0.946708463949843	0.46875	0.946708463949843	0.903133903133903	0.46875	0.758522727272727	0.425202989373256	3.34567518684694	rs	diff21	0.1
Sprintbs	2	sk	6	5617	1124	1	0	0.0769230769230769	NA	0.0769230769230769	0.142857142857143	0.845679012345679	0.453270396602623	31.8826855313916	naive	diff12	0.2
Sprintbs	2	sk	6	5617	1124	1	0	0.0911680911680912	NA	0.0911680911680912	0.16710182767624	0.698422805642633	0.429941812199786	31.3906687793639	naive	diff21	0.2
Sprintbs	2	sk	6	5617	1124	0.740740740740741	0.962962962962963	0.625	0.978056426332288	0.945868945868946	0.677966101694915	0.93278463648834	0.739542873669711	1.86964771131757	bs	diff12	0.2
Sprintbs	2	sk	6	5617	1124	0.53125	0.971786833855799	0.653846153846154	0.953846153846154	0.931623931623932	0.586206896551724	0.756710423197492	0.547177230709787	2.36164623890236	bs	diff21	0.2
Sprintbs	2	sk	6	5617	1124	0.62962962962963	0.966049382716049	0.607142857142857	0.969040247678019	0.94017094017094	0.618181818181818	0.822816643804298	0.595622171974381	2.06644757796256	rs	diff12	0.2
Sprintbs	2	sk	6	5617	1124	0.53125	0.962382445141066	0.586206896551724	0.953416149068323	0.923076923076923	0.557377049180328	0.852615595611285	0.553518539138214	2.65685629011895	rs	diff21	0.2
Sprintbs	2	sk	6	5617	2809	1	0	0.0769230769230769	NA	0.0769230769230769	0.142857142857143	0.854938271604938	0.537911491884822	31.8826855313916	naive	diff12	0.5
Sprintbs	2	sk	6	5617	2809	1	0	0.0911680911680912	NA	0.0911680911680912	0.16710182767624	0.754653213166144	0.458946842261367	31.3906687793639	naive	diff21	0.5
Sprintbs	2	sk	6	5617	2809	0.740740740740741	0.981481481481482	0.769230769230769	0.978461538461538	0.962962962962963	0.754716981132075	0.944615912208505	0.804229316026029	1.27922760888439	bs	diff12	0.5
Sprintbs	2	sk	6	5617	2809	0.5625	0.990595611285266	0.857142857142857	0.957575757575758	0.951566951566952	0.679245283018868	0.86603644200627	0.736911611458323	1.67282506411901	bs	diff21	0.5
Sprintbs	2	sk	6	5617	2809	0.62962962962963	0.990740740740741	0.85	0.969788519637462	0.962962962962963	0.723404255319149	0.866255144032922	0.733396090259933	1.27922077471832	rs	diff12	0.5
Sprintbs	2	sk	6	5617	2809	0.75	0.959247648902821	0.648648648648649	0.974522292993631	0.94017094017094	0.695652173913043	0.907474529780564	0.739469927324816	2.06645213407327	rs	diff21	0.5
Sprintbs	2	sk	6	5617	5617	1	0	0.0769230769230769	NA	0.0769230769230769	0.142857142857143	0.867283950617284	0.721547560394264	31.8826855313916	naive	diff12	1
Sprintbs	2	sk	6	5617	5617	1	0	0.0911680911680912	NA	0.0911680911680912	0.16710182767624	0.864028213166144	0.630928291927688	31.3906687793639	naive	diff21	1
Sprintbs	2	sk	6	5617	5617	0.703703703703704	1	1	0.975903614457831	0.977207977207977	0.826086956521739	0.942272519433013	0.866026296083478	0.787208578801384	bs	diff12	1
Sprintbs	2	sk	6	5617	5617	0.78125	0.990595611285266	0.892857142857143	0.978328173374613	0.971509971509972	0.833333333333333	0.947443181818182	0.861046737862819	0.9840175576678	bs	diff21	1
Sprintbs	2	sk	6	5617	5617	NA	NA	NA	NA	NA	NA	NA	NA	NA	rs	diff12	1
Sprintbs	2	sk	6	5617	5617	NA	NA	NA	NA	NA	NA	NA	NA	NA	rs	diff21	1
Sprintbs	2	sk	7	5617	562	1	0	0.0826210826210826	NA	0.0826210826210826	0.152631578947368	0.867048618547869	0.469872762027247	31.6858788305805	naive	diff12	0.1
Sprintbs	2	sk	7	5617	562	1	0	0.0740740740740741	NA	0.0740740740740741	0.137931034482759	0.556153846153846	0.176369382009978	31.9810888817971	naive	diff21	0.1
Sprintbs	2	sk	7	5617	562	0.620689655172414	0.947204968944099	0.514285714285714	0.965189873417722	0.92022792022792	0.5625	0.935318055258085	0.533416328485181	2.75526875274591	bs	diff12	0.1
Sprintbs	2	sk	7	5617	562	0.5	0.310769230769231	0.0548523206751055	0.885964912280702	0.324786324786325	0.0988593155893536	0.520177514792899	0.279714443781237	23.3215644313909	bs	diff21	0.1
Sprintbs	2	sk	7	5617	562	0.517241379310345	0.928571428571429	0.394736842105263	0.955271565495208	0.894586894586895	0.447761194029851	0.689976440351253	0.383059599127707	3.6408920722296	rs	diff12	0.1
Sprintbs	2	sk	7	5617	562	0.346153846153846	0.941538461538462	0.321428571428571	0.947368421052632	0.897435897435897	0.333333333333333	0.667633136094675	0.229706902044482	3.542481887658	rs	diff21	0.1
Sprintbs	2	sk	7	5617	1124	1	0	0.0826210826210826	NA	0.0826210826210826	0.152631578947368	0.852912829299636	0.469265537618655	31.6858788305805	naive	diff12	0.2
Sprintbs	2	sk	7	5617	1124	1	0	0.0740740740740741	NA	0.0740740740740741	0.137931034482759	0.594615384615385	0.253571922311263	31.9810888817971	naive	diff21	0.2
Sprintbs	2	sk	7	5617	1124	0.620689655172414	0.962732919254658	0.6	0.965732087227414	0.934472934472934	0.610169491525424	0.895587920325552	0.639249048147422	2.26325200071826	bs	diff12	0.2
Sprintbs	2	sk	7	5617	1124	0.423076923076923	0.963076923076923	0.478260869565217	0.954268292682927	0.923076923076923	0.448979591836735	0.581538461538462	0.337974518221137	2.65685629011895	bs	diff21	0.2
Sprintbs	2	sk	7	5617	1124	0.517241379310345	0.959627329192547	0.535714285714286	0.956656346749226	0.923076923076923	0.526315789473684	0.712036838723495	0.47624482005032	2.65685856817431	rs	diff12	0.2
Sprintbs	2	sk	7	5617	1124	0.461538461538462	0.950769230769231	0.428571428571429	0.956656346749226	0.914529914529915	0.444444444444444	0.746508875739645	0.359298770304533	2.95206861939089	rs	diff21	0.2
Sprintbs	2	sk	7	5617	2809	0.758620689655172	0.975155279503106	0.733333333333333	0.978193146417445	0.957264957264957	0.745762711864407	0.866887984579139	0.601064898909765	1.47603430969545	naive	diff12	0.5
Sprintbs	2	sk	7	5617	2809	1	0	0.0740740740740741	NA	0.0740740740740741	0.137931034482759	0.668461538461538	0.347086910368004	31.9810888817971	naive	diff21	0.5
Sprintbs	2	sk	7	5617	2809	0.620689655172414	0.987577639751553	0.818181818181818	0.966565349544073	0.957264957264957	0.705882352941177	0.883165560077104	0.740443025510823	1.47602519747402	bs	diff12	0.5
Sprintbs	2	sk	7	5617	2809	0.538461538461538	0.981538461538462	0.7	0.963746223564955	0.948717948717949	0.608695652173913	0.682307692307692	0.528314224346716	1.77123297063525	bs	diff21	0.5
Sprintbs	2	sk	7	5617	2809	0.689655172413793	0.978260869565217	0.740740740740741	0.972222222222222	0.954415954415954	0.714285714285714	0.83095952023988	0.698380686850723	1.57443310399026	rs	diff12	0.5
Sprintbs	2	sk	7	5617	2809	0.730769230769231	0.938461538461538	0.487179487179487	0.977564102564103	0.923076923076923	0.584615384615385	0.835325443786982	0.5723482286199	2.6568745145618	rs	diff21	0.5
Sprintbs	2	sk	7	5617	5617	1	0	0.0826210826210826	NA	0.0826210826210826	0.152631578947368	0.874651959734419	0.714754260349083	31.6858788305805	naive	diff12	1
Sprintbs	2	sk	7	5617	5617	1	0	0.0740740740740741	NA	0.0740740740740741	0.137931034482759	0.844615384615385	0.71069811473569	31.9810888817971	naive	diff21	1
Sprintbs	2	sk	7	5617	5617	0.896551724137931	0.975155279503106	0.764705882352941	0.990536277602524	0.968660968660969	0.825396825396825	0.946134075819233	0.850081555637653	1.08243002029476	bs	diff12	1
Sprintbs	2	sk	7	5617	5617	0.923076923076923	0.972307692307692	0.727272727272727	0.993710691823899	0.968660968660969	0.813559322033898	0.975917159763314	0.896883320030668	1.08243229835011	bs	diff21	1
Sprintbs	2	sk	7	5617	5617	NA	NA	NA	NA	NA	NA	NA	NA	NA	rs	diff12	1
Sprintbs	2	sk	7	5617	5617	NA	NA	NA	NA	NA	NA	NA	NA	NA	rs	diff21	1
Sprintbs	2	sk	8	5617	562	1	0	0.0683760683760684	NA	0.0683760683760684	0.128	0.81039755351682	0.390906870530357	32.1778955826082	naive	diff12	0.1
Sprintbs	2	sk	8	5617	562	1	0	0.0854700854700855	NA	0.0854700854700855	0.15748031496063	0.596884735202492	0.253956611114163	31.587475480175	naive	diff21	0.1
Sprintbs	2	sk	8	5617	562	0.541666666666667	0.969418960244648	0.565217391304348	0.966463414634146	0.94017094017094	0.553191489361702	0.92749745158002	0.532878980319549	2.0664452999072	bs	diff12	0.1
Sprintbs	2	sk	8	5617	562	0.266666666666667	1	1	0.935860058309038	0.937321937321937	0.421052631578947	0.553634475597092	0.37224860694766	2.1648235917038	bs	diff21	0.1
Sprintbs	2	sk	8	5617	562	0.208333333333333	0.996941896024465	0.833333333333333	0.944927536231884	0.943019943019943	0.333333333333333	0.602382772680938	0.296090503424189	1.96802372505882	rs	diff12	0.1
Sprintbs	2	sk	8	5617	562	0.466666666666667	0.940809968847352	0.424242424242424	0.949685534591195	0.9002849002849	0.444444444444444	0.733229491173416	0.359798228907696	3.44408081530783	rs	diff21	0.1
Sprintbs	2	sk	8	5617	1124	1	0	0.0683760683760684	NA	0.0683760683760684	0.128	0.813455657492355	0.415537928611298	32.1778955826082	naive	diff12	0.2
Sprintbs	2	sk	8	5617	1124	1	0	0.0854700854700855	NA	0.0854700854700855	0.15748031496063	0.663551401869159	0.378798018679993	31.587475480175	naive	diff21	0.2
Sprintbs	2	sk	8	5617	1124	0.833333333333333	0.941896024464832	0.512820512820513	0.987179487179487	0.934472934472934	0.634920634920635	0.910359327217125	0.649124623627246	2.26326794710575	bs	diff12	0.2
Sprintbs	2	sk	8	5617	1124	0.433333333333333	0.987538940809969	0.764705882352941	0.949101796407186	0.94017094017094	0.553191489361702	0.665005192107996	0.485303301286773	2.06643163157506	bs	diff21	0.2
Sprintbs	2	sk	8	5617	1124	0.291666666666667	1	1	0.950581395348837	0.951566951566952	0.451612903225806	0.712028542303772	0.442314178010887	1.67281822995294	rs	diff12	0.2
Sprintbs	2	sk	8	5617	1124	0.5	0.978193146417445	0.681818181818182	0.954407294832827	0.937321937321937	0.576923076923077	0.769210799584631	0.535314927000108	2.1648395380913	rs	diff21	0.2
Sprintbs	2	sk	8	5617	2809	1	0	0.0683760683760684	NA	0.0683760683760684	0.128	0.82262996941896	0.51465820717668	32.1778955826082	naive	diff12	0.5
Sprintbs	2	sk	8	5617	2809	1	0	0.0854700854700855	NA	0.0854700854700855	0.15748031496063	0.730218068535826	0.498880324801955	31.587475480175	naive	diff21	0.5
Sprintbs	2	sk	8	5617	2809	0.75	0.984709480122324	0.782608695652174	0.981707317073171	0.968660968660969	0.765957446808511	0.929153924566769	0.823056036112948	1.08242318612869	bs	diff12	0.5
Sprintbs	2	sk	8	5617	2809	0.566666666666667	0.978193146417445	0.708333333333333	0.960244648318043	0.943019943019943	0.62962962962963	0.759865005192108	0.620842037976107	1.96803739339096	bs	diff21	0.5
Sprintbs	2	sk	8	5617	2809	0.625	0.987767584097859	0.789473684210526	0.97289156626506	0.962962962962963	0.697674418604651	0.843144750254842	0.709473893138149	1.27922305277368	rs	diff12	0.5
Sprintbs	2	sk	8	5617	2809	0.6	0.962616822429907	0.6	0.962616822429907	0.931623931623932	0.6	0.817341640706127	0.62205324269043	2.36165307306843	rs	diff21	0.5
Sprintbs	2	sk	8	5617	5617	1	0	0.0683760683760684	NA	0.0683760683760684	0.128	0.785550458715596	0.516241457804213	32.1778955826082	naive	diff12	1
Sprintbs	2	sk	8	5617	5617	1	0	0.0854700854700855	NA	0.0854700854700855	0.15748031496063	0.778660436137072	0.559503573089969	31.587475480175	naive	diff21	1
Sprintbs	2	sk	8	5617	5617	0.708333333333333	0.987767584097859	0.80952380952381	0.978787878787879	0.968660968660969	0.755555555555556	0.846202854230377	0.77127277931228	1.08242090807333	bs	diff12	1
Sprintbs	2	sk	8	5617	5617	0.8	0.962616822429907	0.666666666666667	0.980952380952381	0.948717948717949	0.727272727272727	0.922377985462098	0.797708346536394	1.77124663896739	bs	diff21	1
Sprintbs	2	sk	8	5617	5617	NA	NA	NA	NA	NA	NA	NA	NA	NA	rs	diff12	1
Sprintbs	2	sk	8	5617	5617	NA	NA	NA	NA	NA	NA	NA	NA	NA	rs	diff21	1
Sprintbs	2	sk	9	5617	562	1	0	0.0797720797720798	NA	0.0797720797720798	0.147757255936675	0.817613887660327	0.442963342369605	31.7842821809861	naive	diff12	0.1
Sprintbs	2	sk	9	5617	562	1	0	0.0883190883190883	NA	0.0883190883190883	0.162303664921466	0.562953629032258	0.209822768480275	31.4890721297695	naive	diff21	0.1
Sprintbs	2	sk	9	5617	562	0.678571428571429	0.959752321981424	0.59375	0.971786833855799	0.937321937321937	0.633333333333333	0.88312693498452	0.57171264942814	2.16485320642344	bs	diff12	0.1
Sprintbs	2	sk	9	5617	562	0.548387096774194	0.9625	0.586206896551724	0.956521739130435	0.925925925925926	0.566666666666667	0.708165322580645	0.491564565974134	2.55845521776878	bs	diff21	0.1
Sprintbs	2	sk	9	5617	562	0.428571428571429	0.938080495356037	0.375	0.949843260188088	0.897435897435897	0.4	0.674203892083149	0.346115906900617	3.54248416571336	rs	diff12	0.1
Sprintbs	2	sk	9	5617	562	0.612903225806452	0.9125	0.404255319148936	0.960526315789474	0.886039886039886	0.487179487179487	0.773387096774194	0.380667518421723	3.9361066795569	rs	diff21	0.1
Sprintbs	2	sk	9	5617	1124	1	0	0.0797720797720798	NA	0.0797720797720798	0.147757255936675	0.817613887660327	0.442963342369605	31.7842821809861	naive	diff12	0.2
Sprintbs	2	sk	9	5617	1124	0.225806451612903	0.99375	0.777777777777778	0.929824561403509	0.925925925925926	0.35	0.609778225806452	0.282771785960745	2.55843243721521	naive	diff21	0.2
Sprintbs	2	sk	9	5617	1124	0.678571428571429	0.962848297213622	0.612903225806452	0.971875	0.94017094017094	0.644067796610169	0.922987616099071	0.641309448732924	2.06644985601791	bs	diff12	0.2
Sprintbs	2	sk	9	5617	1124	0.516129032258065	0.975	0.666666666666667	0.954128440366973	0.934472934472934	0.581818181818182	0.730645161290323	0.510266479700303	2.26324288849683	bs	diff21	0.2
Sprintbs	2	sk	9	5617	1124	0.642857142857143	0.91640866873065	0.4	0.967320261437909	0.894586894586895	0.493150684931507	0.779909332153914	0.475402955175982	3.64090118445103	rs	diff12	0.2
Sprintbs	2	sk	9	5617	1124	0.580645161290323	0.940625	0.486486486486487	0.95859872611465	0.908831908831909	0.529411764705882	0.774092741935484	0.465550785258977	3.14887759825731	rs	diff21	0.2
Sprintbs	2	sk	9	5617	2809	1	0	0.0797720797720798	NA	0.0797720797720798	0.147757255936675	0.826901813356922	0.532880614193459	31.7842821809861	naive	diff12	0.5
Sprintbs	2	sk	9	5617	2809	1	0	0.0883190883190883	NA	0.0883190883190883	0.162303664921466	0.703427419354839	0.415576321828902	31.4890721297695	naive	diff21	0.5
Sprintbs	2	sk	9	5617	2809	0.642857142857143	0.984520123839009	0.782608695652174	0.969512195121951	0.957264957264957	0.705882352941177	0.91812251216276	0.708678153655589	1.47602747552938	bs	diff12	0.5
Sprintbs	2	sk	9	5617	2809	0.645161290322581	0.98125	0.769230769230769	0.966153846153846	0.951566951566952	0.701754385964912	0.777822580645161	0.649186240641034	1.67283189828508	bs	diff21	0.5
Sprintbs	2	sk	9	5617	2809	0.678571428571429	0.981424148606811	0.76	0.97239263803681	0.957264957264957	0.716981132075472	0.801304732419284	0.646526204692455	1.47602975358473	rs	diff12	0.5
Sprintbs	2	sk	9	5617	2809	0.612903225806452	0.975	0.703703703703704	0.962962962962963	0.943019943019943	0.655172413793104	0.875453629032258	0.685131116039017	1.96803967144631	rs	diff21	0.5
Sprintbs	2	sk	9	5617	5617	1	0	0.0797720797720798	NA	0.0797720797720798	0.147757255936675	0.834641751437417	0.64461734873868	31.7842821809861	naive	diff12	1
Sprintbs	2	sk	9	5617	5617	1	0	0.0883190883190883	NA	0.0883190883190883	0.162303664921466	0.834022177419355	0.656240408752363	31.4890721297695	naive	diff21	1
Sprintbs	2	sk	9	5617	5617	0.642857142857143	0.987616099071207	0.818181818181818	0.969604863221885	0.96011396011396	0.72	0.879201680672269	0.755882659445529	1.37762412512385	bs	diff12	1
Sprintbs	2	sk	9	5617	5617	0.870967741935484	0.984375	0.84375	0.987460815047022	0.974358974358974	0.857142857142857	0.949344758064516	0.890501863160716	0.88562104142834	bs	diff21	1
Sprintbs	2	sk	9	5617	5617	NA	NA	NA	NA	NA	NA	NA	NA	NA	rs	diff12	1
Sprintbs	2	sk	9	5617	5617	NA	NA	NA	NA	NA	NA	NA	NA	NA	rs	diff21	1
Sprintbs	2	sk	10	5617	562	1	0	0.0341880341880342	NA	0.0341880341880342	0.0661157024793388	0.839601769911504	0.223053676983017	33.3587357874745	naive	diff12	0.1
Sprintbs	2	sk	10	5617	562	1	0	0.0427350427350427	NA	0.0427350427350427	0.0819672131147541	0.727380952380952	0.346136691474564	33.0635257362579	naive	diff21	0.1
Sprintbs	2	sk	10	5617	562	0.583333333333333	0.955752212389381	0.318181818181818	0.984802431610942	0.943019943019943	0.411764705882353	0.921583087512291	0.295187102050183	1.96805561783381	bs	diff12	0.1
Sprintbs	2	sk	10	5617	562	0.533333333333333	0.99702380952381	0.888888888888889	0.97953216374269	0.977207977207977	0.666666666666667	0.709126984126984	0.474450767960166	0.787210856856741	bs	diff21	0.1
Sprintbs	2	sk	10	5617	562	0.25	0.985250737463127	0.375	0.973760932944606	0.96011396011396	0.3	0.674655850540806	0.216213323237361	1.3776264031792	rs	diff12	0.1
Sprintbs	2	sk	10	5617	562	0.466666666666667	0.99702380952381	0.875	0.97667638483965	0.974358974358974	0.608695652173913	0.827380952380952	0.495137827933655	0.885611929206914	rs	diff21	0.1
Sprintbs	2	sk	10	5617	1124	0.75	0.932153392330384	0.28125	0.990595611285266	0.925925925925926	0.409090909090909	0.841076696165192	0.229616720526156	2.5584802763777	naive	diff12	0.2
Sprintbs	2	sk	10	5617	1124	0.6	0.985119047619048	0.642857142857143	0.982195845697329	0.968660968660969	0.620689655172414	0.792559523809524	0.426298876607806	1.08242318612869	naive	diff21	0.2
Sprintbs	2	sk	10	5617	1124	0.416666666666667	0.994100294985251	0.714285714285714	0.979651162790698	0.974358974358974	0.526315789473684	0.947148475909538	0.481036447696163	0.88561420726227	bs	diff12	0.2
Sprintbs	2	sk	10	5617	1124	0.6	0.988095238095238	0.692307692307692	0.982248520710059	0.971509971509972	0.642857142857143	0.742956349206349	0.566815864519628	0.984019835723157	bs	diff21	0.2
Sprintbs	2	sk	10	5617	1124	0.416666666666667	0.976401179941003	0.384615384615385	0.979289940828402	0.957264957264957	0.4	0.73586529006883	0.33038943978885	1.47603430969545	rs	diff12	0.2
Sprintbs	2	sk	10	5617	1124	0.666666666666667	0.982142857142857	0.625	0.985074626865672	0.968660968660969	0.645161290322581	0.885615079365079	0.652483028963684	1.08242546418404	rs	diff21	0.2
Sprintbs	2	sk	10	5617	2809	1	0	0.0341880341880342	NA	0.0341880341880342	0.0661157024793388	0.81858407079646	0.323444508456675	33.3587357874745	naive	diff12	0.5
Sprintbs	2	sk	10	5617	2809	1	0	0.0427350427350427	NA	0.0427350427350427	0.0819672131147541	0.798511904761905	0.583868309359533	33.0635257362579	naive	diff21	0.5
Sprintbs	2	sk	10	5617	2809	0.583333333333333	0.997050147492625	0.875	0.985422740524781	0.982905982905983	0.7	0.885939036381514	0.64643239091896	0.590408712156395	bs	diff12	0.5
Sprintbs	2	sk	10	5617	2809	0.733333333333333	0.994047619047619	0.846153846153846	0.988165680473373	0.982905982905983	0.785714285714286	0.856547619047619	0.740314774402632	0.590410990211752	bs	diff21	0.5
Sprintbs	2	sk	10	5617	2809	0.416666666666667	1	1	0.979768786127168	0.98005698005698	0.588235294117647	0.726155358898722	0.500901244316614	0.688807506451211	rs	diff12	0.5
Sprintbs	2	sk	10	5617	2809	0.733333333333333	0.994047619047619	0.846153846153846	0.988165680473373	0.982905982905983	0.785714285714286	0.869742063492064	0.773546233707448	0.590410990211752	rs	diff21	0.5
Sprintbs	2	sk	10	5617	5617	1	0	0.0341880341880342	NA	0.0341880341880342	0.0661157024793388	0.791666666666667	0.622100068606117	33.3587357874745	naive	diff12	1
Sprintbs	2	sk	10	5617	5617	1	0	0.0427350427350427	NA	0.0427350427350427	0.0819672131147541	0.833333333333333	0.705826276572513	33.0635257362579	naive	diff21	1
Sprintbs	2	sk	10	5617	5617	0.583333333333333	1	1	0.98546511627907	0.985754985754986	0.736842105263158	0.973205506391347	0.713090393732769	0.492005361750865	bs	diff12	1
Sprintbs	2	sk	10	5617	5617	0.6	1	1	0.982456140350877	0.982905982905983	0.75	0.981547619047619	0.800871342924173	0.590406434101038	bs	diff21	1
Sprintbs	2	sk	10	5617	5617	NA	NA	NA	NA	NA	NA	NA	NA	NA	rs	diff12	1
Sprintbs	2	sk	10	5617	5617	NA	NA	NA	NA	NA	NA	NA	NA	NA	rs	diff21	1
Sprintbs	6	adjM	1	5617	562	1	0	0.0507544581618656	NA	0.0507544581618656	0.0966057441253264	0.854026714575848	0.502674778452302	32.786538527709	naive	diff12	0.1
Sprintbs	6	adjM	1	5617	562	1	0	0.0480109739368999	NA	0.0480109739368999	0.0916230366492147	0.582111980238781	0.153859980496148	32.881297309581	naive	diff21	0.1
Sprintbs	6	adjM	1	5617	562	0.702702702702703	0.985549132947977	0.722222222222222	0.984126984126984	0.97119341563786	0.712328767123288	0.903843149507889	0.689275997116125	0.994955144399763	bs	diff12	0.1
Sprintbs	6	adjM	1	5617	562	0.371428571428571	0.969740634005764	0.382352941176471	0.968345323741007	0.941015089163237	0.376811594202899	0.672107863318238	0.268938835376681	2.03728967973552	bs	diff21	0.1
Sprintbs	6	adjM	1	5617	562	0.378378378378378	0.994219653179191	0.777777777777778	0.967651195499297	0.962962962962963	0.509090909090909	0.781596625527261	0.480120160857988	1.27921832791812	rs	diff12	0.1
Sprintbs	6	adjM	1	5617	562	0.4	0.969740634005764	0.4	0.969740634005764	0.94238683127572	0.4	0.714306298888431	0.277730958585658	1.98991138564099	rs	diff21	0.1
Sprintbs	6	adjM	1	5617	1124	1	0	0.0507544581618656	NA	0.0507544581618656	0.0966057441253264	0.843403374472739	0.531059160092256	32.786538527709	naive	diff12	0.2
Sprintbs	6	adjM	1	5617	1124	1	0	0.0480109739368999	NA	0.0480109739368999	0.0916230366492147	0.638534376286538	0.239729819587943	32.881297309581	naive	diff21	0.2
Sprintbs	6	adjM	1	5617	1124	0.675675675675676	0.988439306358382	0.757575757575758	0.982758620689655	0.972565157750343	0.714285714285714	0.956901265427277	0.770666536117061	0.947574656622299	bs	diff12	0.2
Sprintbs	6	adjM	1	5617	1124	0.542857142857143	0.951008645533141	0.358490566037736	0.976331360946746	0.931412894375857	0.431818181818182	0.729435981885549	0.360636516942579	2.3689519973363	bs	diff21	0.2
Sprintbs	6	adjM	1	5617	1124	0.486486486486487	0.994219653179191	0.818181818181818	0.973125884016973	0.968449931412894	0.610169491525424	0.814013435400719	0.596232873548638	1.08970515154001	rs	diff12	0.2
Sprintbs	6	adjM	1	5617	1124	0.6	0.945244956772334	0.355932203389831	0.97910447761194	0.928669410150892	0.446808510638298	0.78931659118979	0.337420785249142	2.46371297289123	rs	diff21	0.2
Sprintbs	6	adjM	1	5617	2809	1	0	0.0507544581618656	NA	0.0507544581618656	0.0966057441253264	0.883943915013279	0.596747650490897	32.786538527709	naive	diff12	0.5
Sprintbs	6	adjM	1	5617	2809	1	0	0.0480109739368999	NA	0.0480109739368999	0.0916230366492147	0.678509674763277	0.267322401401525	32.881297309581	naive	diff21	0.5
Sprintbs	6	adjM	1	5617	2809	0.675675675675676	0.992774566473988	0.833333333333333	0.982832618025751	0.976680384087791	0.746268656716418	0.950613185439775	0.802932453198782	0.805436483814312	bs	diff12	0.5
Sprintbs	6	adjM	1	5617	2809	0.542857142857143	0.975504322766571	0.527777777777778	0.976911976911977	0.954732510288066	0.535211267605634	0.883820502264306	0.531047748247289	1.56350235142437	bs	diff21	0.5
Sprintbs	6	adjM	1	5617	2809	0.621621621621622	0.997109826589595	0.92	0.980113636363636	0.978052126200274	0.741935483870968	0.823445555381972	0.676926615616135	0.75805489919538	rs	diff12	0.5
Sprintbs	6	adjM	1	5617	2809	0.628571428571429	0.968299711815562	0.5	0.981021897810219	0.9519890260631	0.556962025316456	0.903211198023878	0.537992055549612	1.65826442382077	rs	diff21	0.5
Sprintbs	6	adjM	1	5617	5617	0.783783783783784	0.995664739884393	0.90625	0.988522238163558	0.984910836762689	0.840579710144927	0.889724261834088	0.740550772084112	0.52116452556421	naive	diff12	1
Sprintbs	6	adjM	1	5617	5617	1	0	0.0480109739368999	NA	0.0480109739368999	0.0916230366492147	0.826410045286126	0.623843107958345	32.881297309581	naive	diff21	1
Sprintbs	6	adjM	1	5617	5617	0.756756756756757	0.998554913294798	0.96551724137931	0.987142857142857	0.986282578875171	0.848484848484849	0.933994688329948	0.832082143992619	0.473784037786746	bs	diff12	1
Sprintbs	6	adjM	1	5617	5617	0.714285714285714	0.988472622478386	0.757575757575758	0.985632183908046	0.975308641975309	0.735294117647059	0.942363112391931	0.768347524156145	0.852818068433244	bs	diff21	1
Sprintbs	6	adjM	1	5617	5617	NA	NA	NA	NA	NA	NA	NA	NA	NA	rs	diff12	1
Sprintbs	6	adjM	1	5617	5617	NA	NA	NA	NA	NA	NA	NA	NA	NA	rs	diff21	1
Sprintbs	6	adjM	2	5617	562	1	0	0.0521262002743484	NA	0.0521262002743484	0.0990873533246415	0.782961383197502	0.461069612038111	32.739159136773	naive	diff12	0.1
Sprintbs	6	adjM	2	5617	562	1	0	0.056241426611797	NA	0.056241426611797	0.106493506493507	0.641254254112309	0.254524458805485	32.5970209639651	naive	diff21	0.1
Sprintbs	6	adjM	2	5617	562	0.710526315789474	0.984081041968162	0.710526315789474	0.984081041968162	0.969821673525377	0.710526315789474	0.94426460507274	0.736033674874009	1.04233453533576	bs	diff12	0.1
Sprintbs	6	adjM	2	5617	562	0.414634146341463	0.984011627906977	0.607142857142857	0.965763195435093	0.9519890260631	0.492753623188406	0.599368973340896	0.359022421100191	1.65825235856462	bs	diff21	0.1
Sprintbs	6	adjM	2	5617	562	0.315789473684211	0.98986975397974	0.631578947368421	0.963380281690141	0.954732510288066	0.421052631578947	0.7226369106558	0.337384472729457	1.56349138300969	rs	diff12	0.1
Sprintbs	6	adjM	2	5617	562	0.414634146341463	0.978197674418605	0.53125	0.965566714490674	0.946502057613169	0.465753424657534	0.665449517867272	0.387016079292112	1.8477699223086	rs	diff21	0.1
Sprintbs	6	adjM	2	5617	1124	1	0	0.0521262002743484	NA	0.0521262002743484	0.0990873533246415	0.757369182725265	0.430569568799782	32.739159136773	naive	diff12	0.2
Sprintbs	6	adjM	2	5617	1124	1	0	0.056241426611797	NA	0.056241426611797	0.106493506493507	0.639800765740216	0.235695962685631	32.5970209639651	naive	diff21	0.2
Sprintbs	6	adjM	2	5617	1124	0.684210526315789	0.988422575976845	0.764705882352941	0.98273381294964	0.972565157750343	0.722222222222222	0.948263386396527	0.77747567785646	0.947574656622299	bs	diff12	0.2
Sprintbs	6	adjM	2	5617	1124	0.48780487804878	0.988372093023256	0.714285714285714	0.970042796005706	0.960219478737997	0.579710144927536	0.696929948950652	0.531153726789916	1.37397930347305	bs	diff21	0.2
Sprintbs	6	adjM	2	5617	1124	0.552631578947368	0.969609261939218	0.5	0.975254730713246	0.947873799725652	0.525	0.779305354558611	0.453797314662173	1.80039820926288	rs	diff12	0.2
Sprintbs	6	adjM	2	5617	1124	0.536585365853659	0.984011627906977	0.666666666666667	0.972701149425287	0.958847736625514	0.594594594594595	0.770082955190017	0.556347237036734	1.42136088809198	rs	diff21	0.2
Sprintbs	6	adjM	2	5617	2809	1	0	0.0521262002743484	NA	0.0521262002743484	0.0990873533246415	0.812895117678422	0.58886685570938	32.739159136773	naive	diff12	0.5
Sprintbs	6	adjM	2	5617	2809	1	0	0.056241426611797	NA	0.056241426611797	0.106493506493507	0.766839194554736	0.552272683245428	32.5970209639651	naive	diff21	0.5
Sprintbs	6	adjM	2	5617	2809	0.710526315789474	0.994211287988423	0.870967741935484	0.984240687679083	0.979423868312757	0.782608695652174	0.952700129484348	0.8110537623627	0.710678798783788	bs	diff12	0.5
Sprintbs	6	adjM	2	5617	2809	0.634146341463415	0.981104651162791	0.666666666666667	0.978260869565217	0.96159122085048	0.65	0.813244469653999	0.641867054492051	1.32660649358586	bs	diff21	0.5
Sprintbs	6	adjM	2	5617	2809	0.736842105263158	0.968162083936324	0.56	0.985272459499264	0.956104252400549	0.636363636363636	0.859395231929317	0.598418845664927	1.51612954153718	rs	diff12	0.5
Sprintbs	6	adjM	2	5617	2809	0.658536585365854	0.976744186046512	0.627906976744186	0.979591836734694	0.958847736625514	0.642857142857143	0.849103091321611	0.646540464885375	1.42136637229932	rs	diff21	0.5
Sprintbs	6	adjM	2	5617	5617	1	0	0.0521262002743484	NA	0.0521262002743484	0.0990873533246415	0.812895117678422	0.58886685570938	32.739159136773	naive	diff12	1
Sprintbs	6	adjM	2	5617	5617	1	0	0.056241426611797	NA	0.056241426611797	0.106493506493507	0.862946681792399	0.684733016037558	32.5970209639651	naive	diff21	1
Sprintbs	6	adjM	2	5617	5617	0.710526315789474	0.98986975397974	0.794117647058823	0.984172661870504	0.975308641975309	0.75	0.953994972960622	0.797108788749338	0.852816971591776	bs	diff12	1
Sprintbs	6	adjM	2	5617	5617	0.75609756097561	0.991279069767442	0.837837837837838	0.985549132947977	0.978052126200274	0.794871794871795	0.942073170731707	0.811608689826661	0.758059286561252	bs	diff21	1
Sprintbs	6	adjM	2	5617	5617	NA	NA	NA	NA	NA	NA	NA	NA	NA	rs	diff12	1
Sprintbs	6	adjM	2	5617	5617	NA	NA	NA	NA	NA	NA	NA	NA	NA	rs	diff21	1
Sprintbs	6	adjM	3	5617	562	1	0	0.0521262002743484	NA	0.0521262002743484	0.0990873533246415	0.887500952090791	0.620746513184157	32.739159136773	naive	diff12	0.1
Sprintbs	6	adjM	3	5617	562	1	0	0.0534979423868313	NA	0.0534979423868313	0.1015625	0.583946488294314	0.148774862162277	32.691779745837	naive	diff21	0.1
Sprintbs	6	adjM	3	5617	562	0.552631578947368	0.994211287988423	0.84	0.975852272727273	0.97119341563786	0.666666666666667	0.979225378932135	0.723797874841259	0.994948563350955	bs	diff12	0.1
Sprintbs	6	adjM	3	5617	562	0.461538461538462	0.969565217391304	0.461538461538462	0.969565217391304	0.94238683127572	0.461538461538462	0.683723522853958	0.330286872689465	1.98991138564099	bs	diff21	0.1
Sprintbs	6	adjM	3	5617	562	0.421052631578947	0.971056439942113	0.444444444444444	0.968253968253968	0.94238683127572	0.432432432432432	0.675965420062457	0.358179589691166	1.98991028879952	rs	diff12	0.1
Sprintbs	6	adjM	3	5617	562	0.461538461538462	0.96231884057971	0.409090909090909	0.969343065693431	0.935528120713306	0.433734939759036	0.728706800445931	0.33812147765176	2.22680834032097	rs	diff21	0.1
Sprintbs	6	adjM	3	5617	1124	1	0	0.0521262002743484	NA	0.0521262002743484	0.0990873533246415	0.888948130093686	0.652310666113432	32.739159136773	naive	diff12	0.2
Sprintbs	6	adjM	3	5617	1124	1	0	0.0534979423868313	NA	0.0534979423868313	0.1015625	0.619509476031215	0.180546507621455	32.691779745837	naive	diff21	0.2
Sprintbs	6	adjM	3	5617	1124	0.736842105263158	0.975397973950796	0.622222222222222	0.985380116959064	0.962962962962963	0.674698795180723	0.981243811409856	0.768900459600764	1.2792325868572	bs	diff12	0.2
Sprintbs	6	adjM	3	5617	1124	0.487179487179487	0.972463768115942	0.5	0.971056439942113	0.946502057613169	0.493506493506493	0.722686733556299	0.397924028596183	1.84777430967447	bs	diff21	0.2
Sprintbs	6	adjM	3	5617	1124	0.526315789473684	0.981186685962373	0.606060606060606	0.974137931034483	0.957475994513032	0.563380281690141	0.747486480310762	0.506414971170325	1.46874137586944	rs	diff12	0.2
Sprintbs	6	adjM	3	5617	1124	0.538461538461538	0.963768115942029	0.456521739130435	0.973645680819912	0.941015089163237	0.494117647058824	0.807264957264957	0.436219094107521	2.03729406710139	rs	diff21	0.2
Sprintbs	6	adjM	3	5617	2809	1	0	0.0521262002743484	NA	0.0521262002743484	0.0990873533246415	0.879408180364079	0.725034973267753	32.739159136773	naive	diff12	0.5
Sprintbs	6	adjM	3	5617	2809	1	0	0.0534979423868313	NA	0.0534979423868313	0.1015625	0.754236343366778	0.50526484566621	32.691779745837	naive	diff21	0.5
Sprintbs	6	adjM	3	5617	2809	0.684210526315789	0.984081041968162	0.702702702702703	0.982658959537572	0.968449931412894	0.693333333333333	0.912464772640719	0.773164510590197	1.08971282943029	bs	diff12	0.5
Sprintbs	6	adjM	3	5617	2809	0.512820512820513	0.997101449275362	0.909090909090909	0.973125884016973	0.97119341563786	0.655737704918033	0.863099219620959	0.672817235689122	0.994946369668018	bs	diff21	0.5
Sprintbs	6	adjM	3	5617	2809	0.657894736842105	0.982633863965268	0.675675675675676	0.98121387283237	0.965706447187929	0.666666666666667	0.833269860613908	0.671377936428415	1.18447051446081	rs	diff12	0.5
Sprintbs	6	adjM	3	5617	2809	0.58974358974359	0.982608695652174	0.657142857142857	0.976945244956772	0.96159122085048	0.621621621621622	0.876607209215905	0.671778385968999	1.32660539674439	rs	diff21	0.5
Sprintbs	6	adjM	3	5617	5617	1	0	0.0521262002743484	NA	0.0521262002743484	0.0990873533246415	0.867697463630132	0.748631789720979	32.739159136773	naive	diff12	1
Sprintbs	6	adjM	3	5617	5617	1	0	0.0534979423868313	NA	0.0534979423868313	0.1015625	0.818338907469342	0.620308638629508	32.691779745837	naive	diff21	1
Sprintbs	6	adjM	3	5617	5617	0.684210526315789	0.984081041968162	0.702702702702703	0.982658959537572	0.968449931412894	0.693333333333333	0.892718409627542	0.762565899239749	1.08971282943029	bs	diff12	1
Sprintbs	6	adjM	3	5617	5617	0.717948717948718	0.982608695652174	0.7	0.984034833091437	0.968449931412894	0.708860759493671	0.962876254180602	0.802119736629744	1.08971392627175	bs	diff21	1
Sprintbs	6	adjM	3	5617	5617	NA	NA	NA	NA	NA	NA	NA	NA	NA	rs	diff12	1
Sprintbs	6	adjM	3	5617	5617	NA	NA	NA	NA	NA	NA	NA	NA	NA	rs	diff21	1
Sprintbs	6	adjM	4	5617	562	1	0	0.0699588477366255	NA	0.0699588477366255	0.130769230769231	0.780105847648794	0.419432174109446	32.1232270546051	naive	diff12	0.1
Sprintbs	6	adjM	4	5617	562	1	0	0.0644718792866941	NA	0.0644718792866941	0.121134020618557	0.634632183190865	0.2800716349436	32.3127446183491	naive	diff21	0.1
Sprintbs	6	adjM	4	5617	562	0.862745098039216	0.932153392330384	0.488888888888889	0.989045383411581	0.927297668038409	0.624113475177305	0.956865637110301	0.663175281363322	2.5111000417175	bs	diff12	0.1
Sprintbs	6	adjM	4	5617	562	0.553191489361702	0.973607038123167	0.590909090909091	0.969343065693431	0.946502057613169	0.571428571428571	0.766347413739315	0.460622609630698	1.84777321283301	bs	diff21	0.1
Sprintbs	6	adjM	4	5617	562	0.92156862745098	0.0958702064896755	0.0712121212121212	0.942028985507246	0.15363511659808	0.132208157524613	0.713343744577477	0.393113745733396	29.2330798201435	rs	diff12	0.1
Sprintbs	6	adjM	4	5617	562	0.595744680851064	0.939882697947214	0.405797101449275	0.971212121212121	0.917695473251029	0.482758620689655	0.752059025394646	0.413870653349656	2.84274261617185	rs	diff21	0.1
Sprintbs	6	adjM	4	5617	1124	1	0	0.0699588477366255	NA	0.0699588477366255	0.130769230769231	0.809517612354676	0.463540049819554	32.1232270546051	naive	diff12	0.2
Sprintbs	6	adjM	4	5617	1124	1	0	0.0644718792866941	NA	0.0644718792866941	0.121134020618557	0.640871654083734	0.242872346894152	32.3127446183491	naive	diff21	0.2
Sprintbs	6	adjM	4	5617	1124	0.882352941176471	0.936578171091445	0.511363636363636	0.990639625585023	0.93278463648834	0.647482014388489	0.961796518017237	0.708472253453097	2.32158357481498	bs	diff12	0.2
Sprintbs	6	adjM	4	5617	1124	0.553191489361702	0.980938416422287	0.666666666666667	0.969565217391304	0.953360768175583	0.604651162790698	0.785923753665689	0.559362086091301	1.61087625815303	bs	diff21	0.2
Sprintbs	6	adjM	4	5617	1124	0.705882352941177	0.941002949852507	0.473684210526316	0.977029096477795	0.924554183813443	0.566929133858268	0.847793394643993	0.538852443892196	2.60585004885774	rs	diff12	0.2
Sprintbs	6	adjM	4	5617	1124	0.553191489361702	0.976539589442815	0.619047619047619	0.96943231441048	0.949245541838134	0.584269662921348	0.79857428090098	0.564361656393674	1.75301443096101	rs	diff21	0.2
Sprintbs	6	adjM	4	5617	2809	1	0	0.0699588477366255	NA	0.0699588477366255	0.130769230769231	0.772514315460698	0.428716791406193	32.1232270546051	naive	diff12	0.5
Sprintbs	6	adjM	4	5617	2809	1	0	0.0644718792866941	NA	0.0644718792866941	0.121134020618557	0.728910588382105	0.425461340741952	32.3127446183491	naive	diff21	0.5
Sprintbs	6	adjM	4	5617	2809	0.843137254901961	0.942477876106195	0.524390243902439	0.987635239567233	0.935528120713306	0.646616541353383	0.961102435074325	0.708793750113901	2.22682259926006	bs	diff12	0.5
Sprintbs	6	adjM	4	5617	2809	0.851063829787234	0.954545454545455	0.563380281690141	0.98936170212766	0.947873799725652	0.677966101694915	0.885880077369439	0.728024287745687	1.80040917767756	bs	diff21	0.5
Sprintbs	6	adjM	4	5617	2809	0.686274509803922	0.966076696165192	0.603448275862069	0.976154992548435	0.946502057613169	0.642201834862385	0.909624616808375	0.633548125630771	1.84777869704035	rs	diff12	0.5
Sprintbs	6	adjM	4	5617	2809	0.872340425531915	0.950146627565982	0.546666666666667	0.990825688073395	0.945130315500686	0.672131147540984	0.906329943220815	0.734085396126849	1.89516905639102	rs	diff21	0.5
Sprintbs	6	adjM	4	5617	5617	1	0	0.0699588477366255	NA	0.0699588477366255	0.130769230769231	0.771776852333854	0.42039929942404	32.1232270546051	naive	diff12	1
Sprintbs	6	adjM	4	5617	5617	1	0	0.0644718792866941	NA	0.0644718792866941	0.121134020618557	0.732950645785237	0.353259928950276	32.3127446183491	naive	diff21	1
Sprintbs	6	adjM	4	5617	5617	0.823529411764706	0.943952802359882	0.525	0.98613251155624	0.935528120713306	0.641221374045801	0.960422812192724	0.705326633964805	2.22682150241859	bs	diff12	1
Sprintbs	6	adjM	4	5617	5617	0.680851063829787	0.975073313782991	0.653061224489796	0.977941176470588	0.956104252400549	0.666666666666667	0.91341174268422	0.745496360850478	1.51612405732984	bs	diff21	1
Sprintbs	6	adjM	4	5617	5617	NA	NA	NA	NA	NA	NA	NA	NA	NA	rs	diff12	1
Sprintbs	6	adjM	4	5617	5617	NA	NA	NA	NA	NA	NA	NA	NA	NA	rs	diff21	1
Sprintbs	6	adjM	5	5617	562	1	0	0.0603566529492455	NA	0.0603566529492455	0.113842173350582	0.8321499668215	0.532020381812516	32.4548827911571	naive	diff12	0.1
Sprintbs	6	adjM	5	5617	562	1	0	0.056241426611797	NA	0.056241426611797	0.106493506493507	0.664191009642655	0.275329989199797	32.5970209639651	naive	diff21	0.1
Sprintbs	6	adjM	5	5617	562	0.818181818181818	0.944525547445256	0.486486486486487	0.987786259541985	0.936899862825789	0.610169491525424	0.924469143994691	0.601882324242128	2.17944320832406	bs	diff12	0.1
Sprintbs	6	adjM	5	5617	562	0.536585365853659	0.975290697674419	0.564102564102564	0.972463768115942	0.950617283950617	0.55	0.71212067498582	0.466267956009561	1.70563723370795	bs	diff21	0.1
Sprintbs	6	adjM	5	5617	562	0.454545454545455	0.959124087591241	0.416666666666667	0.964757709251101	0.928669410150892	0.434782608695652	0.704263437292634	0.305822732534164	2.46370200447655	rs	diff12	0.1
Sprintbs	6	adjM	5	5617	562	0.439024390243902	0.979651162790698	0.5625	0.96700143472023	0.949245541838134	0.493150684931507	0.747004395916052	0.451889775125577	1.75301223727808	rs	diff21	0.1
Sprintbs	6	adjM	5	5617	1124	0.681818181818182	0.981021897810219	0.697674418604651	0.979591836734694	0.962962962962963	0.689655172413793	0.8314200398142	0.520413598714311	1.27922819949133	naive	diff12	0.2
Sprintbs	6	adjM	5	5617	1124	1	0	0.056241426611797	NA	0.056241426611797	0.106493506493507	0.750283607487238	0.430161454946535	32.5970209639651	naive	diff21	0.2
Sprintbs	6	adjM	5	5617	1124	0.75	0.957664233576642	0.532258064516129	0.983508245877061	0.945130315500686	0.622641509433962	0.927820172528202	0.625392008538526	1.89516357218368	bs	diff12	0.2
Sprintbs	6	adjM	5	5617	1124	0.609756097560976	0.986918604651163	0.735294117647059	0.976978417266187	0.965706447187929	0.666666666666667	0.796476176971072	0.619419367254501	1.18446722393641	bs	diff21	0.2
Sprintbs	6	adjM	5	5617	1124	0.386363636363636	0.972262773722628	0.472222222222222	0.961038961038961	0.936899862825789	0.425	0.722710683477107	0.377263671949742	2.17942236833617	rs	diff12	0.2
Sprintbs	6	adjM	5	5617	1124	0.560975609756098	0.984011627906977	0.676470588235294	0.97410071942446	0.960219478737997	0.613333333333333	0.797575155984118	0.579068270121247	1.37398259399745	rs	diff21	0.2
Sprintbs	6	adjM	5	5617	2809	1	0	0.0603566529492455	NA	0.0603566529492455	0.113842173350582	0.814532183145322	0.592356918043277	32.4548827911571	naive	diff12	0.5
Sprintbs	6	adjM	5	5617	2809	1	0	0.056241426611797	NA	0.056241426611797	0.106493506493507	0.78614222915485	0.478615771399927	32.5970209639651	naive	diff21	0.5
Sprintbs	6	adjM	5	5617	2809	0.795454545454545	0.951824817518248	0.514705882352941	0.986384266263237	0.94238683127572	0.625	0.940892501658925	0.642964358801759	1.98992454773861	bs	diff12	0.5
Sprintbs	6	adjM	5	5617	2809	0.560975609756098	0.998546511627907	0.958333333333333	0.974468085106383	0.973936899862826	0.707692307692308	0.876152155416903	0.738096755709378	0.900188684637495	bs	diff21	0.5
Sprintbs	6	adjM	5	5617	2809	0.613636363636364	0.983941605839416	0.710526315789474	0.975397973950796	0.96159122085048	0.658536585365854	0.88764100862641	0.62655504831882	1.32660429990292	rs	diff12	0.5
Sprintbs	6	adjM	5	5617	2809	0.609756097560976	0.989825581395349	0.78125	0.977044476327116	0.968449931412894	0.684931506849315	0.921245745887691	0.755188347371282	1.08970844206441	rs	diff21	0.5
Sprintbs	6	adjM	5	5617	5617	1	0	0.0603566529492455	NA	0.0603566529492455	0.113842173350582	0.840179163901791	0.708493657740349	32.4548827911571	naive	diff12	1
Sprintbs	6	adjM	5	5617	5617	1	0	0.056241426611797	NA	0.056241426611797	0.106493506493507	0.885156693136699	0.672598575350716	32.5970209639651	naive	diff21	1
Sprintbs	6	adjM	5	5617	5617	0.704545454545455	0.967883211678832	0.584905660377358	0.980769230769231	0.9519890260631	0.639175257731959	0.928367617783676	0.657679917464935	1.65826442382077	bs	diff12	1
Sprintbs	6	adjM	5	5617	5617	0.707317073170732	0.988372093023256	0.783783783783784	0.982658959537572	0.972565157750343	0.743589743589744	0.952761627906977	0.810632918375014	0.947574656622299	bs	diff21	1
Sprintbs	6	adjM	5	5617	5617	NA	NA	NA	NA	NA	NA	NA	NA	NA	rs	diff12	1
Sprintbs	6	adjM	5	5617	5617	NA	NA	NA	NA	NA	NA	NA	NA	NA	rs	diff21	1
Sprintbs	6	adjM	6	5617	562	0.619047619047619	0.975254730713246	0.604651162790698	0.97667638483965	0.954732510288066	0.611764705882353	0.797151174880433	0.422484227138214	1.56350235142437	naive	diff12	0.1
Sprintbs	6	adjM	6	5617	562	1	0	0.056241426611797	NA	0.056241426611797	0.106493506493507	0.627605643788996	0.216203425854105	32.5970209639651	naive	diff21	0.1
Sprintbs	6	adjM	6	5617	562	0.642857142857143	0.986899563318777	0.75	0.978354978354978	0.967078189300412	0.692307692307692	0.966018576280585	0.707912661726852	1.13708892984188	bs	diff12	0.1
Sprintbs	6	adjM	6	5617	562	0.414634146341463	0.979651162790698	0.548387096774194	0.965616045845272	0.947873799725652	0.472222222222222	0.702761627906977	0.362478960223595	1.80039053137261	bs	diff21	0.1
Sprintbs	6	adjM	6	5617	562	1	0.098981077147016	0.0635400907715582	1	0.150891632373114	0.119487908961593	0.785956886393568	0.378179095509005	29.3278429893814	rs	diff12	0.1
Sprintbs	6	adjM	6	5617	562	0.390243902439024	0.982558139534884	0.571428571428571	0.964336661911555	0.949245541838134	0.463768115942029	0.716552041973908	0.352931952407683	1.75301004359514	rs	diff21	0.1
Sprintbs	6	adjM	6	5617	1124	0.595238095238095	0.97962154294032	0.641025641025641	0.97536231884058	0.957475994513032	0.617283950617284	0.787429819089208	0.432826427529819	1.46874247271091	naive	diff12	0.2
Sprintbs	6	adjM	6	5617	1124	1	0	0.056241426611797	NA	0.056241426611797	0.106493506493507	0.664917753828701	0.285353970268064	32.5970209639651	naive	diff21	0.2
Sprintbs	6	adjM	6	5617	1124	0.642857142857143	0.988355167394469	0.771428571428571	0.978386167146974	0.968449931412894	0.701298701298701	0.967543494836071	0.702793988622876	1.08970953890588	bs	diff12	0.2
Sprintbs	6	adjM	6	5617	1124	0.634146341463415	0.949127906976744	0.426229508196721	0.977544910179641	0.931412894375857	0.509803921568627	0.794189591605218	0.485562848532089	2.36895309417777	bs	diff21	0.2
Sprintbs	6	adjM	6	5617	1124	0.666666666666667	0.960698689956332	0.509090909090909	0.979228486646884	0.943758573388203	0.577319587628866	0.842344215706661	0.518700253766794	1.94253967259527	rs	diff12	0.2
Sprintbs	6	adjM	6	5617	1124	0.634146341463415	0.943313953488372	0.4	0.977409638554217	0.925925925925926	0.490566037735849	0.829782331253545	0.506105386310121	2.55847065792175	rs	diff21	0.2
Sprintbs	6	adjM	6	5617	2809	1	0	0.0576131687242798	NA	0.0576131687242798	0.108949416342412	0.802973591183198	0.510636228478583	32.5496415730291	naive	diff12	0.5
Sprintbs	6	adjM	6	5617	2809	1	0	0.056241426611797	NA	0.056241426611797	0.106493506493507	0.76611245036869	0.532047935056433	32.5970209639651	naive	diff21	0.5
Sprintbs	6	adjM	6	5617	2809	0.619047619047619	0.992721979621543	0.838709677419355	0.977077363896848	0.97119341563786	0.712328767123288	0.971407777084633	0.757660404990155	0.994949660192423	bs	diff12	0.5
Sprintbs	6	adjM	6	5617	2809	0.560975609756098	0.994186046511628	0.851851851851852	0.974358974358974	0.969821673525377	0.676470588235294	0.924418604651163	0.71775894474191	1.04232685744548	bs	diff21	0.5
Sprintbs	6	adjM	6	5617	2809	0.666666666666667	0.98981077147016	0.8	0.979827089337176	0.97119341563786	0.727272727272727	0.926769252096763	0.730646516604327	0.994951853875359	rs	diff12	0.5
Sprintbs	6	adjM	6	5617	2809	0.609756097560976	0.98546511627907	0.714285714285714	0.976945244956772	0.964334705075446	0.657894736842105	0.960631735677822	0.703676374702424	1.2318466148724	rs	diff21	0.5
Sprintbs	6	adjM	6	5617	5617	1	0	0.0576131687242798	NA	0.0576131687242798	0.108949416342412	0.803701393221044	0.524529510095156	32.5496415730291	naive	diff12	1
Sprintbs	6	adjM	6	5617	5617	1	0	0.056241426611797	NA	0.056241426611797	0.106493506493507	0.875141803743619	0.70574278551678	32.5970209639651	naive	diff21	1
Sprintbs	6	adjM	6	5617	5617	0.642857142857143	0.992721979621543	0.84375	0.978479196556671	0.972565157750343	0.72972972972973	0.972274208082068	0.773319748574392	0.947571366097895	bs	diff12	1
Sprintbs	6	adjM	6	5617	5617	0.682926829268293	0.994186046511628	0.875	0.981348637015782	0.976680384087791	0.767123287671233	0.990038287010777	0.877671274151306	0.805435386972844	bs	diff21	1
Sprintbs	6	adjM	6	5617	5617	NA	NA	NA	NA	NA	NA	NA	NA	NA	rs	diff12	1
Sprintbs	6	adjM	6	5617	5617	NA	NA	NA	NA	NA	NA	NA	NA	NA	rs	diff21	1
Sprintbs	6	adjM	7	5617	562	1	0	0.0644718792866941	NA	0.0644718792866941	0.121134020618557	0.89839021650964	0.699390817614571	32.3127446183491	naive	diff12	0.1
Sprintbs	6	adjM	7	5617	562	1	0	0.0603566529492455	NA	0.0603566529492455	0.113842173350582	0.610716655607167	0.238956296881494	32.4548827911571	naive	diff21	0.1
Sprintbs	6	adjM	7	5617	562	0.872340425531915	0.986803519061584	0.82	0.991163475699558	0.979423868312757	0.845360824742268	0.981110001871841	0.896503758746521	0.710684282991129	bs	diff12	0.1
Sprintbs	6	adjM	7	5617	562	0.409090909090909	0.981021897810219	0.580645161290323	0.962750716332378	0.946502057613169	0.48	0.726227604512276	0.448282236992051	1.84776772862567	bs	diff21	0.1
Sprintbs	6	adjM	7	5617	562	0.638297872340426	0.951612903225806	0.476190476190476	0.974474474474474	0.931412894375857	0.545454545454546	0.785331003930867	0.42485044102132	2.36895090049483	rs	diff12	0.1
Sprintbs	6	adjM	7	5617	562	0.409090909090909	0.978102189781022	0.545454545454545	0.96264367816092	0.943758573388203	0.467532467532468	0.75157597876576	0.413350462759514	1.94252651049766	rs	diff21	0.1
Sprintbs	6	adjM	7	5617	1124	1	0	0.0644718792866941	NA	0.0644718792866941	0.121134020618557	0.889951332127036	0.728776426443155	32.3127446183491	naive	diff12	0.2
Sprintbs	6	adjM	7	5617	1124	1	0	0.0603566529492455	NA	0.0603566529492455	0.113842173350582	0.653981420039814	0.285795860310892	32.4548827911571	naive	diff21	0.2
Sprintbs	6	adjM	7	5617	1124	0.851063829787234	0.988269794721408	0.833333333333333	0.989720998531571	0.979423868312757	0.842105263157895	0.971953578336557	0.890219844508176	0.710683186149661	bs	diff12	0.2
Sprintbs	6	adjM	7	5617	1124	0.545454545454545	0.972262773722628	0.558139534883721	0.970845481049563	0.946502057613169	0.551724137931034	0.825547445255474	0.57273116354974	1.84777430967447	bs	diff21	0.2
Sprintbs	6	adjM	7	5617	1124	0.617021276595745	0.954545454545455	0.483333333333333	0.973094170403587	0.93278463648834	0.542056074766355	0.798964247831784	0.538508452401631	2.32157041271737	rs	diff12	0.2
Sprintbs	6	adjM	7	5617	1124	0.522727272727273	0.969343065693431	0.522727272727273	0.969343065693431	0.94238683127572	0.522727272727273	0.810169210351692	0.548479408401103	1.98991138564099	rs	diff21	0.2
Sprintbs	6	adjM	7	5617	2809	1	0	0.0644718792866941	NA	0.0644718792866941	0.121134020618557	0.911227927871716	0.764329807745911	32.3127446183491	naive	diff12	0.5
Sprintbs	6	adjM	7	5617	2809	1	0	0.0603566529492455	NA	0.0603566529492455	0.113842173350582	0.722893165228932	0.417706146263168	32.4548827911571	naive	diff21	0.5
Sprintbs	6	adjM	7	5617	2809	0.851063829787234	0.99266862170088	0.888888888888889	0.989766081871345	0.983539094650206	0.869565217391304	0.953765520683846	0.898339655989679	0.568545013341673	bs	diff12	0.5
Sprintbs	6	adjM	7	5617	2809	0.590909090909091	0.98978102189781	0.787878787878788	0.974137931034483	0.965706447187929	0.675324675324675	0.868015925680159	0.707424756915648	1.18446503025347	bs	diff21	0.5
Sprintbs	6	adjM	7	5617	2809	0.723404255319149	0.967741935483871	0.607142857142857	0.980683506686478	0.9519890260631	0.660194174757282	0.903834154863667	0.691922865537239	1.65826442382077	rs	diff12	0.5
Sprintbs	6	adjM	7	5617	2809	0.568181818181818	0.991240875912409	0.806451612903226	0.972779369627507	0.965706447187929	0.666666666666667	0.890676841406769	0.714853925445731	1.184463933412	rs	diff21	0.5
Sprintbs	6	adjM	7	5617	5617	1	0	0.0644718792866941	NA	0.0644718792866941	0.121134020618557	0.911961065701628	0.781620516076542	32.3127446183491	naive	diff12	1
Sprintbs	6	adjM	7	5617	5617	1	0	0.0603566529492455	NA	0.0603566529492455	0.113842173350582	0.813072329130723	0.560737258430576	32.4548827911571	naive	diff21	1
Sprintbs	6	adjM	7	5617	5617	0.872340425531915	0.991202346041056	0.872340425531915	0.991202346041056	0.983539094650206	0.872340425531915	0.972936295002184	0.904792627409869	0.568546110183141	bs	diff12	1
Sprintbs	6	adjM	7	5617	5617	0.590909090909091	0.995620437956204	0.896551724137931	0.974285714285714	0.97119341563786	0.712328767123288	0.948274717982747	0.815250708629247	0.994947466509486	bs	diff21	1
Sprintbs	6	adjM	7	5617	5617	NA	NA	NA	NA	NA	NA	NA	NA	NA	rs	diff12	1
Sprintbs	6	adjM	7	5617	5617	NA	NA	NA	NA	NA	NA	NA	NA	NA	rs	diff21	1
Sprintbs	6	adjM	8	5617	562	1	0	0.0452674897119342	NA	0.0452674897119342	0.0866141732283465	0.811781609195402	0.314970312305608	32.976056091453	naive	diff12	0.1
Sprintbs	6	adjM	8	5617	562	1	0	0.0356652949245542	NA	0.0356652949245542	0.0688741721854305	0.648156253419411	0.199491901433222	33.307711828005	naive	diff21	0.1
Sprintbs	6	adjM	8	5617	562	0.606060606060606	0.992816091954023	0.8	0.981534090909091	0.975308641975309	0.689655172413793	0.964842389411355	0.71421214266734	0.852814777908839	bs	diff12	0.1
Sprintbs	6	adjM	8	5617	562	0.423076923076923	0.982930298719772	0.478260869565217	0.978753541076487	0.962962962962963	0.448979591836735	0.845716161505635	0.409914148465092	1.27922710264986	bs	diff21	0.1
Sprintbs	6	adjM	8	5617	562	0.333333333333333	1	1	0.969359331476323	0.969821673525377	0.5	0.761320097526994	0.46233086999295	1.04232247007961	rs	diff12	0.1
Sprintbs	6	adjM	8	5617	562	0.307692307692308	0.994310099573257	0.666666666666667	0.97489539748954	0.969821673525377	0.421052631578947	0.812971878761352	0.373036479996402	1.04232685744548	rs	diff21	0.1
Sprintbs	6	adjM	8	5617	1124	1	0	0.0452674897119342	NA	0.0452674897119342	0.0866141732283465	0.816091954022989	0.35287655877342	32.976056091453	naive	diff12	0.2
Sprintbs	6	adjM	8	5617	1124	1	0	0.0356652949245542	NA	0.0356652949245542	0.0688741721854305	0.705848561111719	0.288538040022481	33.307711828005	naive	diff21	0.2
Sprintbs	6	adjM	8	5617	1124	0.636363636363636	0.995689655172414	0.875	0.982978723404255	0.979423868312757	0.736842105263158	0.967715952629746	0.743027530185962	0.71067770194232	bs	diff12	0.2
Sprintbs	6	adjM	8	5617	1124	0.615384615384615	0.974395448079659	0.470588235294118	0.985611510791367	0.96159122085048	0.533333333333333	0.873317649633439	0.491510961283485	1.3266119777932	bs	diff21	0.2
Sprintbs	6	adjM	8	5617	1124	0.393939393939394	1	1	0.972067039106145	0.972565157750343	0.565217391304348	0.815613026819923	0.529373665563266	0.947565881890555	rs	diff12	0.2
Sprintbs	6	adjM	8	5617	1124	0.5	0.980085348506401	0.481481481481481	0.981481481481482	0.962962962962963	0.490566037735849	0.851187219608272	0.438347025546786	1.2792292963328	rs	diff21	0.2
Sprintbs	6	adjM	8	5617	2809	0.666666666666667	0.966954022988506	0.488888888888889	0.983918128654971	0.953360768175583	0.564102564102564	0.816810344827586	0.360163147498585	1.61088722656771	naive	diff12	0.5
Sprintbs	6	adjM	8	5617	2809	1	0	0.0356652949245542	NA	0.0356652949245542	0.0688741721854305	0.760695918590655	0.327487998799473	33.307711828005	naive	diff21	0.5
Sprintbs	6	adjM	8	5617	2809	0.636363636363636	0.998563218390805	0.954545454545455	0.983026874115983	0.982167352537723	0.763636363636364	0.972657610588645	0.772318338703714	0.615918920070329	bs	diff12	0.5
Sprintbs	6	adjM	8	5617	2809	0.576923076923077	0.994310099573257	0.789473684210526	0.984507042253521	0.979423868312757	0.666666666666667	0.936426304847358	0.688255658743643	0.710678798783788	bs	diff21	0.5
Sprintbs	6	adjM	8	5617	2809	0.545454545454545	0.998563218390805	0.947368421052632	0.97887323943662	0.978052126200274	0.692307692307692	0.83936346220829	0.679713992167022	0.758053802353912	rs	diff12	0.5
Sprintbs	6	adjM	8	5617	2809	0.5	0.997155049786629	0.866666666666667	0.981792717086835	0.979423868312757	0.634146341463415	0.928739468213152	0.656641359989707	0.710676605100852	rs	diff21	0.5
Sprintbs	6	adjM	8	5617	5617	1	0	0.0452674897119342	NA	0.0452674897119342	0.0866141732283465	0.820402298850575	0.401987290908453	32.976056091453	naive	diff12	1
Sprintbs	6	adjM	8	5617	5617	1	0	0.0356652949245542	NA	0.0356652949245542	0.0688741721854305	0.896022540759383	0.549341510047181	33.307711828005	naive	diff21	1
Sprintbs	6	adjM	8	5617	5617	0.636363636363636	1	1	0.983050847457627	0.983539094650206	0.777777777777778	0.965822013235806	0.792371069052596	0.568539529134333	bs	diff12	1
Sprintbs	6	adjM	8	5617	5617	0.653846153846154	0.998577524893314	0.944444444444444	0.987341772151899	0.986282578875171	0.772727272727273	0.974012474012474	0.837720184703568	0.473784037786746	bs	diff21	1
Sprintbs	6	adjM	8	5617	5617	NA	NA	NA	NA	NA	NA	NA	NA	NA	rs	diff12	1
Sprintbs	6	adjM	8	5617	5617	NA	NA	NA	NA	NA	NA	NA	NA	NA	rs	diff21	1
Sprintbs	6	adjM	9	5617	562	1	0	0.0576131687242798	NA	0.0576131687242798	0.108949416342412	0.860313994593471	0.569069344906362	32.5496415730291	naive	diff12	0.1
Sprintbs	6	adjM	9	5617	562	1	0	0.0397805212620027	NA	0.0397805212620027	0.0765171503957784	0.597019704433498	0.1321056509845	33.165573655197	naive	diff21	0.1
Sprintbs	6	adjM	9	5617	562	0.69047619047619	0.972343522561863	0.604166666666667	0.980910425844347	0.956104252400549	0.644444444444444	0.941567893532959	0.66066125645811	1.51612625101278	bs	diff12	0.1
Sprintbs	6	adjM	9	5617	562	0.517241379310345	0.955714285714286	0.326086956521739	0.979502196193265	0.938271604938272	0.4	0.721748768472906	0.315992694846603	2.13205723633926	bs	diff21	0.1
Sprintbs	6	adjM	9	5617	562	0.285714285714286	0.986899563318777	0.571428571428571	0.957627118644068	0.946502057613169	0.380952380952381	0.690250918416857	0.323044540223456	1.84776334125979	rs	diff12	0.1
Sprintbs	6	adjM	9	5617	562	0.344827586206897	0.974285714285714	0.357142857142857	0.972895863052782	0.949245541838134	0.350877192982456	0.704753694581281	0.290005654817408	1.75301662464395	rs	diff21	0.1
Sprintbs	6	adjM	9	5617	1124	1	0	0.0576131687242798	NA	0.0576131687242798	0.108949416342412	0.849137034726554	0.562633495835261	32.5496415730291	naive	diff12	0.2
Sprintbs	6	adjM	9	5617	1124	0.241379310344828	0.982857142857143	0.368421052631579	0.969014084507042	0.953360768175583	0.291666666666667	0.612118226600985	0.137420465664974	1.61087516131156	naive	diff21	0.2
Sprintbs	6	adjM	9	5617	1124	0.666666666666667	0.983988355167394	0.717948717948718	0.979710144927536	0.965706447187929	0.691358024691358	0.936871837526859	0.738528716640395	1.18446941761934	bs	diff12	0.2
Sprintbs	6	adjM	9	5617	1124	0.620689655172414	0.95	0.339622641509434	0.983727810650888	0.936899862825789	0.439024390243902	0.803128078817734	0.377181399327714	2.17943991779966	bs	diff21	0.2
Sprintbs	6	adjM	9	5617	1124	0.69047619047619	0.930131004366812	0.376623376623377	0.980061349693252	0.916323731138546	0.487394957983193	0.809991682262424	0.429815581070059	2.89012858815666	rs	diff12	0.2
Sprintbs	6	adjM	9	5617	1124	0.620689655172414	0.944285714285714	0.315789473684211	0.983630952380952	0.931412894375857	0.418604651162791	0.85115763546798	0.387248335739465	2.36895748154364	rs	diff21	0.2
Sprintbs	6	adjM	9	5617	2809	1	0	0.0576131687242798	NA	0.0576131687242798	0.108949416342412	0.842326887086712	0.65163282836221	32.5496415730291	naive	diff12	0.5
Sprintbs	6	adjM	9	5617	2809	1	0	0.0397805212620027	NA	0.0397805212620027	0.0765171503957784	0.75076354679803	0.341175267507857	33.165573655197	naive	diff21	0.5
Sprintbs	6	adjM	9	5617	2809	0.69047619047619	0.98981077147016	0.805555555555556	0.981240981240981	0.972565157750343	0.743589743589744	0.954009842656131	0.783214675081617	0.947573559780831	bs	diff12	0.5
Sprintbs	6	adjM	9	5617	2809	0.482758620689655	0.994285714285714	0.777777777777778	0.978902953586498	0.973936899862826	0.595744680851064	0.889852216748768	0.614009318641319	0.900191975161899	bs	diff21	0.5
Sprintbs	6	adjM	9	5617	2809	0.642857142857143	0.994177583697234	0.870967741935484	0.978510028653295	0.973936899862826	0.73972602739726	0.925660220420046	0.776363299760488	0.900191975161899	rs	diff12	0.5
Sprintbs	6	adjM	9	5617	2809	0.620689655172414	0.982857142857143	0.6	0.984263233190272	0.968449931412894	0.610169491525424	0.933793103448276	0.6587657916336	1.08971392627175	rs	diff21	0.5
Sprintbs	6	adjM	9	5617	5617	0.785714285714286	0.995633187772926	0.916666666666667	0.987012987012987	0.983539094650206	0.846153846153846	0.890673736743606	0.753281601160756	0.568542819658737	naive	diff12	1
Sprintbs	6	adjM	9	5617	5617	1	0	0.0397805212620027	NA	0.0397805212620027	0.0765171503957784	0.858497536945813	0.615103346964985	33.165573655197	naive	diff21	1
Sprintbs	6	adjM	9	5617	5617	0.761904761904762	0.986899563318777	0.780487804878049	0.98546511627907	0.973936899862826	0.771084337349398	0.967907395854994	0.828119940804431	0.900197459369239	bs	diff12	1
Sprintbs	6	adjM	9	5617	5617	0.655172413793103	1	1	0.985915492957746	0.986282578875171	0.791666666666667	0.958423645320197	0.817051379313731	0.473782940945278	bs	diff21	1
Sprintbs	6	adjM	9	5617	5617	NA	NA	NA	NA	NA	NA	NA	NA	NA	rs	diff12	1
Sprintbs	6	adjM	9	5617	5617	NA	NA	NA	NA	NA	NA	NA	NA	NA	rs	diff21	1
Sprintbs	6	adjM	10	5617	562	0.526315789473684	0.981186685962373	0.606060606060606	0.974137931034483	0.957475994513032	0.563380281690141	0.753751237718029	0.371562133302602	1.46874137586944	naive	diff12	0.1
Sprintbs	6	adjM	10	5617	562	1	0	0.056241426611797	NA	0.056241426611797	0.106493506493507	0.578098411798071	0.13698996768819	32.5970209639651	naive	diff21	0.1
Sprintbs	6	adjM	10	5617	562	0.868421052631579	0.937771345875543	0.434210526315789	0.992343032159265	0.934156378600823	0.578947368421053	0.955670652753447	0.598691763392039	2.27420528072046	bs	diff12	0.1
Sprintbs	6	adjM	10	5617	562	0.341463414634146	0.988372093023256	0.636363636363636	0.961810466760962	0.9519890260631	0.444444444444444	0.67078488372093	0.351725375990505	1.65824906804021	bs	diff21	0.1
Sprintbs	6	adjM	10	5617	562	0.421052631578947	0.969609261939218	0.432432432432432	0.968208092485549	0.941015089163237	0.426666666666667	0.681049584888415	0.314292927383708	2.03728967973552	rs	diff12	0.1
Sprintbs	6	adjM	10	5617	562	0.317073170731707	0.989825581395349	0.65	0.960507757404795	0.9519890260631	0.426229508196721	0.714407260351673	0.348037423032135	1.65824797119875	rs	diff21	0.1
Sprintbs	6	adjM	10	5617	1124	1	0	0.0521262002743484	NA	0.0521262002743484	0.0990873533246415	0.741316931982634	0.361130311521572	32.739159136773	naive	diff12	0.2
Sprintbs	6	adjM	10	5617	1124	1	0	0.056241426611797	NA	0.056241426611797	0.106493506493507	0.587386557005105	0.136311745881003	32.5970209639651	naive	diff21	0.2
Sprintbs	6	adjM	10	5617	1124	0.842105263157895	0.939218523878437	0.432432432432432	0.990839694656489	0.934156378600823	0.571428571428572	0.921604844237947	0.574071637085861	2.27420418387899	bs	diff12	0.2
Sprintbs	6	adjM	10	5617	1124	0.51219512195122	0.976744186046512	0.567567567567568	0.971098265895954	0.950617283950617	0.538461538461538	0.710489931934203	0.406814187423901	1.70563613686649	bs	diff21	0.2
Sprintbs	6	adjM	10	5617	1124	0.342105263157895	0.988422575976845	0.619047619047619	0.964689265536723	0.954732510288066	0.440677966101695	0.691027496382055	0.388355178033064	1.56349247985116	rs	diff12	0.2
Sprintbs	6	adjM	10	5617	1124	0.560975609756098	0.968023255813954	0.511111111111111	0.973684210526316	0.945130315500686	0.534883720930233	0.772280913216109	0.399674123858548	1.89515589429341	rs	diff21	0.2
Sprintbs	6	adjM	10	5617	2809	1	0	0.0521262002743484	NA	0.0521262002743484	0.0990873533246415	0.78585573920329	0.523604860548771	32.739159136773	naive	diff12	0.5
Sprintbs	6	adjM	10	5617	2809	1	0	0.056241426611797	NA	0.056241426611797	0.106493506493507	0.778307572319909	0.553984702806644	32.5970209639651	naive	diff21	0.5
Sprintbs	6	adjM	10	5617	2809	0.815789473684211	0.953690303907381	0.492063492063492	0.989489489489489	0.946502057613169	0.613861386138614	0.938590143956128	0.644534798161956	1.84778856861356	bs	diff12	0.5
Sprintbs	6	adjM	10	5617	2809	0.707317073170732	0.973837209302326	0.617021276595745	0.982404692082111	0.958847736625514	0.659090909090909	0.845380743051617	0.692807655098542	1.42136856598226	bs	diff21	0.5
Sprintbs	6	adjM	10	5617	2809	0.421052631578947	0.986975397973951	0.64	0.96875	0.957475994513032	0.507936507936508	0.768641937695179	0.491929734038253	1.46873698850357	rs	diff12	0.5
Sprintbs	6	adjM	10	5617	2809	0.609756097560976	0.982558139534884	0.675675675675676	0.976878612716763	0.96159122085048	0.641025641025641	0.880973482699943	0.689019664268184	1.32660539674439	rs	diff21	0.5
Sprintbs	6	adjM	10	5617	5617	1	0	0.0521262002743484	NA	0.0521262002743484	0.0990873533246415	0.78585573920329	0.523604860548771	32.739159136773	naive	diff12	1
Sprintbs	6	adjM	10	5617	5617	1	0	0.056241426611797	NA	0.056241426611797	0.106493506493507	0.900985536018151	0.788961271472982	32.5970209639651	naive	diff21	1
Sprintbs	6	adjM	10	5617	5617	0.842105263157895	0.952243125904486	0.492307692307692	0.990963855421687	0.946502057613169	0.621359223300971	0.879293929469114	0.63486419287271	1.84778966545503	bs	diff12	1
Sprintbs	6	adjM	10	5617	5617	0.804878048780488	0.979651162790698	0.702127659574468	0.988269794721408	0.969821673525377	0.75	0.942675836642087	0.778658928876938	1.04233782586016	bs	diff21	1
Sprintbs	6	adjM	10	5617	5617	NA	NA	NA	NA	NA	NA	NA	NA	NA	rs	diff12	1
Sprintbs	6	adjM	10	5617	5617	NA	NA	NA	NA	NA	NA	NA	NA	NA	rs	diff21	1
Sprintbs	6	sk	1	5617	562	1	0	0.0797720797720798	NA	0.0797720797720798	0.147757255936675	0.848684210526316	0.455845758034912	31.7842821809861	naive	diff12	0.1
Sprintbs	6	sk	1	5617	562	1	0	0.0826210826210826	NA	0.0826210826210826	0.152631578947368	0.637931034482759	0.380152013222821	31.6858788305805	naive	diff21	0.1
Sprintbs	6	sk	1	5617	562	0.642857142857143	0.987616099071207	0.818181818181818	0.969604863221885	0.96011396011396	0.72	0.95422379478107	0.762601145716489	1.37762412512385	bs	diff12	0.1
Sprintbs	6	sk	1	5617	562	1	0.251552795031056	0.107407407407407	1	0.313390313390313	0.193979933110368	0.838295138145213	0.615268814980161	23.7152074477326	bs	diff21	0.1
Sprintbs	6	sk	1	5617	562	0.571428571428571	0.990712074303406	0.842105263157895	0.963855421686747	0.957264957264957	0.680851063829787	0.82828394515701	0.66694686455377	1.47602291941866	rs	diff12	0.1
Sprintbs	6	sk	1	5617	562	1	0.105590062111801	0.0914826498422713	1	0.179487179487179	0.167630057803468	0.794870421931891	0.499359370887021	28.3401649167925	rs	diff21	0.1
Sprintbs	6	sk	1	5617	1124	0.75	0.959752321981424	0.617647058823529	0.977917981072555	0.943019943019943	0.67741935483871	0.854876160990712	0.506035198985136	1.9680510617231	naive	diff12	0.2
Sprintbs	6	sk	1	5617	1124	1	0	0.0826210826210826	NA	0.0826210826210826	0.152631578947368	0.689655172413793	0.47802770416739	31.6858788305805	naive	diff21	0.2
Sprintbs	6	sk	1	5617	1124	0.642857142857143	0.993808049535604	0.9	0.969788519637462	0.965811965811966	0.75	0.962019018133569	0.825959661694333	1.18081742431279	bs	diff12	0.2
Sprintbs	6	sk	1	5617	1124	0.689655172413793	0.968944099378882	0.666666666666667	0.97196261682243	0.945868945868946	0.677966101694915	0.879417434140073	0.673168552573404	1.86964315520685	bs	diff21	0.2
Sprintbs	6	sk	1	5617	1124	0.678571428571429	0.990712074303406	0.863636363636364	0.972644376899696	0.965811965811966	0.76	0.86609907120743	0.733588905377685	1.18081970236815	rs	diff12	0.2
Sprintbs	6	sk	1	5617	1124	0.689655172413793	0.950310559006211	0.555555555555556	0.971428571428571	0.928774928774929	0.615384615384615	0.853555365174556	0.587686941133297	2.46006325764003	rs	diff21	0.2
Sprintbs	6	sk	1	5617	2809	0.75	0.975232198142415	0.724137931034483	0.978260869565217	0.957264957264957	0.736842105263158	0.862616099071208	0.58797248180763	1.47603430969545	naive	diff12	0.5
Sprintbs	6	sk	1	5617	2809	1	0	0.0826210826210826	NA	0.0826210826210826	0.152631578947368	0.753962304562005	0.51266611791747	31.6858788305805	naive	diff21	0.5
Sprintbs	6	sk	1	5617	2809	0.75	0.984520123839009	0.807692307692308	0.978461538461538	0.965811965811966	0.777777777777778	0.96843210968598	0.864650817183101	1.18082425847886	bs	diff12	0.5
Sprintbs	6	sk	1	5617	2809	0.827586206896552	0.968944099378882	0.705882352941177	0.984227129337539	0.957264957264957	0.761904761904762	0.943617476975798	0.784199034157828	1.47603886580616	bs	diff21	0.5
Sprintbs	6	sk	1	5617	2809	0.678571428571429	0.996904024767802	0.95	0.972809667673716	0.971509971509972	0.791666666666667	0.887715612560814	0.767662477213147	0.984013001557087	rs	diff12	0.5
Sprintbs	6	sk	1	5617	2809	0.827586206896552	0.953416149068323	0.615384615384615	0.983974358974359	0.943019943019943	0.705882352941177	0.931088027414864	0.733601898658446	1.96805561783381	rs	diff21	0.5
Sprintbs	6	sk	1	5617	5617	1	0	0.0797720797720798	NA	0.0797720797720798	0.147757255936675	0.870356037151703	0.703619339237945	31.7842821809861	naive	diff12	1
Sprintbs	6	sk	1	5617	5617	1	0	0.0826210826210826	NA	0.0826210826210826	0.152631578947368	0.87775754979653	0.773926808437606	31.6858788305805	naive	diff21	1
Sprintbs	6	sk	1	5617	5617	0.75	0.993808049535604	0.91304347826087	0.978658536585366	0.974358974358974	0.823529411764706	0.975232198142415	0.899811639234561	0.88561420726227	bs	diff12	1
Sprintbs	6	sk	1	5617	5617	0.827586206896552	0.987577639751553	0.857142857142857	0.984520123839009	0.974358974358974	0.842105263157895	0.978046690940244	0.911234188009135	0.885618763372984	bs	diff21	1
Sprintbs	6	sk	1	5617	5617	NA	NA	NA	NA	NA	NA	NA	NA	NA	rs	diff12	1
Sprintbs	6	sk	1	5617	5617	NA	NA	NA	NA	NA	NA	NA	NA	NA	rs	diff21	1
Sprintbs	6	sk	2	5617	562	1	0	0.0797720797720798	NA	0.0797720797720798	0.147757255936675	0.768686421937196	0.40538920682794	31.7842821809861	naive	diff12	0.1
Sprintbs	6	sk	2	5617	562	1	0	0.0826210826210826	NA	0.0826210826210826	0.152631578947368	0.672413793103448	0.445888288199088	31.6858788305805	naive	diff21	0.1
Sprintbs	6	sk	2	5617	562	0.678571428571429	0.956656346749226	0.575757575757576	0.971698113207547	0.934472934472934	0.622950819672131	0.928460858027422	0.636779826372749	2.26325655682897	bs	diff12	0.1
Sprintbs	6	sk	2	5617	562	0.482758620689655	0.996894409937888	0.933333333333333	0.955357142857143	0.954415954415954	0.636363636363636	0.718194474191476	0.574273185526535	1.57441943565812	bs	diff21	0.1
Sprintbs	6	sk	2	5617	562	0.464285714285714	0.95046439628483	0.448275862068966	0.953416149068323	0.911680911680912	0.456140350877193	0.734022556390977	0.442599256555567	3.05046969174107	rs	diff12	0.1
Sprintbs	6	sk	2	5617	562	0.482758620689655	0.993788819875776	0.875	0.955223880597015	0.951566951566952	0.622222222222222	0.720336260441208	0.564869200019861	1.67282278606365	rs	diff21	0.1
Sprintbs	6	sk	2	5617	1124	1	0	0.0797720797720798	NA	0.0797720797720798	0.147757255936675	0.773330384785493	0.449839595639196	31.7842821809861	naive	diff12	0.2
Sprintbs	6	sk	2	5617	1124	1	0	0.0826210826210826	NA	0.0826210826210826	0.152631578947368	0.703790961662026	0.44754308215003	31.6858788305805	naive	diff21	0.2
Sprintbs	6	sk	2	5617	1124	0.678571428571429	0.972136222910217	0.678571428571429	0.972136222910217	0.948717948717949	0.678571428571429	0.939904909332154	0.748324123369727	1.77123980480132	bs	diff12	0.2
Sprintbs	6	sk	2	5617	1124	0.586206896551724	0.990683229813665	0.85	0.963746223564955	0.957264957264957	0.693877551020408	0.74271792675091	0.632889740341332	1.47602291941866	bs	diff21	0.2
Sprintbs	6	sk	2	5617	1124	0.428571428571429	0.987616099071207	0.75	0.952238805970149	0.943019943019943	0.545454545454545	0.744471472799646	0.510430908424044	1.96803055922489	rs	diff12	0.2
Sprintbs	6	sk	2	5617	1124	0.620689655172414	0.978260869565217	0.72	0.966257668711656	0.948717948717949	0.666666666666667	0.781751981152281	0.64353141654562	1.77123524869061	rs	diff21	0.2
Sprintbs	6	sk	2	5617	2809	1	0	0.0797720797720798	NA	0.0797720797720798	0.147757255936675	0.781070322865988	0.55434254696322	31.7842821809861	naive	diff12	0.5
Sprintbs	6	sk	2	5617	2809	1	0	0.0826210826210826	NA	0.0826210826210826	0.152631578947368	0.757067894624116	0.56886770553227	31.6858788305805	naive	diff21	0.5
Sprintbs	6	sk	2	5617	2809	0.678571428571429	0.993808049535604	0.904761904761905	0.972727272727273	0.968660968660969	0.775510204081633	0.950796107916851	0.81704548746064	1.08241635196262	bs	diff12	0.5
Sprintbs	6	sk	2	5617	2809	0.620689655172414	0.990683229813665	0.857142857142857	0.966666666666667	0.96011396011396	0.72	0.764778325123153	0.666178719074737	1.37762184706849	bs	diff21	0.5
Sprintbs	6	sk	2	5617	2809	0.678571428571429	0.959752321981424	0.59375	0.971786833855799	0.937321937321937	0.633333333333333	0.845532950022114	0.650435284983065	2.16485320642344	rs	diff12	0.5
Sprintbs	6	sk	2	5617	2809	0.655172413793103	0.987577639751553	0.826086956521739	0.969512195121951	0.96011396011396	0.730769230769231	0.830584707646177	0.724142463516676	1.37762412512385	rs	diff21	0.5
Sprintbs	6	sk	2	5617	5617	0.571428571428571	0.993808049535604	0.888888888888889	0.963963963963964	0.96011396011396	0.695652173913043	0.782618310482088	0.582067622634187	1.37761956901313	naive	diff12	1
Sprintbs	6	sk	2	5617	5617	1	0	0.0826210826210826	NA	0.0826210826210826	0.152631578947368	0.855857785393018	0.660621378840729	31.6858788305805	naive	diff21	1
Sprintbs	6	sk	2	5617	5617	0.714285714285714	0.987616099071207	0.833333333333333	0.975535168195719	0.965811965811966	0.769230769230769	0.95516364440513	0.828247268399429	1.1808219804235	bs	diff12	1
Sprintbs	6	sk	2	5617	5617	0.758620689655172	0.990683229813665	0.88	0.978527607361963	0.971509971509972	0.814814814814815	0.896230456200471	0.83108851388427	0.9840175576678	bs	diff21	1
Sprintbs	6	sk	2	5617	5617	NA	NA	NA	NA	NA	NA	NA	NA	NA	rs	diff12	1
Sprintbs	6	sk	2	5617	5617	NA	NA	NA	NA	NA	NA	NA	NA	NA	rs	diff21	1
Sprintbs	6	sk	3	5617	562	1	0	0.0883190883190883	NA	0.0883190883190883	0.162303664921466	0.918296370967742	0.644794903973419	31.4890721297695	naive	diff12	0.1
Sprintbs	6	sk	3	5617	562	1	0	0.0826210826210826	NA	0.0826210826210826	0.152631578947368	0.636378239451703	0.347445226815011	31.6858788305805	naive	diff21	0.1
Sprintbs	6	sk	3	5617	562	0.806451612903226	0.96875	0.714285714285714	0.981012658227848	0.954415954415954	0.757575757575758	0.976663306451613	0.755977545433243	1.57443993815633	bs	diff12	0.1
Sprintbs	6	sk	3	5617	562	0.931034482758621	0.242236024844721	0.0996309963099631	0.975	0.299145299145299	0.18	0.782448061683444	0.57938146910844	24.2072196436496	bs	diff21	0.1
Sprintbs	6	sk	3	5617	562	0.387096774193548	1	1	0.943952802359882	0.945868945868946	0.558139534883721	0.746522177419355	0.542448918414004	1.86962037465329	rs	diff12	0.1
Sprintbs	6	sk	3	5617	562	0.586206896551724	0.972049689440994	0.653846153846154	0.963076923076923	0.94017094017094	0.618181818181818	0.80327693296209	0.58601627893139	2.06644302185184	rs	diff21	0.1
Sprintbs	6	sk	3	5617	1124	1	0	0.0883190883190883	NA	0.0883190883190883	0.162303664921466	0.919858870967742	0.661741589919977	31.4890721297695	naive	diff12	0.2
Sprintbs	6	sk	3	5617	1124	1	0	0.0826210826210826	NA	0.0826210826210826	0.152631578947368	0.670860998072392	0.412719456615294	31.6858788305805	naive	diff21	0.2
Sprintbs	6	sk	3	5617	1124	0.806451612903226	0.978125	0.78125	0.981191222570533	0.962962962962963	0.793650793650794	0.984979838709677	0.875247544746831	1.27922988693975	bs	diff12	0.2
Sprintbs	6	sk	3	5617	1124	0.620689655172414	0.984472049689441	0.782608695652174	0.966463414634146	0.954415954415954	0.692307692307692	0.867637609766545	0.682992018179736	1.57442854787955	bs	diff21	0.2
Sprintbs	6	sk	3	5617	1124	0.580645161290323	0.990625	0.857142857142857	0.960606060606061	0.954415954415954	0.692307692307692	0.863810483870968	0.718671098201925	1.57442399176884	rs	diff12	0.2
Sprintbs	6	sk	3	5617	1124	1	0.102484472049689	0.0911949685534591	1	0.176638176638177	0.167146974063401	0.872028271578496	0.641193319887305	28.438568267198	rs	diff21	0.2
Sprintbs	6	sk	3	5617	2809	1	0	0.0883190883190883	NA	0.0883190883190883	0.162303664921466	0.932358870967742	0.839122185076111	31.4890721297695	naive	diff12	0.5
Sprintbs	6	sk	3	5617	2809	1	0	0.0826210826210826	NA	0.0826210826210826	0.152631578947368	0.757067894624116	0.56886770553227	31.6858788305805	naive	diff21	0.5
Sprintbs	6	sk	3	5617	2809	0.806451612903226	0.99375	0.925925925925926	0.981481481481482	0.977207977207977	0.862068965517241	0.991633064516129	0.936051210925523	0.787213134912097	bs	diff12	0.5
Sprintbs	6	sk	3	5617	2809	0.655172413793103	0.984472049689441	0.791666666666667	0.969418960244648	0.957264957264957	0.716981132075472	0.87775754979653	0.74601723096306	1.47602747552938	bs	diff21	0.5
Sprintbs	6	sk	3	5617	2809	0.741935483870968	0.990625	0.884615384615385	0.975384615384615	0.968660968660969	0.807017543859649	0.910433467741936	0.833146610334909	1.08241863001797	rs	diff12	0.5
Sprintbs	6	sk	3	5617	2809	0.517241379310345	1	1	0.958333333333333	0.96011396011396	0.681818181818182	0.891893339044763	0.73264478940461	1.37761501290242	rs	diff21	0.5
Sprintbs	6	sk	3	5617	5617	1	0	0.0883190883190883	NA	0.0883190883190883	0.162303664921466	0.935483870967742	0.899800338324296	31.4890721297695	naive	diff12	1
Sprintbs	6	sk	3	5617	5617	1	0	0.0826210826210826	NA	0.0826210826210826	0.152631578947368	0.826033411865496	0.687738175461421	31.6858788305805	naive	diff21	1
Sprintbs	6	sk	3	5617	5617	0.935483870967742	0.9875	0.878787878787879	0.993710691823899	0.982905982905983	0.90625	0.996219758064516	0.969412487002882	0.590415546322465	bs	diff12	1
Sprintbs	6	sk	3	5617	5617	0.896551724137931	0.978260869565217	0.787878787878788	0.990566037735849	0.971509971509972	0.838709677419355	0.974512743628186	0.886488439173213	0.984026669889227	bs	diff21	1
Sprintbs	6	sk	3	5617	5617	NA	NA	NA	NA	NA	NA	NA	NA	NA	rs	diff12	1
Sprintbs	6	sk	3	5617	5617	NA	NA	NA	NA	NA	NA	NA	NA	NA	rs	diff21	1
Sprintbs	6	sk	4	5617	562	1	0	0.113960113960114	NA	0.113960113960114	0.20460358056266	0.846422829581994	0.602298206605612	30.6034419761197	naive	diff12	0.1
Sprintbs	6	sk	4	5617	562	1	0	0.0997150997150997	NA	0.0997150997150997	0.181347150259067	0.657142857142857	0.43409001845489	31.0954587281473	naive	diff21	0.1
Sprintbs	6	sk	4	5617	562	0.9	0.919614147909968	0.590163934426229	0.986206896551724	0.917378917378917	0.712871287128713	0.970659163987138	0.813362999956612	2.85368804953893	bs	diff12	0.1
Sprintbs	6	sk	4	5617	562	0.685714285714286	0.974683544303797	0.75	0.96551724137931	0.945868945868946	0.716417910447761	0.865777576853526	0.706148094649887	1.86963859909614	bs	diff21	0.1
Sprintbs	6	sk	4	5617	562	0.975	0.131832797427653	0.12621359223301	0.976190476190476	0.227920227920228	0.223495702005731	0.802652733118971	0.633078315605403	26.6673056818432	rs	diff12	0.1
Sprintbs	6	sk	4	5617	562	0.971428571428571	0.10126582278481	0.106918238993711	0.96969696969697	0.188034188034188	0.192634560906516	0.82631103074141	0.62200081032532	28.0449525875206	rs	diff21	0.1
Sprintbs	6	sk	4	5617	1124	1	0	0.113960113960114	NA	0.113960113960114	0.20460358056266	0.848030546623794	0.61699089527449	30.6034419761197	naive	diff12	0.2
Sprintbs	6	sk	4	5617	1124	1	0	0.0997150997150997	NA	0.0997150997150997	0.181347150259067	0.712703435804702	0.509884720711676	31.0954587281473	naive	diff21	0.2
Sprintbs	6	sk	4	5617	1124	0.85	0.951768488745981	0.693877551020408	0.980132450331126	0.94017094017094	0.764044943820225	0.957958199356913	0.84215774194624	2.06645669018398	bs	diff12	0.2
Sprintbs	6	sk	4	5617	1124	0.6	0.987341772151899	0.84	0.957055214723926	0.948717948717949	0.7	0.869258589511754	0.72695339040276	1.77122841452454	bs	diff21	0.2
Sprintbs	6	sk	4	5617	1124	0.7	0.948553054662379	0.636363636363636	0.960912052117264	0.92022792022792	0.666666666666667	0.846141479099678	0.689960249890896	2.75526647469055	rs	diff12	0.2
Sprintbs	6	sk	4	5617	1124	0.6	0.977848101265823	0.75	0.956656346749226	0.94017094017094	0.666666666666667	0.843354430379747	0.685935191669413	2.06643846574113	rs	diff21	0.2
Sprintbs	6	sk	4	5617	2809	1	0	0.113960113960114	NA	0.113960113960114	0.20460358056266	0.857676848874598	0.724111978579635	30.6034419761197	naive	diff12	0.5
Sprintbs	6	sk	4	5617	2809	1	0	0.0997150997150997	NA	0.0997150997150997	0.181347150259067	0.812703435804702	0.681045122967595	31.0954587281473	naive	diff21	0.5
Sprintbs	6	sk	4	5617	2809	0.875	0.967845659163987	0.777777777777778	0.983660130718954	0.957264957264957	0.823529411764706	0.985691318327974	0.897128251886098	1.47603886580616	bs	diff12	0.5
Sprintbs	6	sk	4	5617	2809	0.885714285714286	0.968354430379747	0.75609756097561	0.987096774193548	0.96011396011396	0.815789473684211	0.945660036166365	0.866571993356997	1.37763779345599	bs	diff21	0.5
Sprintbs	6	sk	4	5617	2809	0.775	0.977491961414791	0.815789473684211	0.971246006389776	0.954415954415954	0.794871794871795	0.93645498392283	0.836318183606053	1.57443310399026	rs	diff12	0.5
Sprintbs	6	sk	4	5617	2809	0.885714285714286	0.958860759493671	0.704545454545455	0.986970684039088	0.951566951566952	0.784810126582278	0.938562386980109	0.811662536763113	1.67284784467258	rs	diff21	0.5
Sprintbs	6	sk	4	5617	5617	1	0	0.113960113960114	NA	0.113960113960114	0.20460358056266	0.843569131832797	0.684141071160034	30.6034419761197	naive	diff12	1
Sprintbs	6	sk	4	5617	5617	1	0	0.0997150997150997	NA	0.0997150997150997	0.181347150259067	0.830198915009042	0.579151126649306	31.0954587281473	naive	diff21	1
Sprintbs	6	sk	4	5617	5617	0.825	0.971061093247588	0.785714285714286	0.977346278317152	0.954415954415954	0.804878048780488	0.965715434083601	0.886881679457479	1.57443766010098	bs	diff12	1
Sprintbs	6	sk	4	5617	5617	0.828571428571429	0.977848101265823	0.805555555555556	0.980952380952381	0.962962962962963	0.816901408450704	0.965732368896926	0.895680012968363	1.27922988693975	bs	diff21	1
Sprintbs	6	sk	4	5617	5617	NA	NA	NA	NA	NA	NA	NA	NA	NA	rs	diff12	1
Sprintbs	6	sk	4	5617	5617	NA	NA	NA	NA	NA	NA	NA	NA	NA	rs	diff21	1
Sprintbs	6	sk	5	5617	562	1	0	0.105413105413105	NA	0.105413105413105	0.190721649484536	0.857677741435703	0.569040971934283	30.8986520273363	naive	diff12	0.1
Sprintbs	6	sk	5	5617	562	1	0	0.094017094017094	NA	0.094017094017094	0.171875	0.681818181818182	0.474391890691774	31.2922654289584	naive	diff21	0.1
Sprintbs	6	sk	5	5617	562	0.756756756756757	0.964968152866242	0.717948717948718	0.971153846153846	0.943019943019943	0.736842105263158	0.935574109140988	0.790131008962698	1.96804650561238	bs	diff12	0.1
Sprintbs	6	sk	5	5617	562	0.575757575757576	0.990566037735849	0.863636363636364	0.957446808510638	0.951566951566952	0.690909090909091	0.753430531732419	0.636131467796253	1.67282506411901	bs	diff21	0.1
Sprintbs	6	sk	5	5617	562	0.486486486486487	0.977707006369427	0.72	0.941717791411043	0.925925925925926	0.580645161290323	0.764546393527285	0.600861263911429	2.55844382749199	rs	diff12	0.1
Sprintbs	6	sk	5	5617	562	0.484848484848485	0.990566037735849	0.842105263157895	0.948795180722892	0.943019943019943	0.615384615384615	0.77053554412045	0.607561707716308	1.96802828116953	rs	diff21	0.1
Sprintbs	6	sk	5	5617	1124	1	0	0.105413105413105	NA	0.105413105413105	0.190721649484536	0.859270098123601	0.582366695679702	30.8986520273363	naive	diff12	0.2
Sprintbs	6	sk	5	5617	1124	1	0	0.094017094017094	NA	0.094017094017094	0.171875	0.769582618639222	0.578761666388427	31.2922654289584	naive	diff21	0.2
Sprintbs	6	sk	5	5617	1124	0.756756756756757	0.971337579617834	0.756756756756757	0.971337579617834	0.948717948717949	0.756756756756757	0.954467206059563	0.838689720158257	1.77123980480132	bs	diff12	0.2
Sprintbs	6	sk	5	5617	1124	0.606060606060606	0.990566037735849	0.869565217391304	0.960365853658537	0.954415954415954	0.714285714285714	0.799742710120069	0.698686494866096	1.57442399176884	bs	diff21	0.2
Sprintbs	6	sk	5	5617	1124	0.972972972972973	0.133757961783439	0.116883116883117	0.976744186046512	0.222222222222222	0.208695652173913	0.845842657944569	0.695587747161757	26.8641123826542	rs	diff12	0.2
Sprintbs	6	sk	5	5617	1124	0.606060606060606	0.987421383647799	0.833333333333333	0.960244648318043	0.951566951566952	0.701754385964912	0.852582428054126	0.708206579651221	1.67282734217437	rs	diff21	0.2
Sprintbs	6	sk	5	5617	2809	1	0	0.105413105413105	NA	0.105413105413105	0.190721649484536	0.872008951626786	0.718511561336365	30.8986520273363	naive	diff12	0.5
Sprintbs	6	sk	5	5617	2809	1	0	0.094017094017094	NA	0.094017094017094	0.171875	0.833333333333333	0.73748434023975	31.2922654289584	naive	diff21	0.5
Sprintbs	6	sk	5	5617	2809	0.837837837837838	0.980891719745223	0.837837837837838	0.980891719745223	0.965811965811966	0.837837837837838	0.973016009640214	0.89071020070481	1.18082653653422	bs	diff12	0.5
Sprintbs	6	sk	5	5617	2809	0.666666666666667	0.99685534591195	0.956521739130435	0.966463414634146	0.965811965811966	0.785714285714286	0.842433771679055	0.773754924448287	1.18081514625743	bs	diff21	0.5
Sprintbs	6	sk	5	5617	2809	0.783783783783784	0.974522292993631	0.783783783783784	0.974522292993631	0.954415954415954	0.783783783783784	0.919263212256843	0.840600194445523	1.57443538204562	rs	diff12	0.5
Sprintbs	6	sk	5	5617	2809	0.757575757575758	0.990566037735849	0.892857142857143	0.975232198142415	0.968660968660969	0.819672131147541	0.876072041166381	0.805055301589519	1.08241863001797	rs	diff21	0.5
Sprintbs	6	sk	5	5617	5617	1	0	0.105413105413105	NA	0.105413105413105	0.190721649484536	0.878378378378378	0.815366724188078	30.8986520273363	naive	diff12	1
Sprintbs	6	sk	5	5617	5617	1	0	0.094017094017094	NA	0.094017094017094	0.171875	0.892367066895369	0.805962143644628	31.2922654289584	naive	diff21	1
Sprintbs	6	sk	5	5617	5617	0.864864864864865	0.990445859872611	0.914285714285714	0.984177215189873	0.977207977207977	0.888888888888889	0.971036322947151	0.921751473495443	0.787215412967454	bs	diff12	1
Sprintbs	6	sk	5	5617	5617	0.727272727272727	0.99685534591195	0.96	0.97239263803681	0.971509971509972	0.827586206896552	0.901372212692967	0.841770778597241	0.984013001557087	bs	diff21	1
Sprintbs	6	sk	5	5617	5617	NA	NA	NA	NA	NA	NA	NA	NA	NA	rs	diff12	1
Sprintbs	6	sk	5	5617	5617	NA	NA	NA	NA	NA	NA	NA	NA	NA	rs	diff21	1
Sprintbs	6	sk	6	5617	562	1	0	0.108262108262108	NA	0.108262108262108	0.195372750642674	0.850849167647553	0.587024086912739	30.8002486769308	naive	diff12	0.1
Sprintbs	6	sk	6	5617	562	1	0	0.105413105413105	NA	0.105413105413105	0.190721649484536	0.662162162162162	0.448941742080507	30.8986520273363	naive	diff21	0.1
Sprintbs	6	sk	6	5617	562	0.894736842105263	0.929712460063898	0.607142857142857	0.986440677966102	0.925925925925926	0.723404255319149	0.962418025895409	0.791660070784831	2.55847799832234	bs	diff12	0.1
Sprintbs	6	sk	6	5617	562	0.540540540540541	0.987261146496815	0.833333333333333	0.948012232415902	0.94017094017094	0.655737704918033	0.763900843518678	0.618942070810245	2.06643163157506	bs	diff21	0.1
Sprintbs	6	sk	6	5617	562	0.605263157894737	0.968051118210863	0.696969696969697	0.952830188679245	0.928774928774929	0.647887323943662	0.814192029594754	0.636965878492203	2.46004958930789	rs	diff12	0.1
Sprintbs	6	sk	6	5617	562	0.486486486486487	0.993630573248408	0.9	0.942598187311178	0.94017094017094	0.631578947368421	0.781847133757962	0.615917503734505	2.06642707546435	rs	diff21	0.1
Sprintbs	6	sk	6	5617	1124	1	0	0.108262108262108	NA	0.108262108262108	0.195372750642674	0.858836388094838	0.667296052644901	30.8002486769308	naive	diff12	0.2
Sprintbs	6	sk	6	5617	1124	1	0	0.105413105413105	NA	0.105413105413105	0.190721649484536	0.684412119125495	0.426702066966669	30.8986520273363	naive	diff21	0.2
Sprintbs	6	sk	6	5617	1124	0.894736842105263	0.945686900958466	0.666666666666667	0.986666666666667	0.94017094017094	0.764044943820225	0.970909702370943	0.865328100705023	2.0664612462947	bs	diff12	0.2
Sprintbs	6	sk	6	5617	1124	0.621621621621622	0.984076433121019	0.821428571428571	0.956656346749226	0.945868945868946	0.707692307692308	0.809691857462558	0.678268613032987	1.86963176493007	bs	diff21	0.2
Sprintbs	6	sk	6	5617	1124	0.763157894736842	0.977635782747604	0.805555555555556	0.971428571428571	0.954415954415954	0.783783783783784	0.891247687909871	0.793528476359918	1.57443310399026	rs	diff12	0.2
Sprintbs	6	sk	6	5617	1124	0.621621621621622	0.971337579617834	0.71875	0.956112852664577	0.934472934472934	0.666666666666667	0.849715957996213	0.660411872772871	2.26324516655219	rs	diff21	0.2
Sprintbs	6	sk	6	5617	2809	1	0	0.108262108262108	NA	0.108262108262108	0.195372750642674	0.863628720363208	0.72770537299545	30.8002486769308	naive	diff12	0.5
Sprintbs	6	sk	6	5617	2809	1	0	0.105413105413105	NA	0.105413105413105	0.190721649484536	0.767085556894474	0.588105243891963	30.8986520273363	naive	diff21	0.5
Sprintbs	6	sk	6	5617	2809	0.789473684210526	0.977635782747604	0.810810810810811	0.974522292993631	0.957264957264957	0.8	0.976206490667563	0.89109774522411	1.47603203164009	bs	diff12	0.5
Sprintbs	6	sk	6	5617	2809	0.702702702702703	0.977707006369427	0.787878787878788	0.965408805031447	0.948717948717949	0.742857142857143	0.928171802375624	0.818373486316622	1.77123524869061	bs	diff21	0.5
Sprintbs	6	sk	6	5617	2809	0.736842105263158	0.990415335463259	0.903225806451613	0.96875	0.962962962962963	0.811594202898551	0.939801580628889	0.856943542496115	1.27922077471832	rs	diff12	0.5
Sprintbs	6	sk	6	5617	2809	0.810810810810811	0.955414012738854	0.681818181818182	0.977198697068404	0.94017094017094	0.740740740740741	0.944956102599415	0.807847458985088	2.06645441212863	rs	diff21	0.5
Sprintbs	6	sk	6	5617	5617	1	0	0.108262108262108	NA	0.108262108262108	0.195372750642674	0.865226164452665	0.750491725209001	30.8002486769308	naive	diff12	1
Sprintbs	6	sk	6	5617	5617	1	0	0.105413105413105	NA	0.105413105413105	0.190721649484536	0.860087794801171	0.719154851871799	30.8986520273363	naive	diff21	1
Sprintbs	6	sk	6	5617	5617	0.789473684210526	0.980830670926518	0.833333333333333	0.974603174603175	0.96011396011396	0.810810810810811	0.968891878257945	0.894369586907189	1.37762868123456	bs	diff12	1
Sprintbs	6	sk	6	5617	5617	0.864864864864865	0.974522292993631	0.8	0.983922829581994	0.962962962962963	0.831168831168831	0.989671199862283	0.924291381178693	1.2792321649951	bs	diff21	1
Sprintbs	6	sk	6	5617	5617	NA	NA	NA	NA	NA	NA	NA	NA	NA	rs	diff12	1
Sprintbs	6	sk	6	5617	5617	NA	NA	NA	NA	NA	NA	NA	NA	NA	rs	diff21	1
Sprintbs	6	sk	7	5617	562	1	0	0.111111111111111	NA	0.111111111111111	0.2	0.940705128205128	0.811276480250278	30.7018453265252	naive	diff12	0.1
Sprintbs	6	sk	7	5617	562	1	0	0.108262108262108	NA	0.108262108262108	0.195372750642674	0.605263157894737	0.343113975625034	30.8002486769308	naive	diff21	0.1
Sprintbs	6	sk	7	5617	562	0.923076923076923	0.980769230769231	0.857142857142857	0.990291262135922	0.974358974358974	0.888888888888889	0.993261012491782	0.953627524825071	0.885623319483697	bs	diff12	0.1
Sprintbs	6	sk	7	5617	562	0.5	0.980830670926518	0.76	0.941717791411043	0.928774928774929	0.603174603174603	0.748444593912897	0.57486541901775	2.46004047708646	bs	diff21	0.1
Sprintbs	6	sk	7	5617	562	1	0.118589743589744	0.124203821656051	1	0.216524216524217	0.220963172804533	0.853509204470743	0.674671833616303	27.0609213615206	rs	diff12	0.1
Sprintbs	6	sk	7	5617	562	0.526315789473684	0.964856230031949	0.645161290322581	0.94375	0.917378917378917	0.579710144927536	0.747771985875231	0.56895248146363	2.85365615676394	rs	diff21	0.1
Sprintbs	6	sk	7	5617	1124	1	0	0.111111111111111	NA	0.111111111111111	0.2	0.943910256410256	0.853040144138959	30.7018453265252	naive	diff12	0.2
Sprintbs	6	sk	7	5617	1124	1	0	0.108262108262108	NA	0.108262108262108	0.195372750642674	0.656297292752648	0.417518634668113	30.8002486769308	naive	diff21	0.2
Sprintbs	6	sk	7	5617	1124	0.974358974358974	0.980769230769231	0.863636363636364	0.996742671009772	0.98005698005698	0.91566265060241	0.995890861275477	0.974408786759326	0.688821174783351	bs	diff12	0.2
Sprintbs	6	sk	7	5617	1124	0.684210526315789	0.94888178913738	0.619047619047619	0.961165048543689	0.92022792022792	0.65	0.834244156717673	0.685605000460486	2.75526647469055	bs	diff21	0.2
Sprintbs	6	sk	7	5617	1124	0.974358974358974	0.157051282051282	0.12624584717608	0.98	0.247863247863248	0.223529411764706	0.879068047337278	0.758158414986902	25.9784822290044	rs	diff12	0.2
Sprintbs	6	sk	7	5617	1124	0.605263157894737	0.971246006389776	0.71875	0.952978056426332	0.931623931623932	0.657142857142857	0.829788128468135	0.667170145900939	2.36164623890236	rs	diff21	0.2
Sprintbs	6	sk	7	5617	2809	1	0	0.111111111111111	NA	0.111111111111111	0.2	0.943910256410256	0.853040144138959	30.7018453265252	naive	diff12	0.5
Sprintbs	6	sk	7	5617	2809	1	0	0.108262108262108	NA	0.108262108262108	0.195372750642674	0.75	0.607288417503668	30.8002486769308	naive	diff21	0.5
Sprintbs	6	sk	7	5617	2809	0.948717948717949	0.987179487179487	0.902439024390244	0.993548387096774	0.982905982905983	0.925	0.996507232084155	0.978304200216918	0.590415546322465	bs	diff12	0.5
Sprintbs	6	sk	7	5617	2809	0.763157894736842	0.97444089456869	0.783783783783784	0.971337579617834	0.951566951566952	0.773333333333333	0.904952076677316	0.832768456944146	1.67283645439579	bs	diff21	0.5
Sprintbs	6	sk	7	5617	2809	0.769230769230769	0.983974358974359	0.857142857142857	0.971518987341772	0.96011396011396	0.810810810810811	0.966222879684418	0.893868396562471	1.3776264031792	rs	diff12	0.5
Sprintbs	6	sk	7	5617	2809	0.763157894736842	0.977635782747604	0.805555555555556	0.971428571428571	0.954415954415954	0.783783783783784	0.918866655456533	0.835465198763738	1.57443310399026	rs	diff21	0.5
Sprintbs	6	sk	7	5617	5617	1	0	0.111111111111111	NA	0.111111111111111	0.2	0.94551282051282	0.875607195780226	30.7018453265252	naive	diff12	1
Sprintbs	6	sk	7	5617	5617	1	0	0.108262108262108	NA	0.108262108262108	0.195372750642674	0.852068269715823	0.72971621360617	30.8002486769308	naive	diff21	1
Sprintbs	6	sk	7	5617	5617	0.948717948717949	0.987179487179487	0.902439024390244	0.993548387096774	0.982905982905983	0.925	0.996055226824458	0.975930631319668	0.590415546322465	bs	diff12	1
Sprintbs	6	sk	7	5617	5617	0.815789473684211	0.984025559105431	0.861111111111111	0.977777777777778	0.965811965811966	0.837837837837838	0.970447284345048	0.918851894737133	1.18082425847886	bs	diff21	1
Sprintbs	6	sk	7	5617	5617	NA	NA	NA	NA	NA	NA	NA	NA	NA	rs	diff12	1
Sprintbs	6	sk	7	5617	5617	NA	NA	NA	NA	NA	NA	NA	NA	NA	rs	diff21	1
Sprintbs	6	sk	8	5617	562	1	0	0.0911680911680912	NA	0.0911680911680912	0.16710182767624	0.857709639498433	0.464511188569827	31.3906687793639	naive	diff12	0.1
Sprintbs	6	sk	8	5617	562	1	0	0.0740740740740741	NA	0.0740740740740741	0.137931034482759	0.653846153846154	0.401876942661772	31.9810888817971	naive	diff21	0.1
Sprintbs	6	sk	8	5617	562	0.71875	0.968652037617555	0.696969696969697	0.971698113207547	0.945868945868946	0.707692307692308	0.960570141065831	0.761555712614686	1.86964315520685	bs	diff12	0.1
Sprintbs	6	sk	8	5617	562	0.961538461538462	0.298461538461538	0.0988142292490119	0.989795918367347	0.347578347578348	0.17921146953405	0.853668639053254	0.65710266824066	22.5343649648109	bs	diff21	0.1
Sprintbs	6	sk	8	5617	562	0.96875	0.125391849529781	0.1	0.975609756097561	0.202279202279202	0.181286549707602	0.817594043887147	0.597641163849203	27.5529358354929	rs	diff12	0.1
Sprintbs	6	sk	8	5617	562	0.615384615384615	0.923076923076923	0.390243902439024	0.967741935483871	0.9002849002849	0.477611940298508	0.78284023668639	0.493573116238659	3.44409448363997	rs	diff21	0.1
Sprintbs	6	sk	8	5617	1124	1	0	0.0911680911680912	NA	0.0911680911680912	0.16710182767624	0.865546630094044	0.517787994001569	31.3906687793639	naive	diff12	0.2
Sprintbs	6	sk	8	5617	1124	1	0	0.0740740740740741	NA	0.0740740740740741	0.137931034482759	0.711538461538462	0.510313257662212	31.9810888817971	naive	diff21	0.2
Sprintbs	6	sk	8	5617	1124	0.59375	1	1	0.960843373493976	0.962962962962963	0.745098039215686	0.969778605015674	0.828558028512673	1.27921394055225	bs	diff12	0.2
Sprintbs	6	sk	8	5617	1124	0.615384615384615	0.990769230769231	0.842105263157895	0.969879518072289	0.962962962962963	0.711111111111111	0.886094674556213	0.723420359189216	1.27922077471832	bs	diff21	0.2
Sprintbs	6	sk	8	5617	1124	0.96875	0.144200626959248	0.101973684210526	0.978723404255319	0.219373219373219	0.18452380952381	0.862509796238245	0.690541434880035	26.9625157330597	rs	diff12	0.2
Sprintbs	6	sk	8	5617	1124	0.576923076923077	0.981538461538462	0.714285714285714	0.966666666666667	0.951566951566952	0.638297872340426	0.857633136094675	0.641371339114528	1.67283189828508	rs	diff21	0.2
Sprintbs	6	sk	8	5617	2809	1	0	0.0911680911680912	NA	0.0911680911680912	0.16710182767624	0.870248824451411	0.556395843906858	31.3906687793639	naive	diff12	0.5
Sprintbs	6	sk	8	5617	2809	1	0	0.0740740740740741	NA	0.0740740740740741	0.137931034482759	0.783846153846154	0.549109525362062	31.9810888817971	naive	diff21	0.5
Sprintbs	6	sk	8	5617	2809	0.6875	0.996865203761755	0.956521739130435	0.969512195121951	0.968660968660969	0.8	0.976782915360502	0.862454980945177	1.08241407390726	bs	diff12	0.5
Sprintbs	6	sk	8	5617	2809	0.807692307692308	0.975384615384615	0.724137931034483	0.984472049689441	0.962962962962963	0.763636363636364	0.972544378698225	0.852162613387642	1.2792321649951	bs	diff21	0.5
Sprintbs	6	sk	8	5617	2809	0.71875	0.984326018808777	0.821428571428571	0.972136222910217	0.96011396011396	0.766666666666667	0.921875	0.81119991370284	1.3776264031792	rs	diff12	0.5
Sprintbs	6	sk	8	5617	2809	0.807692307692308	0.972307692307692	0.7	0.984423676012461	0.96011396011396	0.75	0.966863905325444	0.824939976688895	1.37763551540063	rs	diff21	0.5
Sprintbs	6	sk	8	5617	5617	1	0	0.0911680911680912	NA	0.0911680911680912	0.16710182767624	0.879653213166144	0.655057799801245	31.3906687793639	naive	diff12	1
Sprintbs	6	sk	8	5617	5617	1	0	0.0740740740740741	NA	0.0740740740740741	0.137931034482759	0.897692307692308	0.713541243462188	31.9810888817971	naive	diff21	1
Sprintbs	6	sk	8	5617	5617	0.71875	0.993730407523511	0.92	0.97239263803681	0.968660968660969	0.807017543859649	0.984815830721003	0.895954946351902	1.08241635196262	bs	diff12	1
Sprintbs	6	sk	8	5617	5617	0.807692307692308	0.993846153846154	0.91304347826087	0.984756097560976	0.98005698005698	0.857142857142857	0.992130177514793	0.930993074010343	0.688812062561925	bs	diff21	1
Sprintbs	6	sk	8	5617	5617	NA	NA	NA	NA	NA	NA	NA	NA	NA	rs	diff12	1
Sprintbs	6	sk	8	5617	5617	NA	NA	NA	NA	NA	NA	NA	NA	NA	rs	diff21	1
Sprintbs	6	sk	9	5617	562	1	0	0.0968660968660969	NA	0.0968660968660969	0.176623376623377	0.895991835219892	0.644377474855257	31.1938620785529	naive	diff12	0.1
Sprintbs	6	sk	9	5617	562	1	0	0.0797720797720798	NA	0.0797720797720798	0.147757255936675	0.607142857142857	0.316445232002185	31.7842821809861	naive	diff21	0.1
Sprintbs	6	sk	9	5617	562	0.764705882352941	0.968454258675079	0.722222222222222	0.974603174603175	0.948717948717949	0.742857142857143	0.972954165893487	0.778405287897637	1.77124208285668	bs	diff12	0.1
Sprintbs	6	sk	9	5617	562	0.857142857142857	0.260061919504644	0.091254752851711	0.954545454545455	0.307692307692308	0.164948453608247	0.744471472799646	0.50884816662307	23.9120050363223	bs	diff21	0.1
Sprintbs	6	sk	9	5617	562	0.441176470588235	0.952681388012618	0.5	0.940809968847352	0.903133903133903	0.46875	0.722814993505289	0.457355898265969	3.34567063073623	rs	diff12	0.1
Sprintbs	6	sk	9	5617	562	0.5	0.947368421052632	0.451612903225806	0.95625	0.911680911680912	0.474576271186441	0.757021229544449	0.44116448852451	3.05047196979642	rs	diff21	0.1
Sprintbs	6	sk	9	5617	1124	1	0	0.0968660968660969	NA	0.0968660968660969	0.176623376623377	0.900723696418631	0.697367930130834	31.1938620785529	naive	diff12	0.2
Sprintbs	6	sk	9	5617	1124	1	0	0.0797720797720798	NA	0.0797720797720798	0.147757255936675	0.618808049535604	0.253695705714943	31.7842821809861	naive	diff21	0.2
Sprintbs	6	sk	9	5617	1124	0.794117647058823	0.981072555205047	0.818181818181818	0.977987421383648	0.962962962962963	0.805970149253731	0.984830209686398	0.883113344930824	1.27922760888439	bs	diff12	0.2
Sprintbs	6	sk	9	5617	1124	0.642857142857143	0.978328173374613	0.72	0.969325153374233	0.951566951566952	0.679245283018868	0.852609464838567	0.646419819489948	1.67283417634044	bs	diff21	0.2
Sprintbs	6	sk	9	5617	1124	1	0.167192429022082	0.114093959731544	1	0.247863247863248	0.204819277108434	0.880404527741696	0.652515229465124	25.9784845070598	rs	diff12	0.2
Sprintbs	6	sk	9	5617	1124	0.642857142857143	0.962848297213622	0.6	0.968847352024922	0.937321937321937	0.620689655172414	0.890590446704998	0.584365364397775	2.16485092836808	rs	diff21	0.2
Sprintbs	6	sk	9	5617	2809	1	0	0.0968660968660969	NA	0.0968660968660969	0.176623376623377	0.911764705882353	0.864770594979515	31.1938620785529	naive	diff12	0.5
Sprintbs	6	sk	9	5617	2809	1	0	0.0797720797720798	NA	0.0797720797720798	0.147757255936675	0.766309155241044	0.581792024384775	31.7842821809861	naive	diff21	0.5
Sprintbs	6	sk	9	5617	2809	0.911764705882353	0.987381703470032	0.885714285714286	0.990506329113924	0.98005698005698	0.898550724637681	0.99410836889961	0.946956324418786	0.688816618672638	bs	diff12	0.5
Sprintbs	6	sk	9	5617	2809	0.928571428571429	0.978328173374613	0.787878787878788	0.993710691823899	0.974358974358974	0.852459016393443	0.947865988500664	0.870114308892591	0.885625597539054	bs	diff21	0.5
Sprintbs	6	sk	9	5617	2809	0.852941176470588	0.977917981072555	0.805555555555556	0.984126984126984	0.965811965811966	0.828571428571429	0.947253664872889	0.878837081925524	1.18082881458957	rs	diff12	0.5
Sprintbs	6	sk	9	5617	2809	0.785714285714286	0.987616099071207	0.846153846153846	0.981538461538462	0.971509971509972	0.814814814814815	0.957264484741265	0.848375040455374	0.984019835723157	rs	diff21	0.5
Sprintbs	6	sk	9	5617	5617	1	0	0.0968660968660969	NA	0.0968660968660969	0.176623376623377	0.911764705882353	0.864770594979515	31.1938620785529	naive	diff12	1
Sprintbs	6	sk	9	5617	5617	1	0	0.0797720797720798	NA	0.0797720797720798	0.147757255936675	0.868808049535604	0.676826621883222	31.7842821809861	naive	diff21	1
Sprintbs	6	sk	9	5617	5617	0.941176470588235	0.990536277602524	0.914285714285714	0.993670886075949	0.985754985754986	0.927536231884058	0.995732046761922	0.962174699455916	0.492012195916935	bs	diff12	1
Sprintbs	6	sk	9	5617	5617	0.821428571428571	0.993808049535604	0.92	0.984662576687117	0.98005698005698	0.867924528301887	0.992149491375498	0.938385767702855	0.688812062561925	bs	diff21	1
Sprintbs	6	sk	9	5617	5617	NA	NA	NA	NA	NA	NA	NA	NA	NA	rs	diff12	1
Sprintbs	6	sk	9	5617	5617	NA	NA	NA	NA	NA	NA	NA	NA	NA	rs	diff21	1
Sprintbs	6	sk	10	5617	562	1	0	0.0911680911680912	NA	0.0911680911680912	0.16710182767624	0.781201018808777	0.461498912265666	31.3906687793639	naive	diff12	0.1
Sprintbs	6	sk	10	5617	562	1	0	0.0883190883190883	NA	0.0883190883190883	0.162303664921466	0.642036290322581	0.343364703374803	31.4890721297695	naive	diff21	0.1
Sprintbs	6	sk	10	5617	562	0.9375	0.927899686520376	0.566037735849057	0.993288590604027	0.928774928774929	0.705882352941177	0.956945532915361	0.757660301405421	2.46007920402753	bs	diff12	0.1
Sprintbs	6	sk	10	5617	562	0.935483870967742	0.23125	0.105454545454545	0.973684210526316	0.293447293447293	0.189542483660131	0.799747983870968	0.616229697974331	24.4040263444606	bs	diff21	0.1
Sprintbs	6	sk	10	5617	562	0.34375	1	1	0.938235294117647	0.94017094017094	0.511627906976744	0.687451018808777	0.485141435505453	2.06642251935363	rs	diff12	0.1
Sprintbs	6	sk	10	5617	562	1	0.0875	0.0959752321981424	1	0.168091168091168	0.175141242937853	0.791532258064516	0.567267627115327	28.7337783184146	rs	diff21	0.1
Sprintbs	6	sk	10	5617	1124	1	0	0.0911680911680912	NA	0.0911680911680912	0.16710182767624	0.7827684169279	0.476094081540695	31.3906687793639	naive	diff12	0.2
Sprintbs	6	sk	10	5617	1124	1	0	0.0883190883190883	NA	0.0883190883190883	0.162303664921466	0.638911290322581	0.303609699234455	31.4890721297695	naive	diff21	0.2
Sprintbs	6	sk	10	5617	1124	0.875	0.943573667711599	0.608695652173913	0.986885245901639	0.937321937321937	0.717948717948718	0.893710815047022	0.759056526731163	2.16486459670022	bs	diff12	0.2
Sprintbs	6	sk	10	5617	1124	0.580645161290323	0.990625	0.857142857142857	0.960606060606061	0.954415954415954	0.692307692307692	0.828377016129032	0.669755950901009	1.57442399176884	bs	diff21	0.2
Sprintbs	6	sk	10	5617	1124	0.53125	0.962382445141066	0.586206896551724	0.953416149068323	0.923076923076923	0.557377049180328	0.738734326018809	0.550539113630953	2.65685629011895	rs	diff12	0.2
Sprintbs	6	sk	10	5617	1124	0.612903225806452	0.98125	0.76	0.96319018404908	0.948717948717949	0.678571428571428	0.846320564516129	0.645025094004936	1.77123297063525	rs	diff21	0.2
Sprintbs	6	sk	10	5617	2809	1	0	0.0911680911680912	NA	0.0911680911680912	0.16710182767624	0.806230407523511	0.593415758079333	31.3906687793639	naive	diff12	0.5
Sprintbs	6	sk	10	5617	2809	1	0	0.0883190883190883	NA	0.0883190883190883	0.162303664921466	0.787197580645161	0.601536515167356	31.4890721297695	naive	diff21	0.5
Sprintbs	6	sk	10	5617	2809	0.9375	0.956112852664577	0.681818181818182	0.993485342019544	0.954415954415954	0.789473684210526	0.971786833855799	0.865793629324221	1.57444905037776	bs	diff12	0.5
Sprintbs	6	sk	10	5617	2809	0.709677419354839	0.99375	0.916666666666667	0.972477064220184	0.968660968660969	0.8	0.898991935483871	0.827934976378077	1.08241635196262	bs	diff21	0.5
Sprintbs	6	sk	10	5617	2809	0.71875	0.981191222570533	0.793103448275862	0.972049689440994	0.957264957264957	0.754098360655738	0.868240595611285	0.724157319152762	1.47602975358473	rs	diff12	0.5
Sprintbs	6	sk	10	5617	2809	0.709677419354839	0.984375	0.814814814814815	0.972222222222222	0.96011396011396	0.758620689655172	0.93039314516129	0.813884123089536	1.3776264031792	rs	diff21	0.5
Sprintbs	6	sk	10	5617	5617	1	0	0.0911680911680912	NA	0.0911680911680912	0.16710182767624	0.809365203761755	0.642466406457053	31.3906687793639	naive	diff12	1
Sprintbs	6	sk	10	5617	5617	1	0	0.0883190883190883	NA	0.0883190883190883	0.162303664921466	0.900100806451613	0.787838267179096	31.4890721297695	naive	diff21	1
Sprintbs	6	sk	10	5617	5617	0.75	0.987460815047022	0.857142857142857	0.975232198142415	0.965811965811966	0.8	0.913205329153605	0.840683503590768	1.1808219804235	bs	diff12	1
Sprintbs	6	sk	10	5617	5617	0.870967741935484	0.9875	0.870967741935484	0.9875	0.977207977207977	0.870967741935484	0.95226814516129	0.913100204667708	0.787217691022811	bs	diff21	1
Sprintbs	6	sk	10	5617	5617	NA	NA	NA	NA	NA	NA	NA	NA	NA	rs	diff12	1
Sprintbs	6	sk	10	5617	5617	NA	NA	NA	NA	NA	NA	NA	NA	NA	rs	diff21	1
FVT2DM	2	adjM	1	47692	4770	1	0	0.0348943985307622	NA	0.0348943985307622	0.067435669920142	0.625068856727928	0.0819129794920706	33.3343382625806	naive	diff12	0.1
FVT2DM	2	adjM	1	47692	4770	1	0	0.0440771349862259	NA	0.0440771349862259	0.0844327176781003	0.525486311239193	0.0606510389487159	33.0171704389595	naive	diff21	0.1
FVT2DM	2	adjM	1	47692	4770	0.368421052631579	0.955280685061846	0.229508196721311	0.976653696498054	0.934802571166208	0.282828282828283	0.778857228704492	0.242158598306311	2.25187392572808	bs	diff12	0.1
FVT2DM	2	adjM	1	47692	4770	0.354166666666667	0.95581171950048	0.26984126984127	0.969785575048733	0.929292929292929	0.306306306306306	0.592999519692603	0.151863431337305	2.44216948015603	bs	diff21	0.1
FVT2DM	2	adjM	1	47692	4770	0.342105263157895	0.950523311132255	0.2	0.9755859375	0.929292929292929	0.252427184466019	0.562747258250288	0.142872721072515	2.44217388565151	rs	diff12	0.1
FVT2DM	2	adjM	1	47692	4770	0.25	0.95581171950048	0.206896551724138	0.965082444228904	0.924701561065197	0.226415094339623	0.604006564201089	0.128656524773783	2.60074972072035	rs	diff21	0.1
FVT2DM	2	adjM	1	47692	9539	1	0	0.0348943985307622	NA	0.0348943985307622	0.067435669920142	0.614765386348841	0.0789309291788007	33.3343382625806	naive	diff12	0.2
FVT2DM	2	adjM	1	47692	9539	1	0	0.0440771349862259	NA	0.0440771349862259	0.0844327176781003	0.544878722382325	0.0761300962084552	33.0171704389595	naive	diff21	0.2
FVT2DM	2	adjM	1	47692	9539	0.736842105263158	0.860133206470029	0.16	0.989059080962801	0.855831037649219	0.262910798122066	0.790713105313235	0.210870750706318	4.97952748835924	bs	diff12	0.2
FVT2DM	2	adjM	1	47692	9539	0.395833333333333	0.93371757925072	0.215909090909091	0.971028971028971	0.910009182736455	0.279411764705882	0.638718780019212	0.175458653377642	3.10822337825889	bs	diff21	0.2
FVT2DM	2	adjM	1	47692	9539	0.263157894736842	0.959086584205519	0.188679245283019	0.972972972972973	0.934802571166208	0.21978021978022	0.51216886173569	0.12495372920359	2.25187098873109	rs	diff12	0.2
FVT2DM	2	adjM	1	47692	9539	0.375	0.909702209414025	0.160714285714286	0.969293756397134	0.88613406795225	0.225	0.631784341978866	0.135417793176915	3.93285898542458	rs	diff21	0.2
FVT2DM	2	adjM	1	47692	23846	1	0	0.0348943985307622	NA	0.0348943985307622	0.067435669920142	0.714006710401122	0.163576296576194	33.3343382625806	naive	diff12	0.5
FVT2DM	2	adjM	1	47692	23846	1	0	0.0440771349862259	NA	0.0440771349862259	0.0844327176781003	0.654178674351585	0.177863940070647	33.0171704389595	naive	diff21	0.5
FVT2DM	2	adjM	1	47692	23846	0.447368421052632	0.982873453853473	0.485714285714286	0.980075901328273	0.964187327823691	0.465753424657534	0.811683108818669	0.370629833944825	1.23693909288821	bs	diff12	0.5
FVT2DM	2	adjM	1	47692	23846	0.520833333333333	0.973102785782901	0.471698113207547	0.977799227799228	0.953168044077135	0.495049504950495	0.816292427153378	0.430398296733114	1.61753901273507	bs	diff21	0.5
FVT2DM	2	adjM	1	47692	23846	0.342105263157895	0.990485252140818	0.565217391304348	0.976547842401501	0.967860422405877	0.426229508196721	0.697681406179578	0.359104553310492	1.11006902644277	rs	diff12	0.5
FVT2DM	2	adjM	1	47692	23846	0.520833333333333	0.971181556195965	0.454545454545455	0.977756286266925	0.951331496786042	0.485436893203884	0.8960734870317	0.455030529852142	1.6809725774593	rs	diff21	0.5
FVT2DM	2	adjM	1	47692	47692	1	0	0.0348943985307622	NA	0.0348943985307622	0.067435669920142	0.649807201161801	0.173873322027837	33.3343382625806	naive	diff12	1
FVT2DM	2	adjM	1	47692	47692	1	0	0.0440771349862259	NA	0.0440771349862259	0.0844327176781003	0.656580211335255	0.196303262358589	33.0171704389595	naive	diff21	1
FVT2DM	2	adjM	1	47692	47692	0.421052631578947	0.992388201712655	0.666666666666667	0.979342723004695	0.972451790633609	0.516129032258065	0.775364314687766	0.464808394221699	0.951487317379948	bs	diff12	1
FVT2DM	2	adjM	1	47692	47692	0.645833333333333	0.979827089337176	0.596153846153846	0.983606557377049	0.965105601469238	0.62	0.887237832212616	0.61884553800878	1.20522524752309	bs	diff21	1
FVT2DM	2	adjM	1	47692	47692	NA	NA	NA	NA	NA	NA	NA	NA	NA	rs	diff12	1
FVT2DM	2	adjM	1	47692	47692	NA	NA	NA	NA	NA	NA	NA	NA	NA	rs	diff21	1
FVT2DM	2	adjM	2	47692	4770	1	0	0.0440771349862259	NA	0.0440771349862259	0.0844327176781003	0.649705811719501	0.126306795987562	33.0171704389595	naive	diff12	0.1
FVT2DM	2	adjM	2	47692	4770	1	0	0.0459136822773186	NA	0.0459136822773186	0.0877963125548727	0.545187680461983	0.0867398361796828	32.9537368742352	naive	diff21	0.1
FVT2DM	2	adjM	2	47692	4770	0.625	0.893371757925072	0.212765957446809	0.981012658227848	0.881542699724518	0.317460317460317	0.780119276336856	0.24522829500282	4.09145170822611	bs	diff12	0.1
FVT2DM	2	adjM	2	47692	4770	0.36	0.943214629451396	0.233766233766234	0.968379446640316	0.91643709825528	0.283464566929134	0.461819056785371	0.150823148400537	2.88620369897636	bs	diff21	0.1
FVT2DM	2	adjM	2	47692	4770	0.354166666666667	0.968299711815562	0.34	0.970163618864293	0.941230486685032	0.346938775510204	0.634035782901057	0.280347687473993	2.02985130944856	rs	diff12	0.1
FVT2DM	2	adjM	2	47692	4770	0.44	0.917228103946102	0.203703703703704	0.971457696228338	0.895316804407714	0.278481012658228	0.629807507218479	0.192241488408763	3.61569263030194	rs	diff21	0.1
FVT2DM	2	adjM	2	47692	9539	1	0	0.0440771349862259	NA	0.0440771349862259	0.0844327176781003	0.651627041306436	0.131525900745437	33.0171704389595	naive	diff12	0.2
FVT2DM	2	adjM	2	47692	9539	1	0	0.0459136822773186	NA	0.0459136822773186	0.0877963125548727	0.604706448508181	0.1675928246337	32.9537368742352	naive	diff21	0.2
FVT2DM	2	adjM	2	47692	9539	0.625	0.914505283381364	0.252100840336134	0.981443298969072	0.901744719926538	0.359281437125749	0.780319404418828	0.287510641100822	3.39368249625963	bs	diff12	0.2
FVT2DM	2	adjM	2	47692	9539	0.28	0.982675649663138	0.4375	0.965941343424787	0.950413223140496	0.341463414634146	0.515389797882579	0.241315832777851	1.7126798145812	bs	diff21	0.2
FVT2DM	2	adjM	2	47692	9539	0.333333333333333	0.990393852065322	0.615384615384615	0.969896519285042	0.961432506887052	0.432432432432432	0.673811239193084	0.351995967198546	1.33208136323283	rs	diff12	0.2
FVT2DM	2	adjM	2	47692	9539	0.36	0.97497593840231	0.409090909090909	0.969377990430622	0.94674012855831	0.382978723404255	0.67330125120308	0.30490984322907	1.83954988102664	rs	diff21	0.2
FVT2DM	2	adjM	2	47692	23846	1	0	0.0440771349862259	NA	0.0440771349862259	0.0844327176781003	0.637998318924111	0.137044745107938	33.0171704389595	naive	diff12	0.5
FVT2DM	2	adjM	2	47692	23846	1	0	0.0459136822773186	NA	0.0459136822773186	0.0877963125548727	0.569894128970164	0.0971051593581896	32.9537368742352	naive	diff21	0.5
FVT2DM	2	adjM	2	47692	23846	0.583333333333333	0.931796349663785	0.282828282828283	0.97979797979798	0.91643709825528	0.380952380952381	0.846101504963176	0.341553765838842	2.88621250996732	bs	diff12	0.5
FVT2DM	2	adjM	2	47692	23846	0.44	0.964388835418672	0.372881355932203	0.972815533980583	0.940312213039486	0.403669724770642	0.60897978825794	0.292883218464658	2.06157029455841	bs	diff21	0.5
FVT2DM	2	adjM	2	47692	23846	0.5625	0.923150816522574	0.252336448598131	0.978615071283096	0.907254361799816	0.348387096774194	0.701919228306116	0.314250703025527	3.20337959933921	rs	diff12	0.5
FVT2DM	2	adjM	2	47692	23846	0.36	0.973051010587103	0.391304347826087	0.969319271332694	0.944903581267218	0.375	0.669672762271415	0.290234605200822	1.90298344575086	rs	diff21	0.5
FVT2DM	2	adjM	2	47692	47692	1	0	0.0440771349862259	NA	0.0440771349862259	0.0844327176781003	0.60305595581172	0.123649632332698	33.0171704389595	naive	diff12	1
FVT2DM	2	adjM	2	47692	47692	1	0	0.0459136822773186	NA	0.0459136822773186	0.0877963125548727	0.597487969201155	0.11846611979837	32.9537368742352	naive	diff21	1
FVT2DM	2	adjM	2	47692	47692	0.395833333333333	0.970220941402498	0.38	0.9720885466795	0.944903581267218	0.387755102040816	0.682276657060519	0.330618212559782	1.9029856484986	bs	diff12	1
FVT2DM	2	adjM	2	47692	47692	0.44	0.956689124157844	0.328358208955224	0.972602739726027	0.932966023875115	0.376068376068376	0.652868142444658	0.327612409552978	2.31530455345532	bs	diff21	1
FVT2DM	2	adjM	2	47692	47692	NA	NA	NA	NA	NA	NA	NA	NA	NA	rs	diff12	1
FVT2DM	2	adjM	2	47692	47692	NA	NA	NA	NA	NA	NA	NA	NA	NA	rs	diff21	1
FVT2DM	2	adjM	3	47692	4770	1	0	0.0404040404040404	NA	0.0404040404040404	0.0776699029126214	0.498205741626794	0.0400146857360922	33.1440375684079	naive	diff12	0.1
FVT2DM	2	adjM	3	47692	4770	1	0	0.0404040404040404	NA	0.0404040404040404	0.0776699029126214	0.541148325358852	0.074923959054115	33.1440375684079	naive	diff21	0.1
FVT2DM	2	adjM	3	47692	4770	0.704545454545455	0.780861244019139	0.119230769230769	0.984318455971049	0.777777777777778	0.203947368421053	0.671955197912136	0.0968384555066091	7.67545178639109	bs	diff12	0.1
FVT2DM	2	adjM	3	47692	4770	0.25	0.950239234449761	0.174603174603175	0.967836257309941	0.921946740128558	0.205607476635514	0.357807742496738	0.116114220651811	2.69590227055443	bs	diff21	0.1
FVT2DM	2	adjM	3	47692	4770	0.181818181818182	0.959808612440191	0.16	0.965351299326275	0.928374655647383	0.170212765957447	0.498716833405829	0.0727958898047177	2.4738825912719	rs	diff12	0.1
FVT2DM	2	adjM	3	47692	4770	0.431818181818182	0.904306220095694	0.159663865546218	0.974226804123711	0.885215794306703	0.233128834355828	0.579121357111788	0.162743982618034	3.96457943903293	rs	diff21	0.1
FVT2DM	2	adjM	3	47692	9539	1	0	0.0404040404040404	NA	0.0404040404040404	0.0776699029126214	0.500598086124402	0.0405390695326676	33.1440375684079	naive	diff12	0.2
FVT2DM	2	adjM	3	47692	9539	1	0	0.0404040404040404	NA	0.0404040404040404	0.0776699029126214	0.525	0.0524452813785608	33.1440375684079	naive	diff21	0.2
FVT2DM	2	adjM	3	47692	9539	0.613636363636364	0.790430622009569	0.109756097560976	0.979833926453143	0.783287419651056	0.186206896551724	0.598651587646803	0.111531401764803	7.48514815522143	bs	diff12	0.2
FVT2DM	2	adjM	3	47692	9539	0.181818181818182	0.981818181818182	0.296296296296296	0.966101694915254	0.94949494949495	0.225352112676056	0.362581557198782	0.128308338236635	1.74439659694331	bs	diff21	0.2
FVT2DM	2	adjM	3	47692	9539	0.136363636363636	0.977033492822966	0.2	0.964117091595845	0.943067033976125	0.162162162162162	0.478632013919095	0.0927280805006271	1.9664126049796	rs	diff12	0.2
FVT2DM	2	adjM	3	47692	9539	0.25	0.97511961722488	0.297297297297297	0.968631178707224	0.945821854912764	0.271604938271605	0.490963462374946	0.156047754148966	1.8712659291395	rs	diff21	0.2
FVT2DM	2	adjM	3	47692	23846	1	0	0.0404040404040404	NA	0.0404040404040404	0.0776699029126214	0.505861244019139	0.0418639618028386	33.1440375684079	naive	diff12	0.5
FVT2DM	2	adjM	3	47692	23846	1	0	0.0404040404040404	NA	0.0404040404040404	0.0776699029126214	0.588397129186603	0.094577324307165	33.1440375684079	naive	diff21	0.5
FVT2DM	2	adjM	3	47692	23846	0.636363636363636	0.818181818181818	0.128440366972477	0.981630309988519	0.810835629017447	0.213740458015267	0.641191822531536	0.133575315119073	6.53364541860729	bs	diff12	0.5
FVT2DM	2	adjM	3	47692	23846	0.318181818181818	0.983732057416268	0.451612903225806	0.97164461247637	0.956841138659321	0.373333333333333	0.509428012179208	0.312790401070615	1.49066674354189	bs	diff21	0.5
FVT2DM	2	adjM	3	47692	23846	0.227272727272727	0.935885167464115	0.12987012987013	0.966403162055336	0.907254361799816	0.165289256198347	0.477163984341018	0.108364745116221	3.20337005409899	rs	diff12	0.5
FVT2DM	2	adjM	3	47692	23846	0.295454545454545	0.984688995215311	0.448275862068966	0.970754716981132	0.956841138659321	0.356164383561644	0.571900826446281	0.314168852424091	1.49066600929264	rs	diff21	0.5
FVT2DM	2	adjM	3	47692	47692	1	0	0.0404040404040404	NA	0.0404040404040404	0.0776699029126214	0.528349282296651	0.0582328119842609	33.1440375684079	naive	diff12	1
FVT2DM	2	adjM	3	47692	47692	0.295454545454545	0.998086124401914	0.866666666666667	0.971135940409683	0.96969696969697	0.440677966101695	0.64677033492823	0.311721876036362	1.04663105622306	naive	diff21	1
FVT2DM	2	adjM	3	47692	47692	0.409090909090909	0.950239234449761	0.257142857142857	0.974484789008832	0.928374655647383	0.31578947368421	0.692127011744237	0.214445644803413	2.47388993376437	bs	diff12	1
FVT2DM	2	adjM	3	47692	47692	0.431818181818182	0.984688995215311	0.542857142857143	0.976280834914611	0.962350780532599	0.481012658227848	0.75979773814702	0.479385118971864	1.30036972061545	bs	diff21	1
FVT2DM	2	adjM	3	47692	47692	NA	NA	NA	NA	NA	NA	NA	NA	NA	rs	diff12	1
FVT2DM	2	adjM	3	47692	47692	NA	NA	NA	NA	NA	NA	NA	NA	NA	rs	diff21	1
FVT2DM	2	adjM	4	47692	4770	1	0	0.0422405876951331	NA	0.0422405876951331	0.081057268722467	0.755763058068281	0.215065040206733	33.0806040036837	naive	diff12	0.1
FVT2DM	2	adjM	4	47692	4770	1	0	0.0532598714416896	NA	0.0532598714416896	0.101133391455972	0.537768821699722	0.0872063092432273	32.7000026153383	naive	diff21	0.1
FVT2DM	2	adjM	4	47692	4770	0.543478260869565	0.967401725790987	0.423728813559322	0.979611650485437	0.94949494949495	0.476190476190476	0.92513235232815	0.494454941251514	1.74440761068202	bs	diff12	0.1
FVT2DM	2	adjM	4	47692	4770	0.344827586206897	0.955383123181377	0.303030303030303	0.962854349951124	0.922865013774105	0.32258064516129	0.601382989397639	0.20468673104399	2.66418181694609	bs	diff21	0.1
FVT2DM	2	adjM	4	47692	4770	0.326086956521739	0.983700862895494	0.46875	0.970671712393567	0.955922865013774	0.384615384615385	0.736004001834174	0.348291657761271	1.52238279165475	rs	diff12	0.1
FVT2DM	2	adjM	4	47692	4770	0.258620689655172	0.971871968962173	0.340909090909091	0.958851674641148	0.933884297520661	0.294117647058824	0.640740492993077	0.197770525532493	2.2835767573545	rs	diff21	0.1
FVT2DM	2	adjM	4	47692	9539	1	0	0.0422405876951331	NA	0.0422405876951331	0.081057268722467	0.771905873525366	0.256128187962155	33.0806040036837	naive	diff12	0.2
[truncated: 3,761 more rows]
