# Supplementary material for: Comparing Causal Bayesian Networks Estimated from Data
Source: Entropy (Basel). 2024 Mar 2;26(3):228. doi: 10.3390/e26030228 (PMC10969691; doi:10.3390/e26030228)
Supplement: Supplementary file 1 [file entropy-26-00228-s001.zip › entropy-2794394-Supplementary/Supplemental/S4.xlsx]

## Sheet: CDAlgorithm
percent times the different causal discovery algorithms performs the best for different performance metrics
algorithm	best_AUCROC
fges	0.511364
pc-all	0.976136
algorithm	best_AUPR
fges	0.512879
pc-all	0.84053
algorithm	best_Xent
fges	0.585606
pc-all	0.919697
percent times the different causal discovery algorithms performs the best for different estimation methods, performance measurements, and outcomes.
algorithm	result_type	graph_type	est_type	best_AUCROC
fges	adjM	diff12	bs	0.525
fges	sk	diff12	bs	0.875
fges	adjM	diff21	bs	0.733333
fges	sk	diff21	bs	0.933333
fges	adjM	diff12	naive	0.0208333
fges	sk	diff12	naive	0.566667
fges	adjM	diff21	naive	0.0583333
fges	sk	diff21	naive	0.4125
fges	adjM	diff12	rs	0.605556
fges	sk	diff12	rs	0.183333
fges	adjM	diff21	rs	0.394444
fges	sk	diff21	rs	0.816667
pc-all	adjM	diff12	bs	1
pc-all	sk	diff12	bs	0.9
pc-all	adjM	diff21	bs	0.995833
pc-all	sk	diff21	bs	0.970833
pc-all	adjM	diff12	naive	1
pc-all	sk	diff12	naive	0.920833
pc-all	adjM	diff21	naive	1
pc-all	sk	diff21	naive	0.979167
pc-all	adjM	diff12	rs	0.988889
pc-all	sk	diff12	rs	0.994444
pc-all	adjM	diff21	rs	1
pc-all	sk	diff21	rs	0.977778

## Sheet: NetworkStructure
Percent times a network difference inference model performs the best for different network structures
ne	rd	est_type	best_AUCROC	AUCROC.mean
150	0.05	bs	0.953125	0.950729
200	0.05	bs	1	0.951501
250	0.05	bs	1	0.942966
150	0.1	bs	0.984375	0.944308
200	0.1	bs	0.992188	0.950738
250	0.1	bs	1	0.940842
150	0.2	bs	0.945312	0.946134
200	0.2	bs	0.976562	0.952856
250	0.2	bs	0.976562	0.944419
150	0.5	bs	0.953125	0.945917
200	0.5	bs	0.953125	0.950511
250	0.5	bs	0.945312	0.9447
150	1	bs	0.929688	0.947043
200	1	bs	0.929688	0.950761
250	1	bs	0.9375	0.943465
150	0.05	naive	0.117188	0.857762
200	0.05	naive	0.101562	0.867115
250	0.05	naive	0.0859375	0.842847
150	0.1	naive	0.0234375	0.8476
200	0.1	naive	0.0234375	0.866865
250	0.1	naive	0.109375	0.841393
150	0.2	naive	0.0078125	0.854044
200	0.2	naive	0.0625	0.869374
250	0.2	naive	0.03125	0.84389
150	0.5	naive	0.015625	0.855099
200	0.5	naive	0	0.865835
250	0.5	naive	0	0.844111
150	1	naive	0.0078125	0.854402
200	1	naive	0	0.866568
250	1	naive	0	0.842788
150	0.05	rs	0.625	0.929356
200	0.05	rs	0.614583	0.928793
250	0.05	rs	0.65625	0.919976
150	0.1	rs	0.645833	0.924262
200	0.1	rs	0.604167	0.925466
250	0.1	rs	0.625	0.915153
150	0.2	rs	0.583333	0.926595
200	0.2	rs	0.614583	0.929303
250	0.2	rs	0.604167	0.921162
150	0.5	rs	0.59375	0.927523
200	0.5	rs	0.59375	0.925686
250	0.5	rs	0.583333	0.921872
150	1	rs	0.583333	0.927653
200	1	rs	0.572917	0.926896
250	1	rs	0.572917	0.921743
